# Supplementary material for: Random mechanisms govern bacterial succession in bioinoculated beet plants
Source: Sci Rep. 2025 Mar 28;15:10734. doi: 10.1038/s41598-025-92688-0 (PMC11953351; doi:10.1038/s41598-025-92688-0)
Supplement: Supplementary file 3 — Supplementary Information 3. [file 41598_2025_92688_MOESM3_ESM.xlsx]

## Sheet: Material
SR		S	R										SL		S	L										RL		R	L
	baseMean	log2FoldChange	lfcSE	stat	pvalue	padj	Phylum	Class	Order	Family	Genus			baseMean	log2FoldChange	lfcSE	stat	pvalue	padj	Phylum	Class	Order	Family	Genus			baseMean	log2FoldChange	lfcSE	stat	pvalue	padj	Phylum	Class	Order	Family	Genus
ASV27	18.2285	3.59932	0.0941116	38.2453	0	0	Bacteroidetes	Bacteroidia	Sphingobacteriales	Sphingobacteriaceae	Pedobacter		ASV23	86.3461	6.24403	0.121088	51.5659	0	0	Bacteroidetes	Bacteroidia	Flavobacteriales	Weeksellaceae	Chryseobacterium		ASV13	30.254	2.12238	0.10417	20.3741	2.8372e-92	2.55348e-91	Bacteroidetes	Bacteroidia	Sphingobacteriales	Sphingobacteriaceae	Sphingobacterium
ASV21	30.0895	3.30472	0.109802	30.097	5.30009e-199	3.57756e-198	Proteobacteria	Alphaproteobacteria	Sphingomonadales	Sphingomonadaceae	Sphingopyxis		ASV80	12.8312	2.06482	0.0996412	20.7225	2.16923e-95	7.32115e-95	Proteobacteria	Gammaproteobacteria	Betaproteobacteriales	Burkholderiaceae	Achromobacter		ASV23	86.3461	1.2178	0.119542	10.1872	2.26151e-24	7.6326e-24	Bacteroidetes	Bacteroidia	Flavobacteriales	Weeksellaceae	Chryseobacterium
ASV3	158.061	2.86128	0.10086	28.3689	4.89234e-177	2.20155e-176	Proteobacteria	Gammaproteobacteria	Xanthomonadales	Xanthomonadaceae	Pseudoxanthomonas		ASV57	26.5298	2.05381	0.1137	18.0633	6.19571e-73	1.39403e-72	Proteobacteria	Alphaproteobacteria	Azospirillales	Azospirillaceae	Azospirillum		ASV57	26.5298	1.16302	0.114744	10.1358	3.83376e-24	1.15013e-23	Proteobacteria	Alphaproteobacteria	Azospirillales	Azospirillaceae	Azospirillum
ASV33	15.0959	2.76507	0.0969589	28.5179	7.0195e-179	3.79053e-178	Proteobacteria	Alphaproteobacteria	Micropepsales	Micropepsaceae	NA		ASV15	51.6908	1.77469	0.128972	13.7602	4.42289e-43	7.0246e-43	Bacteroidetes	Bacteroidia	Flavobacteriales	Flavobacteriaceae	Flavobacterium		ASV22	22.0253	-1.11191	0.100363	-11.0789	1.58873e-28	7.14928e-28	Proteobacteria	Gammaproteobacteria	Betaproteobacteriales	Burkholderiaceae	Comamonas
ASV13	30.254	2.72718	0.102969	26.4856	1.41958e-154	5.47551e-154	Bacteroidetes	Bacteroidia	Sphingobacteriales	Sphingobacteriaceae	Sphingobacterium		ASV4	139.593	1.58684	0.105698	15.013	6.03776e-51	1.0868e-50	Bacteroidetes	Bacteroidia	Flavobacteriales	Flavobacteriaceae	Flavobacterium		ASV76	9.76732	-1.12099	0.101369	-11.0585	1.99319e-28	7.68803e-28	Bacteroidetes	Bacteroidia	Chitinophagales	Chitinophagaceae	NA
ASV24	13.3763	2.64665	0.0795973	33.2506	2.004e-242	1.8036e-241	Proteobacteria	Gammaproteobacteria	Oceanospirillales	Pseudohongiellaceae	BIyi10		ASV11	59.5448	1.54571	0.102636	15.06	2.96728e-51	5.72261e-51	Proteobacteria	Alphaproteobacteria	Caulobacterales	Caulobacteraceae	Caulobacter		ASV16	40.4832	-1.48828	0.113479	-13.115	2.70015e-39	1.45808e-38	Proteobacteria	Gammaproteobacteria	Xanthomonadales	Xanthomonadaceae	Stenotrophomonas
ASV44	10.7692	1.7622	0.0781422	22.5512	1.30823e-112	4.41527e-112	Proteobacteria	Alphaproteobacteria	Reyranellales	Reyranellaceae	Reyranella		ASV522	2.67707	1.33466	0.0896928	14.8803	4.42261e-50	7.46315e-50	Firmicutes	Bacilli	Bacillales	Bacillaceae	Bacillus		ASV18	20.2228	-2.09832	0.112833	-18.5966	3.42332e-77	2.31074e-76	Proteobacteria	Gammaproteobacteria	Xanthomonadales	Xanthomonadaceae	Pseudoxanthomonas
ASV19	14.4339	1.76133	0.107175	16.4342	1.08868e-60	2.44953e-60	Proteobacteria	Alphaproteobacteria	Caulobacterales	Caulobacteraceae	Caulobacter		ASV7	46.5095	-1.06529	0.114873	-9.27365	1.79883e-20	2.31278e-20	Proteobacteria	Gammaproteobacteria	Cellvibrionales	Cellvibrionaceae	Cellvibrio		ASV20	30.0857	-2.58823	0.101705	-25.4483	7.36958e-143	9.94894e-142	Bacteroidetes	Bacteroidia	Flavobacteriales	Crocinitomicaceae	Fluviicola
ASV9	18.4989	1.58588	0.102401	15.4869	4.25384e-54	8.8349e-54	Proteobacteria	Gammaproteobacteria	Xanthomonadales	Xanthomonadaceae	Stenotrophomonas		ASV10	59.3009	-1.08682	0.116044	-9.36561	7.56099e-21	1.02073e-20	Proteobacteria	Gammaproteobacteria	Pseudomonadales	Pseudomonadaceae	Pseudomonas		ASV7	46.5095	-3.00229	0.114985	-26.1102	2.78994e-150	7.53284e-149	Proteobacteria	Gammaproteobacteria	Cellvibrionales	Cellvibrionaceae	Cellvibrio
ASV6	41.7376	1.2476	0.0973503	12.8156	1.34062e-37	2.2623e-37	Proteobacteria	Alphaproteobacteria	Caulobacterales	Caulobacteraceae	Brevundimonas		ASV29	14.4684	-1.17159	0.111681	-10.4905	9.55247e-26	1.35746e-25	Proteobacteria	Gammaproteobacteria	Pseudomonadales	Pseudomonadaceae	Pseudomonas
ASV14	40.7212	1.03097	0.0862847	11.9485	6.61447e-33	1.05053e-32	Proteobacteria	Alphaproteobacteria	Rhizobiales	Devosiaceae	Devosia		ASV6	41.7376	-1.28917	0.0977032	-13.1948	9.4008e-40	1.41012e-39	Proteobacteria	Alphaproteobacteria	Caulobacterales	Caulobacteraceae	Brevundimonas			baseMean	log2FoldChange	lfcSE	stat	pvalue	padj
ASV4	139.593	-1.48339	0.105668	-14.0382	9.1023e-45	1.75544e-44	Bacteroidetes	Bacteroidia	Flavobacteriales	Flavobacteriaceae	Flavobacterium		ASV44	10.7692	-1.62288	0.0793485	-20.4525	5.70359e-93	1.71108e-92	Proteobacteria	Alphaproteobacteria	Reyranellales	Reyranellaceae	Reyranella		-	-	-	-	-	-	-
ASV15	51.6908	-1.65728	0.128912	-12.8558	7.97651e-38	1.43577e-37	Bacteroidetes	Bacteroidia	Flavobacteriales	Flavobacteriaceae	Flavobacterium		ASV18	20.2228	-1.73599	0.112002	-15.4997	3.4853e-54	7.23871e-54	Proteobacteria	Gammaproteobacteria	Xanthomonadales	Xanthomonadaceae	Pseudoxanthomonas
ASV80	12.8312	-1.90109	0.0993897	-19.1277	1.48607e-81	4.4582e-81	Proteobacteria	Gammaproteobacteria	Betaproteobacteriales	Burkholderiaceae	Achromobacter		ASV14	40.7212	-1.82716	0.0876786	-20.8393	1.90741e-96	7.35713e-96	Proteobacteria	Alphaproteobacteria	Rhizobiales	Devosiaceae	Devosia			baseMean	log2FoldChange	lfcSE	stat	pvalue	padj
ASV7	46.5095	-1.937	0.112093	-17.2803	6.6244e-67	1.62599e-66	Proteobacteria	Gammaproteobacteria	Cellvibrionales	Cellvibrionaceae	Cellvibrio		ASV9	18.4989	-1.94131	0.104108	-18.6471	1.33355e-77	3.27327e-77	Proteobacteria	Gammaproteobacteria	Xanthomonadales	Xanthomonadaceae	Stenotrophomonas		-	-	-	-	-	-	-
ASV16	40.4832	-1.98347	0.112288	-17.6641	7.9316e-70	2.14153e-69	Proteobacteria	Gammaproteobacteria	Xanthomonadales	Xanthomonadaceae	Stenotrophomonas		ASV20	30.0857	-2.04052	0.101151	-20.173	1.68989e-90	4.5627e-90	Bacteroidetes	Bacteroidia	Flavobacteriales	Crocinitomicaceae	Fluviicola
ASV23	86.3461	-5.02623	0.121273	-41.4456	0	0	Bacteroidetes	Bacteroidia	Flavobacteriales	Weeksellaceae	Chryseobacterium		ASV33	15.0959	-2.42667	0.0970881	-24.9945	7.00969e-138	3.15436e-137	Proteobacteria	Alphaproteobacteria	Micropepsales	Micropepsaceae	NA			baseMean	log2FoldChange	lfcSE	stat	pvalue	padj
													ASV24	13.3763	-2.49789	0.0809615	-30.8528	5.13412e-209	4.62071e-208	Proteobacteria	Gammaproteobacteria	Oceanospirillales	Pseudohongiellaceae	BIyi10		-	-	-	-	-	-	-
	baseMean	log2FoldChange	lfcSE	stat	pvalue	padj							ASV27	18.2285	-2.69392	0.0914563	-29.4558	1.06102e-190	5.72951e-190	Bacteroidetes	Bacteroidia	Sphingobacteriales	Sphingobacteriaceae	Pedobacter
Firmicutes	109.546	2.20077	0.0723	30.4394	1.65304e-203	9.91822e-203							ASV3	158.061	-3.0654	0.101153	-30.3045	1.00026e-201	6.75178e-201	Proteobacteria	Gammaproteobacteria	Xanthomonadales	Xanthomonadaceae	Pseudoxanthomonas			baseMean	log2FoldChange	lfcSE	stat	pvalue	padj
Gemmatimonadetes	8.01851	1.73702	0.0858363	20.2365	4.67462e-91	1.40239e-90							ASV21	30.0895	-3.59502	0.111915	-32.1228	2.12109e-226	2.86347e-225	Proteobacteria	Alphaproteobacteria	Sphingomonadales	Sphingomonadaceae	Sphingopyxis		Spirosomaceae	32.5854	-1.33569	0.0637919	-20.9382	2.40211e-97	2.10184e-96
Proteobacteria	1492.37	-1.01485	0.0609211	-16.6584	2.63137e-62	5.26274e-62
														baseMean	log2FoldChange	lfcSE	stat	pvalue	padj								baseMean	log2FoldChange	lfcSE	stat	pvalue	padj
	baseMean	log2FoldChange	lfcSE	stat	pvalue	padj							Actinobacteria	13.425	-1.62855	0.0806903	-20.1827	1.38922e-90	8.33531e-90							Comamonas	21.238	1.32098	0.0994	13.2896	2.66048e-40	1.10853e-39
Bacilli	80.2348	2.0925	0.0729818	28.6715	8.64806e-181	7.78326e-180																				Arcticibacter	11.0785	1.10606	0.104967	10.5373	5.81729e-26	1.53087e-25
Gemmatimonadetes	8.00552	1.80648	0.0883676	20.4428	6.96933e-93	3.1362e-92								baseMean	log2FoldChange	lfcSE	stat	pvalue	padj							Sphingobacterium	71.6258	-1.93128	0.103758	-18.6133	2.5092e-77	1.79228e-76
Clostridia	24.7665	1.43645	0.108736	13.2105	7.62973e-40	1.37335e-39							Deltaproteobacteria	21.5849	1.27634	0.0719173	17.7473	1.8085e-70	8.13823e-70
													Actinobacteria	13.4837	-1.68597	0.0851066	-19.8102	2.43328e-87	2.18995e-86
	baseMean	log2FoldChange	lfcSE	stat	pvalue	padj
Bacillales	86.7495	2.77175	0.0759773	36.4813	2.1945e-291	5.7057e-290								baseMean	log2FoldChange	lfcSE	stat	pvalue	padj
Gemmatimonadales	8.11042	2.13534	0.0874869	24.4076	1.42125e-131	1.23175e-130							Bdellovibrionales	13.778	1.36071	0.0680146	20.0062	4.86158e-89	2.52802e-88
Clostridiales	28.4879	2.11227	0.111339	18.9716	2.92964e-80	7.61705e-80							Chitinophagales	58.735	1.35929	0.0712808	19.0694	4.53049e-81	1.68275e-80
Cytophagales	40.9792	1.56109	0.0649289	24.0431	9.85995e-128	6.40897e-127							Rhizobiales	176.546	-1.2411	0.0699597	-17.7402	2.05045e-70	6.66397e-70
Oceanospirillales	11.1414	1.46	0.0688873	21.1941	1.08236e-99	4.02018e-99
Micropepsales	8.85521	1.27154	0.0810161	15.6948	1.64038e-55	3.87725e-55								baseMean	log2FoldChange	lfcSE	stat	pvalue	padj
Bacteroidales	8.69969	1.11185	0.119207	9.32706	1.08843e-20	1.57218e-20							Chitinophagaceae	59.8917	1.4043	0.0722708	19.4311	4.21275e-84	1.34042e-83
Sphingomonadales	81.6019	-1.31166	0.0657482	-19.9497	1.50738e-88	4.35465e-88							Bdellovibrionaceae	11.9743	1.15579	0.07111	16.2536	2.10622e-59	5.26556e-59
Pseudomonadales	174.955	-1.47445	0.0961429	-15.336	4.39532e-53	9.52319e-53							Devosiaceae	33.8831	1.05953	0.0630518	16.8041	2.27852e-63	6.13447e-63
Cellvibrionales	57.9381	-1.61395	0.108213	-14.9146	2.64693e-50	5.29386e-50							Beijerinckiaceae	21.7891	-1.70499	0.0779408	-21.8754	4.45173e-106	1.73123e-105
Flavobacteriales	294.262	-1.8335	0.084849	-21.609	1.4771e-103	7.68092e-103
Myxococcales	7.74917	-1.99396	0.0923794	-21.5844	2.51507e-103	1.08986e-102								baseMean	log2FoldChange	lfcSE	stat	pvalue	padj
Azospirillales	23.4767	-2.00582	0.098462	-20.3715	2.99497e-92	9.73367e-92							Massilia	39.6325	2.17163	0.0892133	24.342	7.05189e-131	2.07409e-130
Micrococcales	4.33885	-2.58706	0.0790948	-32.7084	1.18755e-234	1.54381e-233							Fluviicola	31.0736	1.92464	0.085761	22.4419	1.53579e-111	4.04156e-111
													Devosia	37.7087	1.87564	0.0680139	27.5773	2.0844e-167	6.948e-167
	baseMean	log2FoldChange	lfcSE	stat	pvalue	padj							Hydrogenophaga	16.8352	1.7942	0.0763624	23.4959	4.49326e-122	1.24813e-121
Bacillaceae	41.022	3.27287	0.083001	39.4317	0	0							Bdellovibrio	11.43	1.60539	0.0725209	22.1369	1.39638e-108	3.49096e-108
Alicyclobacillaceae	10.6095	2.75864	0.0777595	35.4765	1.13196e-275	1.32062e-274							Chitinophaga	13.0522	1.21333	0.101479	11.9566	5.99983e-33	8.82328e-33
Family_XVIII	24.4652	2.28166	0.115653	19.7285	1.22845e-86	4.7773e-86							Peredibacter	4.08822	1.12999	0.077662	14.5501	5.83585e-48	9.11851e-48
Gemmatimonadaceae	8.37393	2.21752	0.088055	25.1834	6.09107e-140	3.55313e-139							Enterobacter	22.9544	1.10233	0.114763	9.6053	7.59381e-22	1.02619e-21
Pseudohongiellaceae	10.6973	1.88889	0.0678129	27.8544	9.52705e-171	8.33617e-170							Stenotrophomonas	114.38	1.05519	0.0956736	11.0291	2.76736e-28	3.84355e-28
Paenibacillaceae	32.411	1.73441	0.0826538	20.984	9.18448e-98	4.01821e-97							Bosea	11.4816	1.0216	0.0781412	13.0737	4.65233e-39	7.04899e-39
Hyphomonadaceae	6.55945	1.57227	0.0871709	18.0366	1.00568e-72	3.1999e-72							SN8	3.54338	-1.31376	0.0667086	-19.694	2.42786e-86	4.85572e-86
Micropepsaceae	9.18535	1.32821	0.0822588	16.1467	1.1985e-58	3.22674e-58							Methylophilus	26.7853	-1.84039	0.0955169	-19.2677	1.00256e-82	1.928e-82
Rhizobiaceae	112.777	-1.05092	0.0812189	-12.9394	2.69876e-38	4.72284e-38
Enterobacteriaceae	53.6974	-1.07766	0.116988	-9.21175	3.20842e-20	4.67894e-20
Methylophilaceae	36.9864	-1.09301	0.0887446	-12.3164	7.39456e-35	1.23243e-34
Crocinitomicaceae	29.0628	-1.2715	0.0794876	-15.9962	1.35719e-57	3.39297e-57
Sphingomonadaceae	81.6502	-1.27789	0.0660328	-19.3523	1.94834e-83	6.81918e-83
Rhodocyclaceae	10.1531	-1.32866	0.090917	-14.6139	2.28892e-48	4.71248e-48
Moraxellaceae	4.68155	-1.41085	0.100163	-14.0855	4.66668e-45	9.0741e-45
Cellvibrionaceae	54.7956	-1.45951	0.107483	-13.5789	5.34005e-42	9.83693e-42
Pseudomonadaceae	166.713	-1.48534	0.0953987	-15.5698	1.16758e-54	2.55407e-54
Flavobacteriaceae	188.928	-1.60336	0.0912697	-17.5673	4.38573e-69	1.27917e-68
Azospirillaceae	24.0822	-2.11216	0.0991892	-21.2943	1.28318e-100	6.41591e-100
Pleomorphomonadaceae	2.57829	-2.16672	0.0791156	-27.3868	3.94125e-165	2.75888e-164
Weeksellaceae	71.7242	-5.53775	0.114271	-48.4617	0	0
	baseMean	log2FoldChange	lfcSE	stat	pvalue	padj
Bacillus	37.2472	3.90212	0.0853828	45.7014	0	0
Tumebacillus	13.3954	3.49928	0.0818244	42.7657	0	0
BIyi10	12.6915	2.59246	0.0722394	35.8871	4.85375e-282	4.85375e-281
Hirschia	8.47407	2.51372	0.0904791	27.7823	7.09688e-170	4.43555e-169
Sphingopyxis	27.4772	2.27133	0.0926133	24.5249	8.02401e-133	3.34334e-132
Pedobacter	60.6576	1.89915	0.0738106	25.73	5.39553e-146	2.45251e-145
Pseudoxanthomonas	128.256	1.72808	0.0760546	22.7215	2.74376e-114	9.14586e-114
Brevundimonas	70.3111	1.59231	0.0825147	19.2972	5.66571e-83	1.41643e-82
Reyranella	8.77866	1.45706	0.0666122	21.8738	4.61527e-106	1.44227e-105
Dyadobacter	30.0024	1.42941	0.0673609	21.2202	6.21899e-100	1.82911e-99
Paenibacillus	20.8985	1.33894	0.0903926	14.8125	1.21677e-49	2.43354e-49
Pseudoflavitalea	10.9873	1.27184	0.108177	11.757	6.4991e-32	1.04824e-31
Cellvibrio	54.7148	-1.00694	0.106953	-9.41479	4.74026e-21	6.58369e-21
Achromobacter	25.9992	-1.15893	0.0868107	-13.3501	1.1836e-40	2.11357e-40
Azospirillum	21.6623	-1.20761	0.100177	-12.0548	1.82897e-33	3.04829e-33
Niveitalea	2.62205	-1.25442	0.077544	-16.1768	7.34685e-59	1.59714e-58
Flavobacterium	178.675	-1.25936	0.0898553	-14.0154	1.25554e-44	2.32507e-44
Rhizobium	76.9871	-1.38649	0.0919347	-15.0812	2.15202e-51	4.48337e-51
Rhodopseudomonas	3.10853	-1.41978	0.0761676	-18.6402	1.51713e-77	3.61222e-77
Hartmannibacter	2.26644	-1.6842	0.079567	-21.167	1.9224e-99	5.33999e-99
Azorhizophilus	2.19902	-1.72932	0.0759986	-22.7546	1.29354e-114	4.61977e-114
Citreitalea	2.58046	-1.75471	0.074992	-23.3986	4.42087e-121	1.70034e-120
Nubsella	24.8603	-1.76473	0.101484	-17.3892	9.96124e-68	2.26392e-67
Sphingobium	10.4928	-1.76845	0.0902983	-19.5846	2.09361e-85	5.5095e-85
Azomonas	2.09807	-2.00702	0.0754011	-26.6179	4.21721e-156	2.10861e-155
Parablastomonas	2.71415	-2.14926	0.0741293	-28.9933	7.98354e-185	5.70253e-184
Methylobacterium	11.3065	-2.71121	0.100848	-26.884	3.37542e-159	1.87523e-158
Novosphingobium	42.1327	-3.12154	0.0733948	-42.5308	0	0
Aquabacterium	10.7442	-3.14562	0.107257	-29.328	4.56465e-189	3.80388e-188
Chryseobacterium	62.1746	-4.88975	0.114434	-42.7297	0	0

## Sheet: Soils - Status
ALDEx2	ASVs found to be differentially represented by both ALDEx2 and DESeq2 are in bold										DESeq2
												Early	Late
	"kw.ep"	"kw.eBH"	"glm.ep"	"glm.eBH"	"Phylum"	"Class"	"Order"	"Family"	"Genus"			"baseMean"	"log2FoldChange"	"lfcSE"	"stat"	"pvalue"	"padj"	"Phylum"	"Class"	"Order"	"Family"	"Genus"
ASV3	1.41905e-47	2.58265e-46	1.16603e-45	2.28398e-44	Proteobacteria	Gammaproteobacteria	Xanthomonadales	Xanthomonadaceae	Pseudoxanthomonas		ASV17	180.644	7.62411	0.188915	40.3573	0	0	Proteobacteria	Gammaproteobacteria	Xanthomonadales	Xanthomonadaceae	Thermomonas
ASV4	5.29988e-62	3.87387e-60	5.37e-47	1.18007e-45	Bacteroidetes	Bacteroidia	Flavobacteriales	Flavobacteriaceae	Flavobacterium		ASV37	64.8988	6.5476	0.169848	38.5497	0	0	Proteobacteria	Gammaproteobacteria	Xanthomonadales	Xanthomonadaceae	Stenotrophomonas
ASV5	0.0232009	0.0334007	0.040237	0.057945	Proteobacteria	Gammaproteobacteria	Betaproteobacteriales	Burkholderiaceae	Delftia		ASV51	55.0561	6.26856	0.182804	34.2912	1.0607e-257	1.33295e-255	Proteobacteria	Gammaproteobacteria	Cellvibrionales	Cellvibrionaceae	Cellvibrio
ASV6	1.15662e-06	2.68068e-06	1.89038e-05	4.11648e-05	Proteobacteria	Alphaproteobacteria	Caulobacterales	Caulobacteraceae	Brevundimonas		ASV41	70.6757	4.98686	0.16016	31.1367	7.68916e-213	4.14116e-211	Proteobacteria	Gammaproteobacteria	Enterobacteriales	Enterobacteriaceae	Enterobacter
ASV7	3.36165e-12	1.06717e-11	9.249e-10	2.73263e-09	Proteobacteria	Gammaproteobacteria	Cellvibrionales	Cellvibrionaceae	Cellvibrio		ASV155	20.0777	4.65679	0.151653	30.7069	4.60136e-207	2.16839e-205	Bacteroidetes	Bacteroidia	Sphingobacteriales	Sphingobacteriaceae	Pedobacter
ASV9	0.0022653	0.00374967	4.1061e-05	8.37959e-05	Proteobacteria	Gammaproteobacteria	Xanthomonadales	Xanthomonadaceae	Stenotrophomonas		ASV15	118.819	4.51663	0.185257	24.3804	2.76374e-131	4.53014e-130	Bacteroidetes	Bacteroidia	Flavobacteriales	Flavobacteriaceae	Flavobacterium
ASV10	3.52628e-07	8.55532e-07	2.73664e-06	6.47213e-06	Proteobacteria	Gammaproteobacteria	Pseudomonadales	Pseudomonadaceae	Pseudomonas		ASV87	27.3542	4.49273	0.157773	28.4759	2.32617e-178	6.74588e-177	Proteobacteria	Alphaproteobacteria	Caulobacterales	Caulobacteraceae	Brevundimonas
ASV11	2.92117e-06	6.52826e-06	1.16536e-06	2.74846e-06	Proteobacteria	Alphaproteobacteria	Caulobacterales	Caulobacteraceae	Caulobacter		ASV130	13.9456	4.29926	0.140908	30.5111	1.85844e-204	7.78481e-203	Proteobacteria	Gammaproteobacteria	Betaproteobacteriales	Burkholderiaceae	Variovorax
ASV13	2.94184e-42	3.94074e-41	8.09321e-32	7.43842e-31	Bacteroidetes	Bacteroidia	Sphingobacteriales	Sphingobacteriaceae	Sphingobacterium		ASV114	14.4127	3.75391	0.172929	21.7079	1.7289e-104	1.91704e-103	Firmicutes	Clostridia	Clostridiales	Family_XVIII	NA
ASV14	3.28951e-10	9.37149e-10	3.6388e-08	9.54115e-08	Proteobacteria	Alphaproteobacteria	Rhizobiales	Devosiaceae	Devosia		ASV165	16.8363	3.75195	0.145972	25.7033	1.07481e-145	2.25114e-144	Proteobacteria	Gammaproteobacteria	Enterobacteriales	Enterobacteriaceae	Enterobacter
ASV15	3.63174e-31	2.68162e-30	1.13521e-31	9.7512e-31	Bacteroidetes	Bacteroidia	Flavobacteriales	Flavobacteriaceae	Flavobacterium		ASV175	16.4528	3.40781	0.144126	23.6446	1.33983e-123	2.02046e-122	Proteobacteria	Gammaproteobacteria	Enterobacteriales	Enterobacteriaceae	Enterobacter
ASV16	8.17061e-20	3.772e-19	5.42837e-18	2.55188e-17	Proteobacteria	Gammaproteobacteria	Xanthomonadales	Xanthomonadaceae	Stenotrophomonas		ASV164	16.6468	2.95794	0.150644	19.6353	7.72164e-86	7.66068e-85	Proteobacteria	Deltaproteobacteria	Bdellovibrionales	Bdellovibrionaceae	Bdellovibrio
ASV17	1.81732e-47	3.13734e-46	2.56921e-50	7.53739e-49	Proteobacteria	Gammaproteobacteria	Xanthomonadales	Xanthomonadaceae	Thermomonas		ASV63	23.409	2.91854	0.165682	17.6153	1.87882e-69	1.41663e-68	Proteobacteria	Alphaproteobacteria	Caulobacterales	Caulobacteraceae	Caulobacter
ASV18	8.00833e-11	2.34886e-10	9.08983e-10	2.64697e-09	Proteobacteria	Gammaproteobacteria	Xanthomonadales	Xanthomonadaceae	Pseudoxanthomonas		ASV161	13.3329	2.83197	0.124259	22.7908	5.66101e-115	7.114e-114	Bacteroidetes	Bacteroidia	Cytophagales	Spirosomaceae	Dyadobacter
ASV19	0.0553324	0.0736131	0.0355121	0.0495126	Proteobacteria	Alphaproteobacteria	Caulobacterales	Caulobacteraceae	Caulobacter		ASV167	12.8805	2.80384	0.157675	17.7824	9.6775e-71	7.93134e-70	Dependentiae	Babeliae	Babeliales	UBA12409	NA
ASV20	0.000115432	0.000225924	0.00364435	0.00611807	Bacteroidetes	Bacteroidia	Flavobacteriales	Crocinitomicaceae	Fluviicola		ASV32	89.9463	2.80189	0.165785	16.9007	4.4454e-64	2.88951e-63	Proteobacteria	Gammaproteobacteria	Xanthomonadales	Xanthomonadaceae	Pseudoxanthomonas
ASV21	8.91346e-12	2.78269e-11	5.75999e-10	1.71998e-09	Proteobacteria	Alphaproteobacteria	Sphingomonadales	Sphingomonadaceae	Sphingopyxis		ASV13	232.62	2.77614	0.166639	16.6596	2.57789e-62	1.61977e-61	Bacteroidetes	Bacteroidia	Sphingobacteriales	Sphingobacteriaceae	Sphingobacterium
ASV22	7.49714e-34	6.16141e-33	8.49646e-22	4.72849e-21	Proteobacteria	Gammaproteobacteria	Betaproteobacteriales	Burkholderiaceae	Comamonas		ASV103	17.579	2.77118	0.120074	23.079	7.53381e-118	1.05194e-116	Proteobacteria	Alphaproteobacteria	Rhizobiales	Rhizobiaceae	Allorhizobium-Neorhizobium-Pararhizobium-Rhizobium
ASV23	8.04618e-11	2.18842e-10	1.77832e-07	3.97312e-07	Bacteroidetes	Bacteroidia	Flavobacteriales	Weeksellaceae	Chryseobacterium		ASV124	8.43794	2.7677	0.133496	20.7325	1.7638e-95	1.79716e-94	Bacteroidetes	Bacteroidia	Sphingobacteriales	Sphingobacteriaceae	Sphingobacterium
ASV24	6.93462e-57	2.79514e-55	1.56694e-27	1.14687e-26	Proteobacteria	Gammaproteobacteria	Oceanospirillales	Pseudohongiellaceae	BIyi10		ASV90	33.6385	2.65669	0.152259	17.4485	3.53679e-68	2.56417e-67	Proteobacteria	Deltaproteobacteria	Bdellovibrionales	Bdellovibrionaceae	Bdellovibrio
ASV27	7.55536e-52	1.85707e-50	3.90776e-42	6.33637e-41	Bacteroidetes	Bacteroidia	Sphingobacteriales	Sphingobacteriaceae	Pedobacter		ASV174	15.6798	2.63443	0.149654	17.6035	2.31541e-69	1.71159e-68	Proteobacteria	Gammaproteobacteria	Xanthomonadales	Xanthomonadaceae	Pseudoxanthomonas
ASV29	0.0266809	0.0377092	0.155117	0.192814	Proteobacteria	Gammaproteobacteria	Pseudomonadales	Pseudomonadaceae	Pseudomonas		ASV108	23.1979	2.51979	0.17309	14.5577	5.2208e-48	2.42993e-47	Bacteroidetes	Bacteroidia	Chitinophagales	Chitinophagaceae	Chitinophaga
ASV31	6.0853e-11	1.78029e-10	2.17901e-09	5.76823e-09	Bacteroidetes	Bacteroidia	Sphingobacteriales	Sphingobacteriaceae	Nubsella		ASV34	35.0543	2.50771	0.162221	15.4586	6.60347e-54	3.31935e-53	Proteobacteria	Gammaproteobacteria	Pseudomonadales	Pseudomonadaceae	Pseudomonas
ASV32	7.06512e-48	1.27403e-46	1.42687e-44	2.79101e-43	Proteobacteria	Gammaproteobacteria	Xanthomonadales	Xanthomonadaceae	Pseudoxanthomonas		ASV85	15.2087	2.42964	0.174843	13.8962	6.68347e-44	2.83109e-43	Bacteroidetes	Bacteroidia	Flavobacteriales	Flavobacteriaceae	Flavobacterium
ASV33	6.54912e-84	2.45112e-81	2.72052e-66	3.41879e-64	Proteobacteria	Alphaproteobacteria	Micropepsales	Micropepsaceae	NA		ASV168	14.2861	2.33901	0.14576	16.047	5.99948e-58	3.32618e-57	Proteobacteria	Gammaproteobacteria	Betaproteobacteriales	Burkholderiaceae	Acidovorax
ASV34	9.55114e-34	7.78364e-33	5.67479e-31	4.91064e-30	Proteobacteria	Gammaproteobacteria	Pseudomonadales	Pseudomonadaceae	Pseudomonas		ASV79	10.5273	2.28951	0.134782	16.9868	1.02879e-64	6.80445e-64	Proteobacteria	Gammaproteobacteria	Pseudomonadales	Pseudomonadaceae	Pseudomonas
ASV35	1.20809e-06	2.78583e-06	1.62448e-06	3.82407e-06	Proteobacteria	Gammaproteobacteria	Betaproteobacteriales	Burkholderiaceae	Massilia		ASV60	42.0279	2.27794	0.13914	16.3716	3.04836e-60	1.82418e-59	Bacteroidetes	Bacteroidia	Sphingobacteriales	Sphingobacteriaceae	Arcticibacter
ASV36	1.49362e-05	3.13294e-05	0.000163911	0.000317336	Bacteroidetes	Bacteroidia	Cytophagales	Hymenobacteraceae	Adhaeribacter		ASV140	14.4429	2.2747	0.142811	15.9281	4.04692e-57	2.14886e-56	Proteobacteria	Gammaproteobacteria	Betaproteobacteriales	Burkholderiaceae	Massilia
ASV37	3.77136e-48	6.2028e-47	3.54085e-49	8.86008e-48	Proteobacteria	Gammaproteobacteria	Xanthomonadales	Xanthomonadaceae	Stenotrophomonas		ASV235	11.3523	2.26539	0.12803	17.6943	4.64016e-70	3.64446e-69	Proteobacteria	Alphaproteobacteria	Rhodospirillales	Rhodospirillaceae	NA
ASV38	1.95419e-13	6.72625e-13	1.58382e-09	4.61354e-09	Proteobacteria	Gammaproteobacteria	Betaproteobacteriales	Burkholderiaceae	Hydrogenophaga		ASV93	26.379	2.21807	0.167835	13.2158	7.11268e-40	2.76441e-39	Bacteroidetes	Bacteroidia	Sphingobacteriales	Sphingobacteriaceae	NA
ASV39	2.64872e-12	8.28213e-12	1.40138e-09	4.11541e-09	Proteobacteria	Gammaproteobacteria	Betaproteobacteriales	Burkholderiaceae	Limnobacter		ASV4	279.336	2.15526	0.129921	16.589	8.36821e-62	5.17183e-61	Bacteroidetes	Bacteroidia	Flavobacteriales	Flavobacteriaceae	Flavobacterium
ASV41	1.21479e-53	3.01785e-52	2.98421e-47	5.36051e-46	Proteobacteria	Gammaproteobacteria	Enterobacteriales	Enterobacteriaceae	Enterobacter		ASV111	28.7012	2.12819	0.151292	14.0667	6.08048e-45	2.66551e-44	Bacteroidetes	Bacteroidia	Sphingobacteriales	Sphingobacteriaceae	Pedobacter
ASV42	1.20521e-06	2.73927e-06	2.00098e-05	4.07154e-05	Bacteroidetes	Bacteroidia	Chitinophagales	Chitinophagaceae	NA		ASV131	14.4714	2.12574	0.130904	16.2389	2.67524e-59	1.55164e-58	Bacteroidetes	Bacteroidia	Cytophagales	Spirosomaceae	Dyadobacter
ASV44	1.41568e-65	1.33506e-63	4.36554e-31	3.6574e-30	Proteobacteria	Alphaproteobacteria	Reyranellales	Reyranellaceae	Reyranella		ASV359	6.7697	2.09509	0.118423	17.6916	4.86384e-70	3.74218e-69	Verrucomicrobia	Verrucomicrobiae	Verrucomicrobiales	Verrucomicrobiaceae	Prosthecobacter
ASV45	5.15574e-49	1.00655e-47	3.05528e-35	3.05682e-34	Proteobacteria	Alphaproteobacteria	Caulobacterales	Hyphomonadaceae	Hirschia		ASV125	21.1152	2.09464	0.156219	13.4084	5.39742e-41	2.14192e-40	Proteobacteria	Gammaproteobacteria	Enterobacteriales	Enterobacteriaceae	Salmonella
ASV46	0.00212386	0.0035425	0.027361	0.0397484	Proteobacteria	Alphaproteobacteria	Caulobacterales	Caulobacteraceae	Brevundimonas		ASV99	35.6684	2.05286	0.121993	16.8277	1.5289e-63	9.76939e-63	Firmicutes	Bacilli	Bacillales	Bacillaceae	NA
ASV47	9.01504e-26	5.08926e-25	5.71569e-18	2.66695e-17	Proteobacteria	Alphaproteobacteria	Rhizobiales	Rhizobiaceae	Allorhizobium-Neorhizobium-Pararhizobium-Rhizobium		ASV394	6.77128	1.99436	0.122872	16.2312	3.03565e-59	1.734e-58	Firmicutes	Bacilli	Bacillales	Paenibacillaceae	Paenibacillus
ASV49	2.86547e-18	1.23838e-17	1.16755e-13	4.31629e-13	Proteobacteria	Gammaproteobacteria	Betaproteobacteriales	Methylophilaceae	Methylophilus		ASV315	7.77533	1.97132	0.132028	14.9311	2.06865e-50	9.99848e-50	Bacteroidetes	Bacteroidia	Sphingobacteriales	Sphingobacteriaceae	Pedobacter
ASV51	1.36583e-28	8.76547e-28	1.21601e-28	9.41458e-28	Proteobacteria	Gammaproteobacteria	Cellvibrionales	Cellvibrionaceae	Cellvibrio		ASV136	12.0377	1.94813	0.154212	12.6328	1.39317e-36	5.05024e-36	Bacteroidetes	Bacteroidia	Flavobacteriales	Flavobacteriaceae	Flavobacterium
ASV53	1.38725e-25	7.70882e-25	3.6637e-28	2.76993e-27	Bacteroidetes	Bacteroidia	Chitinophagales	Chitinophagaceae	Terrimonas		ASV695	3.32943	1.91034	0.10145	18.8304	4.25509e-79	3.81945e-78	Proteobacteria	Gammaproteobacteria	Betaproteobacteriales	Burkholderiaceae	Pigmentiphaga
ASV54	2.92797e-12	9.33907e-12	1.32202e-09	3.87941e-09	Proteobacteria	Alphaproteobacteria	Rhizobiales	Rhizobiaceae	Shinella		ASV22	115.452	1.91029	0.150787	12.6688	8.80892e-37	3.22424e-36	Proteobacteria	Gammaproteobacteria	Betaproteobacteriales	Burkholderiaceae	Comamonas
ASV55	0.000280618	0.000521173	0.0018102	0.00297961	Bacteroidetes	Bacteroidia	Sphingobacteriales	Sphingobacteriaceae	Pedobacter		ASV200	13.076	1.9044	0.118328	16.0942	2.80315e-58	1.5773e-57	Proteobacteria	Alphaproteobacteria	Rhizobiales	Rhizobiaceae	Shinella
ASV58	0.00713582	0.0110287	0.000117671	0.00024049	Bacteroidetes	Bacteroidia	Sphingobacteriales	Sphingobacteriaceae	NA		ASV122	29.0952	1.87856	0.117332	16.0107	1.07613e-57	5.87973e-57	Firmicutes	Bacilli	Bacillales	Bacillaceae	NA
ASV59	3.73207e-49	7.5543e-48	8.48903e-38	1.00914e-36	Proteobacteria	Alphaproteobacteria	Rhizobiales	Beijerinckiaceae	Bosea		ASV293	7.28251	1.84625	0.131339	14.0572	6.9603e-45	3.01613e-44	Proteobacteria	Gammaproteobacteria	Enterobacteriales	Enterobacteriaceae	NA
ASV60	3.9685e-35	3.47423e-34	2.28876e-28	1.66964e-27	Bacteroidetes	Bacteroidia	Sphingobacteriales	Sphingobacteriaceae	Arcticibacter		ASV104	13.8639	1.71255	0.120496	14.2126	7.65808e-46	3.39658e-45	Proteobacteria	Alphaproteobacteria	Sphingomonadales	Sphingomonadaceae	Sphingobium
ASV61	1.01759e-37	1.02126e-36	5.19522e-35	5.95793e-34	Proteobacteria	Gammaproteobacteria	Betaproteobacteriales	Methylophilaceae	Methylophilus		ASV109	9.02838	1.6953	0.11881	14.269	3.41554e-46	1.55139e-45	Proteobacteria	Alphaproteobacteria	Sphingomonadales	Sphingomonadaceae	Novosphingobium
ASV63	1.68637e-18	7.22207e-18	4.72105e-16	1.98563e-15	Proteobacteria	Alphaproteobacteria	Caulobacterales	Caulobacteraceae	Caulobacter		ASV23	8.59635	1.66343	0.13642	12.1935	3.36822e-34	1.15438e-33	Bacteroidetes	Bacteroidia	Flavobacteriales	Weeksellaceae	Chryseobacterium
ASV64	4.28164e-14	1.45574e-13	1.4593e-13	5.20213e-13	Bacteroidetes	Bacteroidia	Chitinophagales	Chitinophagaceae	Parasegetibacter		ASV100	34.8528	1.65498	0.129353	12.7943	1.76356e-37	6.58279e-37	Firmicutes	Bacilli	Bacillales	Paenibacillaceae	Cohnella
ASV65	4.55694e-07	1.08252e-06	2.67187e-05	5.56407e-05	Bacteroidetes	Bacteroidia	Sphingobacteriales	Sphingobacteriaceae	Pedobacter		ASV47	20.6009	1.59303	0.120465	13.224	6.37778e-40	2.50461e-39	Proteobacteria	Alphaproteobacteria	Rhizobiales	Rhizobiaceae	Allorhizobium-Neorhizobium-Pararhizobium-Rhizobium
ASV66	9.9266e-14	3.17099e-13	4.47938e-10	1.24881e-09	Proteobacteria	Gammaproteobacteria	Betaproteobacteriales	Burkholderiaceae	Delftia		ASV39	72.0492	1.55587	0.165399	9.40678	5.11576e-21	1.38751e-20	Proteobacteria	Gammaproteobacteria	Betaproteobacteriales	Burkholderiaceae	Limnobacter
ASV67	6.10724e-12	1.78617e-11	1.38003e-12	4.83527e-12	Bacteroidetes	Bacteroidia	Chitinophagales	Chitinophagaceae	Pseudoflavitalea		ASV889	2.70642	1.55015	0.11954	12.9676	1.86769e-38	7.1123e-38	Proteobacteria	Gammaproteobacteria	Enterobacteriales	Enterobacteriaceae	Salmonella
ASV69	1.86789e-36	1.86719e-35	2.18325e-25	1.43912e-24	Bacteroidetes	Bacteroidia	Cytophagales	Spirosomaceae	Dyadobacter		ASV16	93.261	1.54046	0.154157	9.99279	1.63894e-23	4.64572e-23	Proteobacteria	Gammaproteobacteria	Xanthomonadales	Xanthomonadaceae	Stenotrophomonas
ASV70	0.000722454	0.00127948	0.00128694	0.00214462	Proteobacteria	Gammaproteobacteria	Pseudomonadales	Pseudomonadaceae	Pseudomonas		ASV381	5.88372	1.53603	0.13108	11.7183	1.02701e-31	3.30927e-31	Proteobacteria	Gammaproteobacteria	Enterobacteriales	Enterobacteriaceae	Salmonella
ASV72	0.00155104	0.00255709	0.0237462	0.033538	Bacteroidetes	Bacteroidia	Chitinophagales	Chitinophagaceae	Chitinophaga		ASV112	6.91125	1.49466	0.130753	11.4312	2.92144e-30	9.25532e-30	Bacteroidetes	Bacteroidia	Sphingobacteriales	Sphingobacteriaceae	Sphingobacterium
ASV74	4.34852e-80	8.19697e-78	2.30301e-71	4.25728e-69	Gemmatimonadetes	Gemmatimonadetes	Gemmatimonadales	Gemmatimonadaceae	Gemmatirosa		ASV238	12.4603	1.48309	0.143041	10.3682	3.45907e-25	1.00313e-24	Firmicutes	Bacilli	Bacillales	Paenibacillaceae	Ammoniphilus
ASV75	2.82561e-25	1.5877e-24	4.15515e-14	1.59311e-13	Bacteroidetes	Bacteroidia	Cytophagales	Spirosomaceae	Dyadobacter		ASV414	5.92764	1.45262	0.126667	11.468	1.91039e-30	6.10353e-30	Firmicutes	Bacilli	Bacillales	Bacillaceae	Bacillus
ASV76	7.24584e-06	1.55469e-05	0.000258912	0.000458216	Bacteroidetes	Bacteroidia	Chitinophagales	Chitinophagaceae	NA		ASV627	3.64756	1.43985	0.106113	13.569	6.11518e-42	2.53343e-41	Proteobacteria	Gammaproteobacteria	Betaproteobacteriales	Burkholderiaceae	Hydrogenophaga
ASV79	8.28762e-19	3.56675e-18	9.37849e-16	3.8235e-15	Proteobacteria	Gammaproteobacteria	Pseudomonadales	Pseudomonadaceae	Pseudomonas		ASV591	3.15247	1.42562	0.105669	13.4913	1.75882e-41	7.12983e-41	Proteobacteria	Gammaproteobacteria	Betaproteobacteriales	Burkholderiaceae	Delftia
ASV80	0.00310924	0.00497768	0.000604323	0.00106642	Proteobacteria	Gammaproteobacteria	Betaproteobacteriales	Burkholderiaceae	Achromobacter		ASV442	5.14069	1.42052	0.113323	12.5352	4.7941e-36	1.68914e-35	Proteobacteria	Gammaproteobacteria	Legionellales	Legionellaceae	Legionella
ASV81	0.0113987	0.0165529	0.0381741	0.052184	Proteobacteria	Alphaproteobacteria	Sphingomonadales	Sphingomonadaceae	Novosphingobium		ASV127	5.97612	1.35064	0.114383	11.8081	3.54664e-32	1.16268e-31	Proteobacteria	Alphaproteobacteria	Rhizobiales	Rhizobiaceae	Allorhizobium-Neorhizobium-Pararhizobium-Rhizobium
ASV83	0.00259936	0.00426635	0.0337109	0.0475807	Bacteroidetes	Bacteroidia	Cytophagales	Spirosomaceae	Dyadobacter		ASV729	2.61469	1.26976	0.10462	12.1369	6.73187e-34	2.28641e-33	Proteobacteria	Gammaproteobacteria	Betaproteobacteriales	Burkholderiaceae	Acidovorax
ASV85	0.000403845	0.000676725	8.51443e-05	0.000164712	Bacteroidetes	Bacteroidia	Flavobacteriales	Flavobacteriaceae	Flavobacterium		ASV75	37.4122	1.26327	0.130005	9.71709	2.54971e-22	7.12031e-22	Bacteroidetes	Bacteroidia	Cytophagales	Spirosomaceae	Dyadobacter
ASV86	0.000392002	0.000717191	0.000136607	0.000269118	Firmicutes	Bacilli	Bacillales	Bacillaceae	Bacillus		ASV208	14.6163	1.23815	0.115971	10.6764	1.3132e-26	3.89824e-26	Proteobacteria	Alphaproteobacteria	Caulobacterales	Caulobacteraceae	Caulobacter
ASV87	3.59549e-44	5.36745e-43	3.10305e-40	4.66157e-39	Proteobacteria	Alphaproteobacteria	Caulobacterales	Caulobacteraceae	Brevundimonas		ASV328	2.34161	1.19805	0.105902	11.3129	1.13342e-29	3.56082e-29	Bacteroidetes	Bacteroidia	Sphingobacteriales	Sphingobacteriaceae	Sphingobacterium
ASV89	1.26798e-67	1.22672e-65	4.63352e-64	3.49379e-62	Gemmatimonadetes	Gemmatimonadetes	Gemmatimonadales	Gemmatimonadaceae	Gemmatimonas		ASV775	2.72947	1.16504	0.105452	11.048	2.24062e-28	6.86759e-28	Proteobacteria	Gammaproteobacteria	Betaproteobacteriales	Burkholderiaceae	Massilia
ASV90	4.22396e-33	3.13513e-32	5.1328e-29	3.91993e-28	Proteobacteria	Deltaproteobacteria	Bdellovibrionales	Bdellovibrionaceae	Bdellovibrio		ASV266	10.4932	1.15212	0.14204	8.11126	5.00969e-16	1.18783e-15	Firmicutes	Bacilli	Bacillales	Bacillaceae	Bacillus
ASV91	1.58783e-56	6.30469e-55	1.0802e-50	2.9221e-49	Proteobacteria	Alphaproteobacteria	Sphingomonadales	Sphingomonadaceae	Sphingoaurantiacus		ASV66	22.9651	1.14098	0.143938	7.92691	2.24661e-15	5.13317e-15	Proteobacteria	Gammaproteobacteria	Betaproteobacteriales	Burkholderiaceae	Delftia
ASV93	1.42825e-09	3.76658e-09	1.69638e-08	4.55878e-08	Bacteroidetes	Bacteroidia	Sphingobacteriales	Sphingobacteriaceae	NA		ASV341	5.61159	1.13413	0.132901	8.53363	1.41823e-17	3.54087e-17	Proteobacteria	Gammaproteobacteria	Enterobacteriales	Enterobacteriaceae	NA
ASV95	6.05972e-07	1.3441e-06	1.60953e-05	3.33905e-05	Proteobacteria	Alphaproteobacteria	Micavibrionales	NA	NA		ASV82	46.403	1.12695	0.140147	8.04119	8.89722e-16	2.08339e-15	Firmicutes	Bacilli	Bacillales	Bacillaceae	Bacillus
ASV96	1.42769e-16	5.64393e-16	1.72905e-14	6.69931e-14	Bacteroidetes	Bacteroidia	Sphingobacteriales	Sphingobacteriaceae	Pedobacter		ASV559	4.0841	1.12358	0.111988	10.033	1.09095e-23	3.11583e-23	Bacteroidetes	Bacteroidia	Sphingobacteriales	Sphingobacteriaceae	Pedobacter
ASV98	0.00483776	0.00749533	0.0103833	0.0152434	Firmicutes	Bacilli	Bacillales	Alicyclobacillaceae	Tumebacillus		ASV166	12.0811	1.09722	0.163214	6.72256	1.78561e-11	3.63878e-11	Proteobacteria	Gammaproteobacteria	Xanthomonadales	Xanthomonadaceae	Stenotrophomonas
ASV99	2.26153e-28	1.4756e-27	2.7081e-18	1.32619e-17	Firmicutes	Bacilli	Bacillales	Bacillaceae	NA		ASV673	3.20437	1.08261	0.0995471	10.8754	1.51037e-27	4.51911e-27	Proteobacteria	Alphaproteobacteria	Rhizobiales	Beijerinckiaceae	Camelimonas
ASV100	1.30713e-14	4.70368e-14	1.2544e-06	2.761e-06	Firmicutes	Bacilli	Bacillales	Paenibacillaceae	Cohnella		ASV410	5.07919	1.06508	0.131296	8.11209	4.97545e-16	1.18718e-15	Proteobacteria	Gammaproteobacteria	Xanthomonadales	Xanthomonadaceae	Stenotrophomonas
ASV102	1.26618e-14	4.63573e-14	8.04679e-08	2.04565e-07	Proteobacteria	Alphaproteobacteria	Sphingomonadales	Sphingomonadaceae	Sphingopyxis		ASV46	69.5317	1.04537	0.149098	7.01132	2.36086e-12	5.02851e-12	Proteobacteria	Alphaproteobacteria	Caulobacterales	Caulobacteraceae	Brevundimonas
ASV103	7.82597e-52	1.83297e-50	2.32542e-39	2.75178e-38	Proteobacteria	Alphaproteobacteria	Rhizobiales	Rhizobiaceae	Allorhizobium-Neorhizobium-Pararhizobium-Rhizobium		ASV49	30.1756	1.01548	0.139462	7.28142	3.30335e-13	7.11636e-13	Proteobacteria	Gammaproteobacteria	Betaproteobacteriales	Methylophilaceae	Methylophilus
ASV104	1.0732e-31	7.35828e-31	2.89995e-24	1.75105e-23	Proteobacteria	Alphaproteobacteria	Sphingomonadales	Sphingomonadaceae	Sphingobium		ASV126	23.7349	1.00936	0.172449	5.85307	4.82578e-09	9.09659e-09	Actinobacteria	Actinobacteria	Micromonosporales	Micromonosporaceae	NA
ASV105	4.02813e-11	1.16962e-10	1.00084e-08	2.7705e-08	Proteobacteria	Gammaproteobacteria	Betaproteobacteriales	Burkholderiaceae	Hydrogenophaga		ASV6	346.577	1.00474	0.149167	6.73567	1.63178e-11	3.34337e-11	Proteobacteria	Alphaproteobacteria	Caulobacterales	Caulobacteraceae	Brevundimonas
ASV106	6.17671e-16	2.28194e-15	5.02263e-10	1.35829e-09	Proteobacteria	Alphaproteobacteria	Rhizobiales	Rhizobiaceae	Allorhizobium-Neorhizobium-Pararhizobium-Rhizobium		ASV811	2.67191	-1.00867	0.096853	-10.4145	2.12993e-25	6.22467e-25	Proteobacteria	Alphaproteobacteria	Micavibrionales	NA	NA
ASV108	5.23017e-13	1.63595e-12	4.20412e-11	1.28855e-10	Bacteroidetes	Bacteroidia	Chitinophagales	Chitinophagaceae	Chitinophaga		ASV237	12.67	-1.00933	0.13401	-7.53175	5.00663e-14	1.12351e-13	Firmicutes	Bacilli	Bacillales	Alicyclobacillaceae	Tumebacillus
ASV109	1.98481e-22	9.70835e-22	5.09543e-16	2.18498e-15	Proteobacteria	Alphaproteobacteria	Sphingomonadales	Sphingomonadaceae	Novosphingobium		ASV38	68.0758	-1.01787	0.093368	-10.9017	1.13065e-27	3.41005e-27	Proteobacteria	Gammaproteobacteria	Betaproteobacteriales	Burkholderiaceae	Hydrogenophaga
ASV111	1.10342e-25	6.16912e-25	2.23244e-19	1.07124e-18	Bacteroidetes	Bacteroidia	Sphingobacteriales	Sphingobacteriaceae	Pedobacter		ASV370	7.26665	-1.03986	0.118946	-8.74229	2.2843e-18	5.85837e-18	Firmicutes	Bacilli	Bacillales	Alicyclobacillaceae	Tumebacillus
ASV112	1.45507e-12	4.4331e-12	3.28726e-09	8.85853e-09	Bacteroidetes	Bacteroidia	Sphingobacteriales	Sphingobacteriaceae	Sphingobacterium		ASV40	68.7334	-1.07023	0.180545	-5.92778	3.0706e-09	5.81717e-09	Proteobacteria	Gammaproteobacteria	Pseudomonadales	Pseudomonadaceae	Pseudomonas
ASV114	4.36733e-05	7.94315e-05	1.22557e-06	2.79844e-06	Firmicutes	Clostridia	Clostridiales	Family_XVIII	NA		ASV300	7.56056	-1.09271	0.121647	-8.98269	2.64224e-19	6.91752e-19	Proteobacteria	Alphaproteobacteria	Rhizobiales	Kaistiaceae	Kaistia
ASV116	1.60206e-48	3.01267e-47	7.37913e-42	1.15922e-40	Proteobacteria	Alphaproteobacteria	Micavibrionales	NA	NA		ASV499	5.14016	-1.10954	0.117932	-9.40828	5.04316e-21	1.37773e-20	Proteobacteria	Gammaproteobacteria	Betaproteobacteriales	Burkholderiaceae	Noviherbaspirillum
ASV118	6.6787e-05	0.000126663	0.000617583	0.00105742	Proteobacteria	Gammaproteobacteria	Betaproteobacteriales	Burkholderiaceae	Achromobacter		ASV808	2.32433	-1.11042	0.0986617	-11.2548	2.19271e-29	6.83184e-29	Proteobacteria	Alphaproteobacteria	Rhizobiales	D05-2	NA
ASV119	2.68358e-14	9.59488e-14	5.47054e-11	1.72052e-10	Bacteroidetes	Bacteroidia	Sphingobacteriales	Sphingobacteriaceae	Pedobacter		ASV54	66.6016	-1.11537	0.1185	-9.41237	4.85076e-21	1.33485e-20	Proteobacteria	Alphaproteobacteria	Rhizobiales	Rhizobiaceae	Shinella
ASV120	0.0252138	0.0343269	0.00185498	0.00310781	Proteobacteria	Gammaproteobacteria	Cellvibrionales	Cellvibrionaceae	Cellvibrio		ASV137	11.9549	-1.15492	0.138013	-8.36817	5.85203e-17	1.42336e-16	Proteobacteria	Gammaproteobacteria	Pseudomonadales	Pseudomonadaceae	Pseudomonas
ASV122	3.33613e-24	1.79341e-23	5.39082e-14	2.01011e-13	Firmicutes	Bacilli	Bacillales	Bacillaceae	NA		ASV84	27.2496	-1.15751	0.154692	-7.48269	7.2817e-14	1.61482e-13	Proteobacteria	Gammaproteobacteria	Pseudomonadales	Pseudomonadaceae	Pseudomonas
ASV123	4.2828e-39	4.85113e-38	6.33442e-21	3.3169e-20	Proteobacteria	Alphaproteobacteria	Rhizobiales	Rhizobiaceae	Allorhizobium-Neorhizobium-Pararhizobium-Rhizobium		ASV151	19.1788	-1.18212	0.131722	-8.97437	2.84977e-19	7.4094e-19	Proteobacteria	Alphaproteobacteria	Sphingomonadales	Sphingomonadaceae	Sphingomonas
ASV124	3.89853e-20	1.71176e-19	1.29784e-16	5.4251e-16	Bacteroidetes	Bacteroidia	Sphingobacteriales	Sphingobacteriaceae	Sphingobacterium		ASV818	2.60835	-1.19289	0.101569	-11.7446	7.52796e-32	2.44659e-31	Bacteroidetes	Bacteroidia	Sphingobacteriales	Sphingobacteriaceae	Pedobacter
ASV125	3.00536e-10	8.19173e-10	2.73243e-08	6.93844e-08	Proteobacteria	Gammaproteobacteria	Enterobacteriales	Enterobacteriaceae	Salmonella		ASV207	12.8052	-1.20484	0.113431	-10.6218	2.35967e-26	6.94997e-26	Proteobacteria	Alphaproteobacteria	Rhizobiales	Beijerinckiaceae	Bosea
ASV126	0.000912352	0.00149345	0.00198649	0.00324585	Actinobacteria	Actinobacteria	Micromonosporales	Micromonosporaceae	NA		ASV102	28.4066	-1.20505	0.108657	-11.0905	1.39542e-28	4.31208e-28	Proteobacteria	Alphaproteobacteria	Sphingomonadales	Sphingomonadaceae	Sphingopyxis
ASV127	1.77047e-11	5.03047e-11	7.42586e-08	1.82586e-07	Proteobacteria	Alphaproteobacteria	Rhizobiales	Rhizobiaceae	Allorhizobium-Neorhizobium-Pararhizobium-Rhizobium		ASV220	12.3843	-1.21074	0.101102	-11.9755	4.7754e-33	1.59321e-32	Proteobacteria	Alphaproteobacteria	Acetobacterales	Acetobacteraceae	Roseomonas
ASV128	0.000166667	0.000307818	0.00247531	0.00397561	Proteobacteria	Alphaproteobacteria	Sphingomonadales	Sphingomonadaceae	Novosphingobium		ASV369	5.52096	-1.21517	0.130428	-9.31676	1.19947e-20	3.23e-20	Proteobacteria	Gammaproteobacteria	Salinisphaerales	Solimonadaceae	Solimonas
ASV129	9.27569e-28	5.30294e-27	7.11447e-27	5.07144e-26	Bacteroidetes	Bacteroidia	Bacteroidetes_VC2.1_Bac22	NA	NA		ASV142	25.7562	-1.21665	0.144175	-8.43874	3.20773e-17	7.95601e-17	Proteobacteria	Alphaproteobacteria	Sphingomonadales	Sphingomonadaceae	Altererythrobacter
ASV130	5.04345e-39	5.6868e-38	9.62105e-37	1.10009e-35	Proteobacteria	Gammaproteobacteria	Betaproteobacteriales	Burkholderiaceae	Variovorax		ASV198	11.9593	-1.21946	0.145083	-8.40527	4.26887e-17	1.04504e-16	Bacteroidetes	Bacteroidia	Sphingobacteriales	Sphingobacteriaceae	Pedobacter
ASV131	2.37267e-20	1.07491e-19	2.10472e-13	7.70999e-13	Bacteroidetes	Bacteroidia	Cytophagales	Spirosomaceae	Dyadobacter		ASV548	4.15308	-1.2424	0.135058	-9.199	3.61304e-20	9.66041e-20	Bacteroidetes	Bacteroidia	Sphingobacteriales	Sphingobacteriaceae	NA
ASV133	1.81013e-05	3.51187e-05	1.70077e-05	3.51228e-05	Proteobacteria	Alphaproteobacteria	Rhizobiales	Rhizobiaceae	Brucella		ASV803	2.87836	-1.25624	0.0969591	-12.9564	2.1612e-38	8.14772e-38	Gemmatimonadetes	Gemmatimonadetes	Gemmatimonadales	Gemmatimonadaceae	Gemmatirosa
ASV135	9.53074e-20	4.29821e-19	5.5286e-16	2.27736e-15	Proteobacteria	Alphaproteobacteria	Sphingomonadales	Sphingomonadaceae	Novosphingobium		ASV245	10.2965	-1.26339	0.137884	-9.16266	5.06346e-20	1.34431e-19	Bacteroidetes	Bacteroidia	Sphingobacteriales	Sphingobacteriaceae	Pedobacter
ASV136	3.32196e-06	6.81048e-06	2.06758e-05	4.0547e-05	Bacteroidetes	Bacteroidia	Flavobacteriales	Flavobacteriaceae	Flavobacterium		ASV117	23.4046	-1.27164	0.160251	-7.93532	2.09956e-15	4.85603e-15	Proteobacteria	Alphaproteobacteria	Sphingomonadales	Sphingomonadaceae	Sphingomonas
ASV137	5.46508e-07	1.24536e-06	4.83233e-05	9.38356e-05	Proteobacteria	Gammaproteobacteria	Pseudomonadales	Pseudomonadaceae	Pseudomonas		ASV378	6.96465	-1.29077	0.0860627	-14.998	7.56546e-51	3.70413e-50	Proteobacteria	Alphaproteobacteria	Rhizobiales	Beijerinckiaceae	Methylocella
ASV138	0.0116156	0.0172486	0.0577085	0.0778806	Proteobacteria	Gammaproteobacteria	Betaproteobacteriales	Burkholderiaceae	Massilia		ASV177	3.77574	-1.32401	0.111529	-11.8714	1.66634e-32	5.51061e-32	Proteobacteria	Alphaproteobacteria	Rhizobiales	Beijerinckiaceae	Methylobacterium
ASV139	1.22195e-05	2.55982e-05	1.78279e-05	3.65613e-05	Firmicutes	Bacilli	Bacillales	Bacillaceae	Bacillus		ASV116	29.6665	-1.3594	0.159226	-8.53755	1.37095e-17	3.44564e-17	Proteobacteria	Alphaproteobacteria	Micavibrionales	NA	NA
ASV140	1.62752e-22	8.00589e-22	7.26729e-17	3.05414e-16	Proteobacteria	Gammaproteobacteria	Betaproteobacteriales	Burkholderiaceae	Massilia		ASV474	5.33651	-1.37	0.109221	-12.5434	4.32195e-36	1.53715e-35	Proteobacteria	Alphaproteobacteria	Rhizobiales	Rhizobiaceae	Aminobacter
ASV141	2.60792e-20	1.17776e-19	8.97871e-16	3.62574e-15	Bacteroidetes	Bacteroidia	Sphingobacteriales	Sphingobacteriaceae	Pedobacter		ASV464	5.07202	-1.41679	0.105396	-13.4425	3.40577e-41	1.36593e-40	Proteobacteria	Gammaproteobacteria	Betaproteobacteriales	Burkholderiaceae	Caenimonas
ASV142	0.000189926	0.000356161	0.00599817	0.00948407	Proteobacteria	Alphaproteobacteria	Sphingomonadales	Sphingomonadaceae	Altererythrobacter		ASV199	12.1948	-1.42468	0.166419	-8.56078	1.12103e-17	2.83644e-17	Proteobacteria	Deltaproteobacteria	Bdellovibrionales	Bdellovibrionaceae	Bdellovibrio
ASV146	7.37436e-06	1.48877e-05	3.024e-05	6.09036e-05	Proteobacteria	Gammaproteobacteria	Betaproteobacteriales	Burkholderiaceae	NA		ASV24	137.232	-1.43206	0.109262	-13.1067	3.01623e-39	1.16032e-38	Proteobacteria	Gammaproteobacteria	Oceanospirillales	Pseudohongiellaceae	BIyi10
ASV147	9.51123e-11	2.6904e-10	3.75629e-08	9.27509e-08	Bacteroidetes	Bacteroidia	Sphingobacteriales	Sphingobacteriaceae	Parapedobacter		ASV146	17.4831	-1.44118	0.164062	-8.78438	1.57231e-18	4.06e-18	Proteobacteria	Gammaproteobacteria	Betaproteobacteriales	Burkholderiaceae	NA
ASV148	2.09074e-44	3.15309e-43	1.61839e-42	2.745e-41	Proteobacteria	Gammaproteobacteria	Oceanospirillales	Pseudohongiellaceae	Pseudohongiella		ASV297	9.25672	-1.46986	0.10862	-13.5321	1.01096e-41	4.14273e-41	Proteobacteria	Gammaproteobacteria	Betaproteobacteriales	Burkholderiaceae	Ramlibacter
ASV149	3.1153e-25	1.68178e-24	1.87052e-23	1.07041e-22	Bacteroidetes	Bacteroidia	Sphingobacteriales	Sphingobacteriaceae	Pedobacter		ASV123	22.6554	-1.48542	0.0913091	-16.268	1.66486e-59	9.80707e-59	Proteobacteria	Alphaproteobacteria	Rhizobiales	Rhizobiaceae	Allorhizobium-Neorhizobium-Pararhizobium-Rhizobium
ASV151	1.09368e-08	2.8373e-08	3.76845e-05	7.56755e-05	Proteobacteria	Alphaproteobacteria	Sphingomonadales	Sphingomonadaceae	Sphingomonas		ASV777	3.21052	-1.48725	0.10907	-13.6358	2.45276e-42	1.02743e-41	Proteobacteria	Alphaproteobacteria	Acetobacterales	Acetobacteraceae	Roseomonas
ASV152	1.11472e-05	2.29833e-05	3.16853e-05	6.31977e-05	Bacteroidetes	Bacteroidia	Cytophagales	Spirosomaceae	Emticicia		ASV191	14.1404	-1.50166	0.145952	-10.2888	7.91707e-25	2.27842e-24	Bacteroidetes	Bacteroidia	Flavobacteriales	Crocinitomicaceae	Fluviicola
ASV154	0.00143073	0.00229018	0.00610616	0.00938637	Proteobacteria	Gammaproteobacteria	Betaproteobacteriales	Burkholderiaceae	Massilia		ASV72	39.439	-1.50699	0.155723	-9.67737	3.76275e-22	1.04306e-21	Bacteroidetes	Bacteroidia	Chitinophagales	Chitinophagaceae	Chitinophaga
ASV155	2.5838e-36	2.30566e-35	7.06815e-33	7.20297e-32	Bacteroidetes	Bacteroidia	Sphingobacteriales	Sphingobacteriaceae	Pedobacter		ASV374	6.29404	-1.52205	0.124756	-12.2002	3.10033e-34	1.07232e-33	Bacteroidetes	Bacteroidia	Cytophagales	Spirosomaceae	Larkinella
ASV156	2.40626e-06	5.03459e-06	2.17141e-05	4.31986e-05	Bacteroidetes	Bacteroidia	Chitinophagales	Chitinophagaceae	NA		ASV3	893.041	-1.52289	0.12269	-12.4125	2.23518e-35	7.80243e-35	Proteobacteria	Gammaproteobacteria	Xanthomonadales	Xanthomonadaceae	Pseudoxanthomonas
ASV157	1.02938e-09	2.78676e-09	4.03071e-08	1.06003e-07	Proteobacteria	Alphaproteobacteria	Rhizobiales	Rhizobiaceae	Pseudochrobactrum		ASV577	4.09937	-1.58172	0.0992628	-15.9346	3.64308e-57	1.96206e-56	Proteobacteria	Alphaproteobacteria	Rhizobiales	Rhizobiaceae	NA
ASV158	3.2877e-06	7.23979e-06	0.000122448	0.000236406	Bacteroidetes	Bacteroidia	Sphingobacteriales	Sphingobacteriaceae	NA		ASV390	6.2727	-1.58585	0.095757	-16.5612	1.32868e-61	8.07924e-61	Proteobacteria	Alphaproteobacteria	Rhizobiales	Devosiaceae	Devosia
ASV159	0.000200696	0.000368493	0.00126626	0.00217979	Firmicutes	Bacilli	Bacillales	Bacillaceae	Fictibacillus		ASV246	11.6264	-1.59884	0.108793	-14.6962	6.81361e-49	3.25156e-48	Proteobacteria	Alphaproteobacteria	Caulobacterales	Caulobacteraceae	Caulobacter
ASV160	1.89573e-13	6.50876e-13	2.24137e-11	7.38397e-11	Proteobacteria	Alphaproteobacteria	Rhizobiales	Rhizobiaceae	Shinella		ASV365	6.89167	-1.65859	0.0971067	-17.0801	2.08654e-65	1.45672e-64	Proteobacteria	Alphaproteobacteria	Caulobacterales	Caulobacteraceae	NA
ASV161	6.51397e-39	6.94258e-38	1.93581e-29	1.59083e-28	Bacteroidetes	Bacteroidia	Cytophagales	Spirosomaceae	Dyadobacter		ASV44	70.7258	-1.69261	0.0762633	-22.1943	3.89966e-109	4.59428e-108	Proteobacteria	Alphaproteobacteria	Reyranellales	Reyranellaceae	Reyranella
ASV162	2.43636e-08	6.25664e-08	1.46888e-05	3.07791e-05	Firmicutes	Bacilli	Bacillales	Alicyclobacillaceae	Tumebacillus		ASV59	52.1166	-1.72423	0.109199	-15.7898	3.6567e-56	1.88846e-55	Proteobacteria	Alphaproteobacteria	Rhizobiales	Beijerinckiaceae	Bosea
ASV164	5.11044e-26	2.82759e-25	6.56129e-22	3.62515e-21	Proteobacteria	Deltaproteobacteria	Bdellovibrionales	Bdellovibrionaceae	Bdellovibrio		ASV213	12.3983	-1.7295	0.137085	-12.6162	1.71842e-36	6.16993e-36	Proteobacteria	Gammaproteobacteria	Betaproteobacteriales	Burkholderiaceae	Candidimonas
ASV165	3.38798e-35	2.90819e-34	2.7458e-28	1.99269e-27	Proteobacteria	Gammaproteobacteria	Enterobacteriales	Enterobacteriaceae	Enterobacter		ASV95	30.8808	-1.73254	0.157346	-11.011	3.38075e-28	1.02786e-27	Proteobacteria	Alphaproteobacteria	Micavibrionales	NA	NA
ASV167	2.59976e-12	7.74774e-12	8.27605e-13	2.94064e-12	Dependentiae	Babeliae	Babeliales	UBA12409	NA		ASV69	47.2037	-1.77973	0.123749	-14.3817	6.74327e-47	3.10026e-46	Bacteroidetes	Bacteroidia	Cytophagales	Spirosomaceae	Dyadobacter
ASV168	1.02646e-25	5.53688e-25	9.78832e-23	5.7852e-22	Proteobacteria	Gammaproteobacteria	Betaproteobacteriales	Burkholderiaceae	Acidovorax		ASV480	4.44421	-1.79531	0.105475	-17.0212	5.72332e-65	3.85302e-64	Bacteroidetes	Bacteroidia	Sphingobacteriales	Sphingobacteriaceae	Pedobacter
ASV170	3.52804e-07	7.87323e-07	3.07219e-08	8.03269e-08	Bacteroidetes	Bacteroidia	Sphingobacteriales	Sphingobacteriaceae	NA		ASV251	10.0536	-1.82676	0.120737	-15.1301	1.02547e-51	5.08688e-51	Proteobacteria	Alphaproteobacteria	Caulobacterales	Caulobacteraceae	Phenylobacterium
ASV172	7.91554e-34	6.09941e-33	1.86262e-31	1.5774e-30	Bacteroidetes	Bacteroidia	Chitinophagales	Chitinophagaceae	Flavisolibacter		ASV281	8.19584	-1.9072	0.136058	-14.0176	1.21678e-44	5.21281e-44	Proteobacteria	Gammaproteobacteria	Betaproteobacteriales	Burkholderiaceae	Caenimonas
ASV174	4.41044e-31	3.19818e-30	4.25634e-28	3.22194e-27	Proteobacteria	Gammaproteobacteria	Xanthomonadales	Xanthomonadaceae	Pseudoxanthomonas		ASV276	9.32465	-1.9111	0.112018	-17.0606	2.91498e-65	1.99809e-64	Proteobacteria	Alphaproteobacteria	Rhizobiales	Devosiaceae	NA
ASV175	3.91454e-28	2.44912e-27	2.37528e-23	1.38169e-22	Proteobacteria	Gammaproteobacteria	Enterobacteriales	Enterobacteriaceae	Enterobacter		ASV21	186.748	-1.95845	0.153993	-12.7177	4.71316e-37	1.74202e-36	Proteobacteria	Alphaproteobacteria	Sphingomonadales	Sphingomonadaceae	Sphingopyxis
ASV176	4.20773e-46	6.9674e-45	1.0834e-41	1.5868e-40	Proteobacteria	Alphaproteobacteria	Rhodospirillales	Rhodospirillaceae	NA		ASV152	19.9673	-1.99072	0.164891	-12.0729	1.46879e-33	4.94405e-33	Bacteroidetes	Bacteroidia	Cytophagales	Spirosomaceae	Emticicia
ASV177	6.07608e-06	1.21451e-05	8.87948e-05	0.000165375	Proteobacteria	Alphaproteobacteria	Rhizobiales	Beijerinckiaceae	Methylobacterium		ASV247	12.0483	-2.05781	0.140436	-14.653	1.28811e-48	6.0702e-48	Proteobacteria	Alphaproteobacteria	Sphingomonadales	Sphingomonadaceae	Sphingopyxis
ASV178	4.56445e-31	3.26521e-30	6.88481e-24	4.25776e-23	Bacteroidetes	Bacteroidia	Chitinophagales	Chitinophagaceae	Sediminibacterium		ASV253	9.72978	-2.16012	0.136356	-15.8418	1.60188e-56	8.38763e-56	Bacteroidetes	Bacteroidia	Sphingobacteriales	Sphingobacteriaceae	Pedobacter
ASV180	3.73938e-10	9.84353e-10	2.69139e-11	8.5953e-11	Bacteroidetes	Bacteroidia	Flavobacteriales	Crocinitomicaceae	Fluviicola		ASV27	143.927	-2.21938	0.10452	-21.234	4.63288e-100	4.85165e-99	Bacteroidetes	Bacteroidia	Sphingobacteriales	Sphingobacteriaceae	Pedobacter
ASV184	0.0029617	0.00469977	0.00825849	0.0126475	Firmicutes	Bacilli	Bacillales	Paenibacillaceae	Brevibacillus		ASV585	4.30617	-2.2329	0.114774	-19.4547	2.65883e-84	2.57021e-83	Bacteroidetes	Bacteroidia	Sphingobacteriales	Sphingobacteriaceae	Pedobacter
ASV187	0.00591885	0.00916326	0.00614653	0.00959554	Firmicutes	Bacilli	Bacillales	Bacillaceae	Bacillus		ASV407	5.16161	-2.29444	0.103111	-22.2522	1.07414e-109	1.3063e-108	Proteobacteria	Alphaproteobacteria	Rhizobiales	Devosiaceae	Devosia
ASV192	0.0120492	0.017542	0.0411361	0.054807	Bacteroidetes	Bacteroidia	Cytophagales	Spirosomaceae	Rhabdobacter		ASV105	27.0206	-2.32665	0.150432	-15.4665	5.84008e-54	2.97528e-53	Proteobacteria	Gammaproteobacteria	Betaproteobacteriales	Burkholderiaceae	Hydrogenophaga
ASV196	0.0248423	0.03468	0.108006	0.135902	Proteobacteria	Gammaproteobacteria	Betaproteobacteriales	Burkholderiaceae	Massilia		ASV91	38.36	-2.40504	0.129468	-18.5764	4.99215e-77	4.27736e-76	Proteobacteria	Alphaproteobacteria	Sphingomonadales	Sphingomonadaceae	Sphingoaurantiacus
ASV197	1.07342e-06	2.37665e-06	0.000313767	0.000580174	Bacteroidetes	Bacteroidia	Cytophagales	Spirosomaceae	Dyadobacter		ASV33	99.8944	-2.50471	0.115917	-21.6078	1.51805e-103	1.63516e-102	Proteobacteria	Alphaproteobacteria	Micropepsales	Micropepsaceae	NA
ASV198	0.000158771	0.0002769	0.001748	0.00268213	Bacteroidetes	Bacteroidia	Sphingobacteriales	Sphingobacteriaceae	Pedobacter		ASV141	19.3083	-2.51661	0.144676	-17.3948	9.03041e-68	6.42351e-67	Bacteroidetes	Bacteroidia	Sphingobacteriales	Sphingobacteriaceae	Pedobacter
ASV199	0.00292697	0.00443988	0.0037784	0.00591769	Proteobacteria	Deltaproteobacteria	Bdellovibrionales	Bdellovibrionaceae	Bdellovibrio		ASV120	29.4083	-2.55558	0.179612	-14.2284	6.1084e-46	2.74151e-45	Proteobacteria	Gammaproteobacteria	Cellvibrionales	Cellvibrionaceae	Cellvibrio
ASV200	1.24899e-31	8.63753e-31	1.10815e-24	7.02346e-24	Proteobacteria	Alphaproteobacteria	Rhizobiales	Rhizobiaceae	Shinella		ASV45	72.2147	-2.72643	0.141923	-19.2107	3.01394e-82	2.77135e-81	Proteobacteria	Alphaproteobacteria	Caulobacterales	Hyphomonadaceae	Hirschia
ASV201	0.0082349	0.011901	0.0328545	0.0447343	Proteobacteria	Gammaproteobacteria	Pseudomonadales	Pseudomonadaceae	Pseudomonas		ASV133	20.5809	-2.78965	0.157228	-17.7427	1.96417e-70	1.57552e-69	Proteobacteria	Alphaproteobacteria	Rhizobiales	Rhizobiaceae	Brucella
ASV204	1.48477e-37	1.51486e-36	4.86348e-37	6.00448e-36	Bacteroidetes	Bacteroidia	Sphingobacteriales	Sphingobacteriaceae	Pedobacter		ASV74	43.4785	-3.00038	0.120301	-24.9407	2.69517e-137	5.34779e-136	Gemmatimonadetes	Gemmatimonadetes	Gemmatimonadales	Gemmatimonadaceae	Gemmatirosa
ASV206	5.01178e-10	1.3816e-09	2.14564e-09	6.21376e-09	Proteobacteria	Gammaproteobacteria	Legionellales	Legionellaceae	Legionella		ASV135	13.2595	-3.00327	0.130908	-22.9419	1.77476e-116	2.30719e-115	Proteobacteria	Alphaproteobacteria	Sphingomonadales	Sphingomonadaceae	Novosphingobium
ASV207	1.00784e-16	3.98928e-16	3.63254e-12	1.25816e-11	Proteobacteria	Alphaproteobacteria	Rhizobiales	Beijerinckiaceae	Bosea		ASV170	16.0961	-3.08778	0.159811	-19.3215	3.54183e-83	3.33817e-82	Bacteroidetes	Bacteroidia	Sphingobacteriales	Sphingobacteriaceae	NA
ASV208	7.76874e-13	2.43954e-12	1.12351e-05	2.14893e-05	Proteobacteria	Alphaproteobacteria	Caulobacterales	Caulobacteraceae	Caulobacter		ASV259	10.1179	-3.15997	0.117103	-26.9845	2.2486e-160	5.65149e-159	Proteobacteria	Deltaproteobacteria	Myxococcales	Haliangiaceae	Haliangium
ASV212	7.16322e-19	3.16965e-18	1.65437e-19	8.13095e-19	Bacteroidetes	Bacteroidia	Sphingobacteriales	Sphingobacteriaceae	Mucilaginibacter		ASV178	18.2959	-3.25664	0.133367	-24.4186	1.08649e-131	1.86186e-130	Bacteroidetes	Bacteroidia	Chitinophagales	Chitinophagaceae	Sediminibacterium
ASV213	7.8256e-08	1.87735e-07	1.64877e-05	3.30406e-05	Proteobacteria	Gammaproteobacteria	Betaproteobacteriales	Burkholderiaceae	Candidimonas		ASV240	12.7048	-3.26512	0.142206	-22.9604	1.1587e-116	1.5601e-115	Proteobacteria	Alphaproteobacteria	Caulobacterales	Hyphomonadaceae	Hirschia
ASV217	2.98184e-09	7.31973e-09	5.36094e-09	1.4142e-08	Bacteroidetes	Bacteroidia	Sphingobacteriales	Sphingobacteriaceae	NA		ASV67	39.6411	-3.27142	0.174743	-18.7213	3.31641e-78	2.90765e-77	Bacteroidetes	Bacteroidia	Chitinophagales	Chitinophagaceae	Pseudoflavitalea
ASV219	0.0061699	0.00895471	0.0123773	0.0171658	Proteobacteria	Gammaproteobacteria	Enterobacteriales	Enterobacteriaceae	NA		ASV64	61.3715	-3.28106	0.181801	-18.0475	8.24696e-73	6.90912e-72	Bacteroidetes	Bacteroidia	Chitinophagales	Chitinophagaceae	Parasegetibacter
ASV220	6.74741e-20	3.05382e-19	1.81566e-12	6.28657e-12	Proteobacteria	Alphaproteobacteria	Acetobacterales	Acetobacteraceae	Roseomonas		ASV234	13.355	-3.31949	0.143831	-23.0791	7.50977e-118	1.05194e-116	Bacteroidetes	Bacteroidia	Sphingobacteriales	Sphingobacteriaceae	Pedobacter
ASV223	1.14047e-05	2.37597e-05	0.000223089	0.000421434	Bacteroidetes	Bacteroidia	Chitinophagales	Chitinophagaceae	Cnuella		ASV96	20.949	-3.38058	0.154173	-21.9272	1.4284e-106	1.63184e-105	Bacteroidetes	Bacteroidia	Sphingobacteriales	Sphingobacteriaceae	Pedobacter
ASV224	7.46092e-12	2.20764e-11	8.08843e-09	2.12141e-08	Proteobacteria	Gammaproteobacteria	Betaproteobacteriales	Burkholderiaceae	Noviherbaspirillum		ASV149	17.3868	-3.4441	0.142732	-24.1298	1.21738e-128	1.9123e-127	Bacteroidetes	Bacteroidia	Sphingobacteriales	Sphingobacteriaceae	Pedobacter
ASV234	2.07874e-16	7.82209e-16	3.25203e-17	1.46513e-16	Bacteroidetes	Bacteroidia	Sphingobacteriales	Sphingobacteriaceae	Pedobacter		ASV148	17.8441	-3.46114	0.130519	-26.5184	5.95147e-155	1.40231e-153	Proteobacteria	Gammaproteobacteria	Oceanospirillales	Pseudohongiellaceae	Pseudohongiella
ASV235	1.53742e-26	8.82469e-26	9.4423e-19	4.67103e-18	Proteobacteria	Alphaproteobacteria	Rhodospirillales	Rhodospirillaceae	NA		ASV176	16.2143	-3.57368	0.123774	-28.8726	2.63345e-183	9.02555e-182	Proteobacteria	Alphaproteobacteria	Rhodospirillales	Rhodospirillaceae	NA
ASV237	3.06008e-07	7.09335e-07	3.70522e-05	7.53612e-05	Firmicutes	Bacilli	Bacillales	Alicyclobacillaceae	Tumebacillus		ASV61	36.8399	-3.61536	0.148006	-24.4271	8.81273e-132	1.58209e-130	Proteobacteria	Gammaproteobacteria	Betaproteobacteriales	Methylophilaceae	Methylophilus
ASV238	0.000614759	0.00104904	0.00175743	0.00287132	Firmicutes	Bacilli	Bacillales	Paenibacillaceae	Ammoniphilus		ASV180	12.9544	-3.68359	0.149956	-24.5645	3.02497e-133	5.70208e-132	Bacteroidetes	Bacteroidia	Flavobacteriales	Crocinitomicaceae	Fluviicola
ASV240	6.29433e-15	2.20389e-14	1.89829e-13	6.60132e-13	Proteobacteria	Alphaproteobacteria	Caulobacterales	Hyphomonadaceae	Hirschia		ASV217	12.7925	-3.80548	0.147257	-25.8425	2.95628e-147	6.55598e-146	Bacteroidetes	Bacteroidia	Sphingobacteriales	Sphingobacteriaceae	NA
ASV243	0.000486948	0.000816055	0.00516035	0.00797564	Proteobacteria	Alphaproteobacteria	Sphingomonadales	Sphingomonadaceae	Novosphingobium		ASV89	44.4413	-3.80791	0.133434	-28.5379	3.97087e-179	1.24751e-177	Gemmatimonadetes	Gemmatimonadetes	Gemmatimonadales	Gemmatimonadaceae	Gemmatimonas
ASV245	0.00196743	0.00313733	0.00945051	0.0138	Bacteroidetes	Bacteroidia	Sphingobacteriales	Sphingobacteriaceae	Pedobacter		ASV204	11.7531	-4.07279	0.129835	-31.3691	5.34626e-216	3.35924e-214	Bacteroidetes	Bacteroidia	Sphingobacteriales	Sphingobacteriaceae	Pedobacter
ASV246	3.73449e-54	1.17468e-52	1.29937e-43	2.14464e-42	Proteobacteria	Alphaproteobacteria	Caulobacterales	Caulobacteraceae	Caulobacter		ASV129	20.1165	-4.12599	0.148299	-27.8221	2.34106e-170	6.30415e-169	Bacteroidetes	Bacteroidia	Bacteroidetes_VC2.1_Bac22	NA	NA
ASV247	0.00195264	0.00307145	0.00635794	0.0095314	Proteobacteria	Alphaproteobacteria	Sphingomonadales	Sphingomonadaceae	Sphingopyxis		ASV212	12.1027	-4.26025	0.141716	-30.0619	1.52587e-198	5.75254e-197	Bacteroidetes	Bacteroidia	Sphingobacteriales	Sphingobacteriaceae	Mucilaginibacter
ASV251	3.18083e-23	1.56839e-22	2.12296e-15	8.45135e-15	Proteobacteria	Alphaproteobacteria	Caulobacterales	Caulobacteraceae	Phenylobacterium		ASV172	17.5895	-4.45071	0.139921	-31.8088	4.89436e-222	3.69035e-220	Bacteroidetes	Bacteroidia	Chitinophagales	Chitinophagaceae	Flavisolibacter
ASV253	8.83141e-12	2.58422e-11	6.14871e-09	1.64416e-08	Bacteroidetes	Bacteroidia	Sphingobacteriales	Sphingobacteriaceae	Pedobacter		ASV53	54.3204	-5.32516	0.163024	-32.6649	4.92762e-234	4.64428e-232	Bacteroidetes	Bacteroidia	Chitinophagales	Chitinophagaceae	Terrimonas
ASV257	0.000764612	0.00130338	0.0069653	0.0104191	Proteobacteria	Deltaproteobacteria	Bdellovibrionales	Bacteriovoracaceae	Peredibacter
ASV259	3.21837e-38	3.40216e-37	4.87811e-29	3.68755e-28	Proteobacteria	Deltaproteobacteria	Myxococcales	Haliangiaceae	Haliangium			Early	Late
ASV264	0.0331961	0.043201	0.0867016	0.106708	Proteobacteria	Alphaproteobacteria	Azospirillales	Azospirillaceae	Azospirillum			"baseMean"	"log2FoldChange"	"lfcSE"	"stat"	"pvalue"	"padj"
ASV267	3.0235e-05	6.01134e-05	0.000719009	0.00126918	Proteobacteria	Gammaproteobacteria	Pseudomonadales	Pseudomonadaceae	Pseudomonas		Acidobacteria	27.2201	5.14253	0.167942	30.6208	6.46533e-206	7.7584e-205
ASV276	2.47479e-23	1.25648e-22	3.95711e-15	1.61136e-14	Proteobacteria	Alphaproteobacteria	Rhizobiales	Devosiaceae	NA		Gemmatimonadetes	118.26	3.51627	0.110981	31.6836	2.61096e-220	6.26632e-219
ASV278	0.000285123	0.000511404	0.00237571	0.00380441	Proteobacteria	Alphaproteobacteria	Rhizobiales	Devosiaceae	Devosia		Spirochaetes	4.04595	2.28592	0.131393	17.3975	8.61512e-68	5.16907e-67
ASV281	0.00724536	0.0102703	0.0150672	0.0200735	Proteobacteria	Gammaproteobacteria	Betaproteobacteriales	Burkholderiaceae	Caenimonas		Verrucomicrobia	42.3622	2.18062	0.112754	19.3397	2.4907e-83	1.99256e-82
ASV283	8.97542e-05	0.000164915	0.00144328	0.0023732	Bacteroidetes	Bacteroidia	Chitinophagales	Chitinophagaceae	Flaviaesturariibacter		Fibrobacteres	1.64096	1.15931	0.103398	11.2121	3.55493e-29	1.42197e-28
ASV285	0.0149006	0.0211417	0.0223721	0.0318688	Proteobacteria	Alphaproteobacteria	Rhizobiales	Rhizobiaceae	Shinella		FBP	3.77581	1.10075	0.113114	9.73135	2.21635e-22	7.59892e-22
ASV290	0.000139042	0.000257676	0.00261225	0.00413662	Firmicutes	Bacilli	Bacillales	Paenibacillaceae	Ammoniphilus		Dependentiae	11.0163	-2.50887	0.158104	-15.8685	1.04726e-56	5.02687e-56
ASV293	8.76292e-11	2.5009e-10	3.46014e-08	9.19616e-08	Proteobacteria	Gammaproteobacteria	Enterobacteriales	Enterobacteriaceae	NA
ASV297	2.08347e-17	8.52766e-17	3.67205e-11	1.18227e-10	Proteobacteria	Gammaproteobacteria	Betaproteobacteriales	Burkholderiaceae	Ramlibacter			Early	Late
ASV300	0.0212155	0.0294472	0.0884072	0.110669	Proteobacteria	Alphaproteobacteria	Rhizobiales	Kaistiaceae	Kaistia			"baseMean"	"log2FoldChange"	"lfcSE"	"stat"	"pvalue"	"padj"
ASV301	0.00840788	0.0120391	0.0317389	0.0423224	Proteobacteria	Alphaproteobacteria	Sphingomonadales	Sphingomonadaceae	Sphingomonas		Holophagae	12.6837	4.2682	0.172654	24.721	6.35344e-135	7.46529e-134
ASV315	5.41481e-21	2.56859e-20	4.00382e-16	1.70968e-15	Bacteroidetes	Bacteroidia	Sphingobacteriales	Sphingobacteriaceae	Pedobacter		Ignavibacteria	8.53977	4.04317	0.138108	29.2754	2.13395e-188	5.01478e-187
ASV319	0.00238806	0.00384806	0.0518335	0.0688495	Proteobacteria	Gammaproteobacteria	Betaproteobacteriales	Burkholderiaceae	Noviherbaspirillum		Acidobacteriia	6.97092	3.53516	0.146693	24.0991	2.55727e-128	2.40383e-127
ASV322	0.0316051	0.0422772	0.0697825	0.0891187	Proteobacteria	Alphaproteobacteria	Rhizobiales	Rhizobiaceae	NA		Gemmatimonadetes	110.01	3.45616	0.111486	31.001	5.22839e-211	2.45735e-209
ASV328	4.22913e-07	9.06818e-07	2.66683e-05	5.05935e-05	Bacteroidetes	Bacteroidia	Sphingobacteriales	Sphingobacteriaceae	Sphingobacterium		Longimicrobia	6.509	3.42767	0.135231	25.3468	9.75373e-142	1.52808e-140
ASV341	0.0191292	0.0256379	0.0268367	0.0363879	Proteobacteria	Gammaproteobacteria	Enterobacteriales	Enterobacteriaceae	NA		Leptospirae	4.64852	2.58462	0.136419	18.9462	4.74576e-80	2.47834e-79
ASV349	0.00467805	0.00717243	0.0411507	0.0555208	Proteobacteria	Alphaproteobacteria	Rhizobiales	Xanthobacteraceae	NA		Thermoleophilia	2.97957	2.37595	0.120747	19.677	3.39288e-86	2.27808e-85
ASV358	0.0268489	0.0351577	0.0388868	0.0511879	Proteobacteria	Gammaproteobacteria	Enterobacteriales	Enterobacteriaceae	NA		Verrucomicrobiae	42.5497	2.23913	0.113725	19.6889	2.68379e-86	2.1023e-85
ASV359	4.70968e-21	2.09127e-20	3.9603e-15	1.57289e-14	Verrucomicrobia	Verrucomicrobiae	Verrucomicrobiales	Verrucomicrobiaceae	Prosthecobacter		Acidimicrobiia	2.54555	1.99715	0.104934	19.0325	9.18102e-81	5.39385e-80
ASV365	7.13553e-40	8.32693e-39	4.1873e-29	3.38019e-28	Proteobacteria	Alphaproteobacteria	Caulobacterales	Caulobacteraceae	NA		Fibrobacteria	1.62713	1.22175	0.103623	11.7904	4.37568e-32	1.58198e-31
ASV370	4.33399e-06	8.82254e-06	0.000255851	0.000452526	Firmicutes	Bacilli	Bacillales	Alicyclobacillaceae	Tumebacillus		S0134_terrestrial_group	1.53777	1.09418	0.115031	9.51205	1.86946e-21	6.27604e-21
ASV374	4.62863e-09	1.17812e-08	9.72713e-07	2.19291e-06	Bacteroidetes	Bacteroidia	Cytophagales	Spirosomaceae	Larkinella		Babeliae	10.7332	-2.44109	0.158451	-15.406	1.49116e-53	7.00846e-53
ASV375	0.000116978	0.000211166	0.00138398	0.00227593	Proteobacteria	Deltaproteobacteria	Bdellovibrionales	Bdellovibrionaceae	OM27_clade		Clostridia	206.396	-2.58729	0.185788	-13.926	4.40102e-44	1.88044e-43
ASV377	0.000872719	0.00144406	0.00806252	0.012015	Proteobacteria	Alphaproteobacteria	Rhizobiales	Xanthobacteraceae	Rhodopseudomonas
ASV378	4.12686e-31	2.96838e-30	1.75258e-22	9.87147e-22	Proteobacteria	Alphaproteobacteria	Rhizobiales	Beijerinckiaceae	Methylocella			Early	Late
ASV381	4.11257e-09	1.03882e-08	2.40943e-07	5.64332e-07	Proteobacteria	Gammaproteobacteria	Enterobacteriales	Enterobacteriaceae	Salmonella			"baseMean"	"log2FoldChange"	"lfcSE"	"stat"	"pvalue"	"padj"
ASV383	6.2615e-10	1.64117e-09	4.27932e-07	1.00403e-06	Proteobacteria	Deltaproteobacteria	Bdellovibrionales	Bdellovibrionaceae	Bdellovibrio		Pedosphaerales	21.8532	4.97009	0.141309	35.1718	5.38881e-271	5.71214e-269
ASV384	0.034145	0.0444182	0.0604556	0.0777303	Bacteroidetes	Bacteroidia	Chitinophagales	Chitinophagaceae	Cnuella		Bacteroidetes_VC2.1_Bac22	20.4994	4.46484	0.153749	29.0399	2.06526e-185	4.37835e-184
ASV386	2.45745e-06	5.1868e-06	0.000191052	0.000344077	Firmicutes	Bacilli	Bacillales	Bacillaceae	Bacillus		Holophagales	12.6603	4.28594	0.172617	24.8292	4.34111e-136	5.75197e-135
ASV390	6.32827e-30	4.13321e-29	1.76431e-20	9.42525e-20	Proteobacteria	Alphaproteobacteria	Rhizobiales	Devosiaceae	Devosia		OPB56	8.44397	4.05049	0.13856	29.2328	7.43314e-188	1.96978e-186
ASV394	1.18947e-14	4.23955e-14	5.11384e-11	1.66686e-10	Firmicutes	Bacilli	Bacillales	Paenibacillaceae	Paenibacillus		Solibacterales	6.88311	3.54142	0.146759	24.1308	1.18771e-128	1.39886e-127
ASV399	0.00664315	0.00964182	0.043346	0.0570843	Firmicutes	Bacilli	Bacillales	Bacillaceae	Bacillus		Gemmatimonadales	109.872	3.4623	0.111653	31.0094	4.02457e-211	2.13302e-209
ASV407	2.31783e-26	1.34565e-25	5.53904e-18	2.52984e-17	Proteobacteria	Alphaproteobacteria	Rhizobiales	Devosiaceae	Devosia		Longimicrobiales	6.49889	3.43976	0.135185	25.4448	8.06557e-143	1.22136e-141
ASV410	0.0013466	0.00207084	0.00382838	0.00568854	Proteobacteria	Gammaproteobacteria	Xanthomonadales	Xanthomonadaceae	Stenotrophomonas		Myxococcales	31.6382	3.32538	0.123286	26.9729	3.07365e-160	5.43011e-159
ASV413	0.0012666	0.00198789	0.00839274	0.0119037	Proteobacteria	Alphaproteobacteria	Sphingomonadales	Sphingomonadaceae	Sphingopyxis		Micropepsales	102.841	2.77178	0.115008	24.1008	2.45248e-128	2.59963e-127
ASV414	9.66733e-08	2.28255e-07	2.01595e-06	4.47622e-06	Firmicutes	Bacilli	Bacillales	Bacillaceae	Bacillus		Leptospirales	4.64161	2.59616	0.136468	19.0239	1.08071e-80	6.73852e-80
ASV422	0.00423428	0.00640459	0.0136852	0.0199679	Proteobacteria	Alphaproteobacteria	Rhizobiales	Beijerinckiaceae	Bosea		Solirubrobacterales	2.96291	2.38341	0.120964	19.7034	2.01527e-86	1.52585e-85
ASV441	4.73205e-05	8.77366e-05	0.000290536	0.000508529	Proteobacteria	Gammaproteobacteria	Xanthomonadales	Xanthomonadaceae	Stenotrophomonas		Propionibacteriales	4.43042	2.36276	0.130388	18.1209	2.17806e-73	1.21513e-72
ASV442	1.48453e-10	4.1274e-10	2.25707e-07	5.57585e-07	Proteobacteria	Gammaproteobacteria	Legionellales	Legionellaceae	Legionella		Rickettsiales	5.21428	2.2305	0.116347	19.171	6.46e-82	4.27975e-81
ASV444	0.0243801	0.0336974	0.0739328	0.0951828	Proteobacteria	Deltaproteobacteria	Bdellovibrionales	Bdellovibrionaceae	Bdellovibrio		Salinisphaerales	8.38979	2.22417	0.135576	16.4054	1.74911e-60	8.42751e-60
ASV464	6.25831e-22	3.05805e-21	2.39062e-14	9.18772e-14	Proteobacteria	Gammaproteobacteria	Betaproteobacteriales	Burkholderiaceae	Caenimonas		Opitutales	3.30433	1.98691	0.101555	19.565	3.0759e-85	2.17364e-84
ASV466	0.00053107	0.000887307	0.00335951	0.0051554	Proteobacteria	Alphaproteobacteria	Paracaedibacterales	Paracaedibacteraceae	NA		Oligoflexales	12.4061	1.98047	0.139678	14.1789	1.23788e-45	5.04676e-45
ASV474	1.73507e-09	4.6245e-09	1.14689e-06	2.68103e-06	Proteobacteria	Alphaproteobacteria	Rhizobiales	Rhizobiaceae	Aminobacter		Micrococcales	6.42602	1.94969	0.11533	16.9054	4.10667e-64	2.07289e-63
ASV480	1.90544e-25	1.04067e-24	3.07742e-18	1.39729e-17	Bacteroidetes	Bacteroidia	Sphingobacteriales	Sphingobacteriaceae	Pedobacter		Reyranellales	65.6744	1.94345	0.0831267	23.3793	6.93684e-121	6.68459e-120
ASV483	0.0104911	0.0148206	0.0264525	0.0356564	Firmicutes	Bacilli	Bacillales	Paenibacillaceae	Cohnella		Chitinophagales	529.754	1.8664	0.0913662	20.4277	9.48645e-93	8.3797e-92
ASV499	0.00747792	0.0109077	0.034995	0.0464299	Proteobacteria	Gammaproteobacteria	Betaproteobacteriales	Burkholderiaceae	Noviherbaspirillum		Microtrichales	2.29322	1.81312	0.0997025	18.1853	6.74328e-74	3.97104e-73
ASV502	0.000169527	0.000299724	0.00179276	0.00280202	Bacteroidetes	Bacteroidia	Sphingobacteriales	Sphingobacteriaceae	Pedobacter		Rhodospirillales	62.7058	1.6341	0.128428	12.7239	4.35627e-37	1.59229e-36
ASV512	9.52196e-06	1.85772e-05	0.000376826	0.000622704	Proteobacteria	Alphaproteobacteria	Sphingomonadales	Sphingomonadaceae	Sphingobium		Oceanospirillales	152.758	1.56372	0.107162	14.592	3.15599e-48	1.39389e-47
ASV544	0.0117125	0.0165519	0.0336915	0.0456905	Firmicutes	Bacilli	Bacillales	Bacillaceae	Bacillus		Micavibrionales	58.3877	1.53824	0.140254	10.9676	5.47229e-28	1.65732e-27
ASV559	2.7974e-10	7.33473e-10	2.83833e-07	6.30934e-07	Bacteroidetes	Bacteroidia	Sphingobacteriales	Sphingobacteriaceae	Pedobacter		Sphingomonadales	391.49	1.53078	0.0759737	20.1488	2.75944e-90	2.25001e-89
ASV577	2.59745e-19	1.14508e-18	3.94638e-12	1.26971e-11	Proteobacteria	Alphaproteobacteria	Rhizobiales	Rhizobiaceae	NA		Chthoniobacterales	8.851	1.50878	0.119821	12.5919	2.33859e-36	8.26302e-36
ASV585	2.33813e-20	1.07737e-19	1.74878e-14	6.54656e-14	Bacteroidetes	Bacteroidia	Sphingobacteriales	Sphingobacteriaceae	Pedobacter		211ds20	2.51475	1.36675	0.113349	12.0579	1.76137e-33	6.02275e-33
ASV591	8.29224e-15	2.94251e-14	2.25444e-11	7.20663e-11	Proteobacteria	Gammaproteobacteria	Betaproteobacteriales	Burkholderiaceae	Delftia		Acetobacterales	17.942	1.27994	0.0904563	14.1498	1.87376e-45	7.35624e-45
ASV592	0.0281044	0.0376547	0.0519952	0.0678991	Firmicutes	Bacilli	Bacillales	Alicyclobacillaceae	Tumebacillus		Steroidobacterales	7.71639	1.24846	0.111776	11.1693	5.76435e-29	1.79712e-28
ASV608	1.20315e-06	2.55091e-06	0.000123014	0.000227574	Bacteroidetes	Bacteroidia	Sphingobacteriales	Sphingobacteriaceae	Pedobacter		Fibrobacterales	1.62031	1.23464	0.103835	11.8904	1.32733e-32	4.39677e-32
ASV616	3.89144e-05	7.44244e-05	0.000489543	0.000850826	Firmicutes	Bacilli	Bacillales	Paenibacillaceae	Paenibacillus		Puniceispirillales	2.43968	1.1223	0.105348	10.6532	1.68412e-26	4.9588e-26
ASV617	0.0240215	0.0315416	0.0524966	0.0682223	Bacteroidetes	Bacteroidia	Sphingobacteriales	Sphingobacteriaceae	Pedobacter		Sneathiellales	3.02323	1.05554	0.125	8.4443	3.05866e-17	8.10544e-17
ASV627	3.83225e-11	1.05052e-10	8.4041e-08	1.98361e-07	Proteobacteria	Gammaproteobacteria	Betaproteobacteriales	Burkholderiaceae	Hydrogenophaga		Gammaproteobacteria_Incertae_Sedis	1.58934	1.04503	0.105508	9.90479	3.96817e-23	1.10691e-22
ASV648	0.00390459	0.0055967	0.0185946	0.0248945	Proteobacteria	Alphaproteobacteria	Sphingomonadales	Sphingomonadaceae	Novosphingobium		Flavobacteriales	572.052	-1.04494	0.0921523	-11.3393	8.38287e-30	2.69268e-29
ASV649	0.0152319	0.0201885	0.0308849	0.0402783	Firmicutes	Bacilli	Bacillales	Paenibacillaceae	Ammoniphilus		Desulfuromonadales	5.83572	-1.58737	0.158213	-10.0331	1.09003e-23	3.1228e-23
ASV663	0.0124819	0.0175224	0.0383223	0.0517457	Proteobacteria	Alphaproteobacteria	Rhizobiales	Devosiaceae	Devosia		Bacteroidales	43.6729	-1.72606	0.21567	-8.00322	1.21204e-15	3.13357e-15
ASV673	1.63842e-11	4.62766e-11	4.18375e-08	1.04996e-07	Proteobacteria	Alphaproteobacteria	Rhizobiales	Beijerinckiaceae	Camelimonas		Babeliales	10.6564	-2.42981	0.158367	-15.3429	3.95071e-53	1.82076e-52
ASV684	0.00149362	0.00237147	0.00735416	0.0109508	Proteobacteria	Deltaproteobacteria	Bdellovibrionales	Bacteriovoracaceae	Peredibacter		Clostridiales	206.492	-2.59057	0.186106	-13.9199	4.79686e-44	1.81596e-43
ASV695	1.54854e-28	9.94995e-28	9.42935e-20	4.54435e-19	Proteobacteria	Gammaproteobacteria	Betaproteobacteriales	Burkholderiaceae	Pigmentiphaga		Enterobacteriales	146.062	-2.62195	0.147616	-17.7619	1.39371e-70	7.38666e-70
ASV696	5.5391e-06	1.12544e-05	0.000261551	0.000467294	Bacteroidetes	Bacteroidia	Sphingobacteriales	Sphingobacteriaceae	Pedobacter		Alteromonadales	17.4786	-4.78539	0.161909	-29.556	5.5021e-192	1.94408e-190
ASV729	2.51999e-11	6.99735e-11	4.39264e-07	9.33316e-07	Proteobacteria	Gammaproteobacteria	Betaproteobacteriales	Burkholderiaceae	Acidovorax
ASV748	0.0238962	0.03212	0.0569189	0.0736222	Verrucomicrobia	Verrucomicrobiae	Verrucomicrobiales	Verrucomicrobiaceae	Prosthecobacter			Early	Late
ASV766	0.0201883	0.0277183	0.0570248	0.0740034	Proteobacteria	Gammaproteobacteria	Betaproteobacteriales	Burkholderiaceae	Ramlibacter			"baseMean"	"log2FoldChange"	"lfcSE"	"stat"	"pvalue"	"padj"
ASV775	1.10858e-07	2.5826e-07	8.64259e-06	1.78212e-05	Proteobacteria	Gammaproteobacteria	Betaproteobacteriales	Burkholderiaceae	Massilia		TRA3-20	17.5	5.01668	0.133348	37.621	0	0
ASV777	2.50718e-07	5.65561e-07	8.92365e-06	1.84728e-05	Proteobacteria	Alphaproteobacteria	Acetobacterales	Acetobacteraceae	Roseomonas		Pedosphaeraceae	21.853	4.97411	0.141319	35.1979	2.15633e-271	1.71428e-269
ASV803	2.66308e-15	9.70774e-15	1.20789e-11	3.91667e-11	Gemmatimonadetes	Gemmatimonadetes	Gemmatimonadales	Gemmatimonadaceae	Gemmatirosa		env.OPS_17	14.8579	4.89271	0.151656	32.2619	2.39653e-228	1.27016e-226
ASV808	2.712e-05	4.85109e-05	0.000858972	0.00131833	Proteobacteria	Alphaproteobacteria	Rhizobiales	D05-2	NA		Microscillaceae	18.3951	4.79785	0.15854	30.2627	3.5512e-201	1.12928e-199
ASV811	9.52544e-08	2.25968e-07	3.25707e-05	5.94514e-05	Proteobacteria	Alphaproteobacteria	Micavibrionales	NA	NA		Holophagaceae	12.6626	4.28732	0.172543	24.8478	2.7326e-136	3.34217e-135
ASV818	1.0477e-06	2.23638e-06	3.91877e-05	7.48724e-05	Bacteroidetes	Bacteroidia	Sphingobacteriales	Sphingobacteriaceae	Pedobacter		Archangiaceae	9.2682	3.88213	0.145822	26.6223	3.74327e-156	6.6131e-155
ASV822	0.00490834	0.00704311	0.0274629	0.0368316	Proteobacteria	Gammaproteobacteria	Pseudomonadales	Pseudomonadaceae	Pseudomonas		KD3-93	20.5472	3.84585	0.138409	27.786	6.39714e-170	1.27143e-168
ASV884	0.000588836	0.000955168	0.00829422	0.0119425	Proteobacteria	Alphaproteobacteria	Rhizobiales	Devosiaceae	Devosia		Solibacteraceae_(Subgroup_3)	6.88238	3.54587	0.146873	24.1424	8.96396e-129	1.01805e-127
ASV889	1.65141e-06	3.33614e-06	2.15673e-05	4.15083e-05	Proteobacteria	Gammaproteobacteria	Enterobacteriales	Enterobacteriaceae	Salmonella		Haliangiaceae	10.0609	3.53181	0.119257	29.6152	9.52742e-193	2.52477e-191
ASV1041	0.0241951	0.0316854	0.0700561	0.0865987	Firmicutes	Bacilli	Bacillales	Alicyclobacillaceae	Tumebacillus		Gemmatimonadaceae	109.856	3.46536	0.111645	31.039	1.60441e-211	6.37754e-210
ASV1061	0.0256707	0.0341449	0.0675356	0.0854547	Bacteroidetes	Bacteroidia	Sphingobacteriales	Sphingobacteriaceae	Pedobacter		Longimicrobiaceae	6.49701	3.44398	0.135298	25.4547	6.26149e-143	8.29648e-142
ASV1133	2.40415e-05	4.05711e-05	0.000420981	0.000683386	Proteobacteria	Alphaproteobacteria	Micavibrionales	NA	NA		P3OB-42	8.32813	3.32205	0.126123	26.3399	6.69914e-153	1.06516e-151
ASV1134	0.0383789	0.0485111	0.0910585	0.110713	Proteobacteria	Alphaproteobacteria	Caulobacterales	Caulobacteraceae	Phenylobacterium		Cytophagaceae	4.91577	3.07362	0.132046	23.277	7.58302e-120	6.69833e-119
ASV1177	0.000266984	0.000447723	0.00223103	0.00349099	Proteobacteria	Gammaproteobacteria	Enterobacteriales	Enterobacteriaceae	Klebsiella		Hyphomonadaceae	82.6945	3.04463	0.130323	23.3621	1.03802e-120	9.70852e-120
ASV1224	0.00707436	0.0100609	0.0286882	0.0368698	Bacteroidetes	Bacteroidia	Cytophagales	Spirosomaceae	Dyadobacter		Micropepsaceae	102.834	2.77362	0.115035	24.1112	1.90957e-128	2.02414e-127
ASV1359	0.00894071	0.0112051	0.022924	0.0292878	Firmicutes	Bacilli	Bacillales	Bacillaceae	Bacillus		Nitrosomonadaceae	3.76416	2.61256	0.130896	19.9591	1.24828e-88	7.93907e-88
ASV1406	0.00524254	0.00750686	0.0259019	0.0332394	Proteobacteria	Gammaproteobacteria	Betaproteobacteriales	Burkholderiaceae	Massilia		Leptospiraceae	4.64087	2.60031	0.136621	19.0331	9.0702e-81	5.15058e-80
ASV1691	0.0105485	0.0127894	0.0247002	0.0315789	Proteobacteria	Alphaproteobacteria	Rhizobiales	Rhizobiaceae	NA		Magnetospiraceae	3.38373	2.55192	0.12263	20.8098	3.52513e-96	2.94998e-95
ASV1821	0.0156079	0.0206668	0.0413335	0.0534082	Firmicutes	Bacilli	Bacillales	Bacillaceae	Bacillus		Xanthobacteraceae	47.7984	2.48696	0.0948732	26.2135	1.86491e-151	2.69565e-150
											Nocardioidaceae	4.39673	2.39738	0.130159	18.4189	9.26978e-76	4.91298e-75
	"kw.ep"	"kw.eBH"	"glm.ep"	"glm.eBH"							Solirubrobacteraceae	2.91777	2.36141	0.120624	19.5767	2.445e-85	1.49521e-84
Actinobacteria	0.181408	0.18227	0.0296462	0.0312577							NS11-12_marine_group	5.54033	2.35974	0.12537	18.8222	4.96869e-79	2.72421e-78
Cyanobacteria	0.000178751	0.000223439	0.00173757	0.00197915							Solimonadaceae	8.38814	2.22772	0.135726	16.4134	1.53423e-60	6.9698e-60
Acidobacteria	1.19148e-06	1.70213e-06	6.86892e-07	9.81403e-07							Rickettsiaceae	4.37295	2.18816	0.119235	18.3517	3.19791e-75	1.64022e-74
Verrucomicrobia	3.92761e-09	5.77522e-09	3.29366e-08	4.82303e-08							Microbacteriaceae	4.76773	2.16194	0.107552	20.1015	7.16313e-90	4.74558e-89
Proteobacteria	1.43816e-22	2.87642e-22	1.23164e-23	2.4634e-23							Hyphomicrobiaceae	2.84796	2.12026	0.105284	20.1385	3.39392e-90	2.34623e-89
Dependentiae	1.05597e-24	2.11471e-24	2.73242e-25	5.46559e-25							Oligoflexaceae	9.90334	2.04147	0.146544	13.9307	4.12038e-44	1.55986e-43
Bacteroidetes	8.38671e-31	2.09879e-30	1.38427e-32	3.464e-32							Opitutaceae	3.30283	1.99122	0.101742	19.5712	2.72412e-85	1.6042e-84
Firmicutes	1.90807e-52	9.54034e-52	7.47747e-50	3.73873e-49							Reyranellaceae	65.6525	1.94672	0.0831615	23.4089	3.47068e-121	3.44899e-120
Gemmatimonadetes	4.1104e-87	4.1104e-86	1.15915e-78	1.15915e-77							Chitinophagaceae	528.449	1.86517	0.0916015	20.3618	3.65199e-92	2.90333e-91
											Labraceae	2.01434	1.63382	0.108169	15.1043	1.51711e-51	6.34792e-51
											D05-2	2.35129	1.61047	0.0989273	16.2793	1.38441e-59	6.11446e-59
	"kw.ep"	"kw.eBH"	"glm.ep"	"glm.eBH"							Rhodospirillaceae	33.1452	1.60606	0.119917	13.3931	6.63887e-41	2.39905e-40
Deltaproteobacteria	0.00085541	0.00113403	0.000833543	0.00109954							Pseudohongiellaceae	151.893	1.56445	0.10735	14.5734	4.14845e-48	1.64901e-47
Clostridia	1.20884e-06	1.81326e-06	2.2477e-05	3.23649e-05							Rhizobiales_Incertae_Sedis	1.93797	1.54946	0.100781	15.3746	2.42321e-53	1.04133e-52
Acidimicrobiia	1.91862e-08	3.28622e-08	4.79797e-06	6.84801e-06							Chthoniobacteraceae	8.5237	1.53628	0.123485	12.441	1.56478e-35	5.40869e-35
Bacteroidia	1.38713e-14	2.78002e-14	1.94786e-15	3.94939e-15							Sphingomonadaceae	391.289	1.53385	0.0760701	20.1636	2.04598e-90	1.47869e-89
Gammaproteobacteria	9.2876e-16	1.98233e-15	9.50634e-16	2.14148e-15							Beijerinckiaceae	74.1823	1.5132	0.0750143	20.1722	1.71854e-90	1.30118e-89
Verrucomicrobiae	2.58333e-17	5.38066e-17	1.19288e-13	2.38615e-13							37-13	1.84736	1.50517	0.115802	12.9978	1.25931e-38	4.44958e-38
Babeliae	3.15355e-20	7.97519e-20	2.3399e-20	6.47033e-20							Kaistiaceae	7.98376	1.43489	0.123454	11.623	3.15047e-31	1.00185e-30
Bacilli	2.35799e-44	1.4148e-43	1.63573e-34	9.81438e-34							Methylophilaceae	104.146	1.38831	0.120023	11.567	6.05522e-31	1.8878e-30
Gemmatimonadetes	2.55824e-99	3.06989e-98	4.26991e-89	5.12389e-88							Sandaracinaceae	1.72476	1.2859	0.106726	12.0486	1.97261e-33	6.6733e-33
											Acetobacteraceae	17.8259	1.27219	0.0907171	14.0238	1.11545e-44	4.32577e-44
	"kw.ep"	"kw.eBH"	"glm.ep"	"glm.eBH"							Steroidobacteraceae	7.71319	1.25146	0.111938	11.1799	5.11258e-29	1.53377e-28
Sphingomonadales	0.0316427	0.0336408	0.00169595	0.0019275							Fibrobacteraceae	1.61873	1.23935	0.103824	11.9371	7.5832e-33	2.51194e-32
Acetobacterales	0.025067	0.0267362	0.000313518	0.000365132							0319-6G20	3.51213	1.20067	0.115608	10.3857	2.87976e-25	7.8945e-25
Azospirillales	0.00916014	0.0101119	0.195298	0.200726							Moraxellaceae	8.56315	1.12103	0.152534	7.3494	1.99099e-13	4.16536e-13
Rhodobacterales	0.000883045	0.00100368	0.00311138	0.00343529							Iamiaceae	1.52062	1.09652	0.102392	10.709	9.2312e-27	2.57502e-26
Microtrichales	0.000111265	0.000129356	0.00176669	0.00197793							Azospirillales_Incertae_Sedis	1.51243	1.08028	0.107759	10.025	1.18315e-23	3.08396e-23
Steroidobacterales	2.66775e-05	3.17995e-05	0.000278849	0.000322596							Myxococcaceae	3.28531	1.07346	0.137443	7.81018	5.71063e-15	1.27886e-14
Paracaedibacterales	2.00392e-05	2.39959e-05	0.000540587	0.000611964							Unknown_Family	1.59542	1.06099	0.105261	10.0796	6.79939e-24	1.80184e-23
Verrucomicrobiales	1.99595e-05	2.39773e-05	0.0214725	0.0232778							Sneathiellaceae	3.0213	1.05914	0.1252	8.45958	2.68347e-17	6.36823e-17
Bacteroidales	6.89906e-06	8.28435e-06	2.01614e-06	2.64768e-06							Bacteriovoracaceae	24.8607	1.0045	0.108437	9.26346	1.97917e-20	4.99504e-20
Micrococcales	6.68268e-07	8.3577e-07	7.61544e-05	8.97243e-05							Peptococcaceae	2.64071	-1.03052	0.13286	-7.75642	8.73605e-15	1.90278e-14
Chthoniobacterales	3.05505e-07	3.94745e-07	3.94316e-05	4.77204e-05							Family_XIII	2.39692	-1.15781	0.130668	-8.86071	7.95036e-19	1.97517e-18
Rickettsiales	5.78642e-08	7.71576e-08	1.81023e-05	2.17771e-05							Magnetospirillaceae	10.5566	-1.23285	0.152727	-8.07228	6.89995e-16	1.61337e-15
Micromonosporales	1.65485e-08	2.31377e-08	8.09405e-08	1.12706e-07							Prolixibacteraceae	33.7268	-1.28304	0.21101	-6.0805	1.19812e-09	2.35186e-09
Micavibrionales	1.4704e-08	2.08621e-08	1.97132e-07	2.86095e-07							Thermoactinomycetaceae	2.29568	-1.31636	0.121106	-10.8695	1.6104e-27	4.57239e-27
Clostridiales	7.90742e-09	1.14195e-08	5.66722e-07	7.94667e-07							Lachnospiraceae	4.39096	-1.4804	0.145284	-10.1897	2.20441e-24	5.94069e-24
Opitutales	1.99923e-09	2.77589e-09	2.46691e-06	3.01113e-06							Family_XI	2.37638	-1.4909	0.134683	-11.0697	1.7596e-28	5.18104e-28
Rhizobiales	3.94149e-10	6.10754e-10	1.23156e-09	2.07493e-09							Geobacteraceae	5.78531	-1.57525	0.158109	-9.96306	2.21153e-23	5.6715e-23
Pseudomonadales	3.27775e-11	5.69012e-11	9.0861e-11	1.6923e-10							Weeksellaceae	7.61637	-1.57707	0.13679	-11.5291	9.41491e-31	2.87879e-30
Xanthomonadales	1.75904e-11	3.17528e-11	6.19477e-11	1.18606e-10							Gracilibacteraceae	4.30126	-1.80785	0.152561	-11.8501	2.14995e-32	6.97637e-32
Rhodospirillales	1.62462e-11	2.81414e-11	1.28307e-10	2.24561e-10							Flavobacteriaceae	416.271	-2.00357	0.114309	-17.5277	8.80624e-69	4.24301e-68
Legionellales	5.89679e-12	1.06168e-11	3.62595e-05	4.44932e-05							Dysgonomonadaceae	3.45666	-2.28612	0.152695	-14.9718	1.1229e-50	4.57798e-50
Caulobacterales	3.96954e-14	8.45715e-14	4.60808e-13	1.05176e-12							Family_XVIII	161.939	-2.58249	0.192332	-13.4273	4.18629e-41	1.54795e-40
Cellvibrionales	1.74918e-14	3.88659e-14	9.6058e-11	1.70495e-10							Enterobacteriaceae	145.575	-2.61625	0.147546	-17.7318	2.38139e-70	1.18325e-69
Oligoflexales	8.44149e-15	1.85406e-14	9.87225e-11	1.69865e-10							UBA12409	10.3121	-2.67249	0.159168	-16.7904	2.86867e-63	1.34153e-62
Reyranellales	4.20076e-15	9.57669e-15	1.88379e-12	3.89305e-12							Alteromonadaceae	17.3226	-4.77215	0.162501	-29.367	1.45082e-189	3.29543e-188
Cytophagales	2.87542e-15	6.65425e-15	1.41779e-13	3.23373e-13
Bacteroidetes_VC2.1_Bac22	9.54603e-16	2.18706e-15	2.25092e-14	5.60908e-14								Early	Late
Chitinophagales	1.53101e-17	4.21027e-17	1.79969e-16	4.97845e-16								"baseMean"	"log2FoldChange"	"lfcSE"	"stat"	"pvalue"	"padj"
Oceanospirillales	1.80805e-21	6.10171e-21	3.62848e-18	1.13605e-17							Terrimonas	58.5288	5.51119	0.16192	34.0364	6.44282e-254	6.4106e-252
Babeliales	1.66166e-22	5.67393e-22	4.40066e-22	1.52605e-21							Flavisolibacter	41.3371	5.42611	0.143442	37.828	0	0
Bdellovibrionales	1.27396e-33	5.09936e-33	3.16936e-26	1.18386e-25							Geothrix	12.6146	4.30018	0.172447	24.9362	3.01537e-137	8.00079e-136
Pedosphaerales	3.74555e-34	1.5005e-33	4.77605e-31	1.9185e-30							Flavitalea	24.3079	4.00693	0.105511	37.9763	0	0
Sphingobacteriales	1.12552e-39	5.42868e-39	4.47245e-41	2.19484e-40							Gemmatimonas	38.2397	3.87331	0.120789	32.0668	1.27932e-225	1.01834e-223
Enterobacteriales	3.9217e-44	2.14622e-43	2.3408e-35	1.03614e-34							Caenimonas	32.267	3.57547	0.121217	29.4965	3.19266e-191	1.58835e-189
Betaproteobacteriales	4.7452e-47	2.7366e-46	7.0443e-48	3.93574e-47							Sediminibacterium	22.7301	3.56651	0.132033	27.0123	1.05995e-160	3.5155e-159
Alteromonadales	4.77251e-52	3.49984e-51	4.66718e-52	3.21563e-51							Haliangium	10.0566	3.54095	0.119269	29.6887	1.07486e-193	6.11135e-192
Bacillales	1.93582e-55	1.42883e-54	1.26929e-52	1.11428e-51							Paludibaculum	5.73661	3.5296	0.147654	23.9045	2.75177e-126	6.84502e-125
Myxococcales	2.3249e-57	1.77023e-56	6.93392e-46	4.35846e-45							Mucilaginibacter	16.5522	3.51036	0.135324	25.9403	2.33782e-148	6.6461e-147
Flavobacteriales	8.78025e-77	1.28838e-75	2.29021e-85	5.3567e-84							Parasegetibacter	46.4762	3.41073	0.174925	19.4983	1.13542e-84	1.67369e-83
Micropepsales	1.94688e-78	2.95123e-77	2.63047e-54	1.93765e-53							Bradyrhizobium	6.0389	3.39237	0.122951	27.5912	1.41867e-167	5.13302e-166
Gemmatimonadales	1.27146e-84	4.45972e-83	9.87152e-74	2.17173e-72							Pseudoflavitalea	87.3156	3.34082	0.176296	18.95	4.41311e-80	5.66586e-79
											Niastella	4.8964	3.28431	0.139156	23.6017	3.70218e-123	8.66745e-122
	"kw.ep"	"kw.eBH"	"glm.ep"	"glm.eBH"							Afipia	6.74916	3.28184	0.112472	29.179	3.58177e-187	1.42554e-185
Crocinitomicaceae	0.873288	0.874464	0.00459377	0.00542434							Gemmatirosa	47.0492	3.11765	0.116287	26.81	2.46759e-158	7.55461e-157
Solimonadaceae	0.0368206	0.0398182	0.101759	0.108724							Brucella	19.2433	3.08971	0.161154	19.1725	6.28731e-82	8.93696e-81
Azospirillaceae	0.0117928	0.0132431	0.238208	0.249823							Hirschia	82.6835	3.04865	0.130523	23.3571	1.1661e-120	2.32054e-119
Rhodobacteraceae	0.00480186	0.00536399	0.0165765	0.0182426							Rhizorhapis	13.6968	2.88565	0.153899	18.7503	1.92378e-78	2.3202e-77
Acetobacteraceae	0.00279698	0.00321556	3.98148e-05	5.11499e-05							Cytophaga	3.46126	2.67189	0.13699	19.5042	1.01048e-84	1.54682e-83
D05-2	0.000508414	0.00059446	0.00658085	0.00738498							Turneriella	3.36281	2.66475	0.132586	20.0983	7.63675e-90	1.26643e-88
Alicyclobacillaceae	0.000457773	0.000547593	0.0671196	0.0738509							Oligoflexus	4.52421	2.65458	0.142546	18.6226	2.1062e-77	2.46549e-76
Sphingomonadaceae	0.00026292	0.000318745	1.69887e-05	2.23416e-05							Chryseolinea	3.80649	2.63945	0.13896	18.9944	1.89849e-80	2.51866e-79
Paracaedibacteraceae	0.000163559	0.000200198	0.00145279	0.00172041							Plantactinospora	3.21148	2.57654	0.137227	18.7758	1.19117e-78	1.48152e-77
Ruminococcaceae	0.000133241	0.000153432	0.000971904	0.00112342							Pseudolabrys	3.83996	2.5085	0.119818	20.9358	2.52611e-97	4.56997e-96
Verrucomicrobiaceae	9.66415e-05	0.000119133	0.0493736	0.0540039							Sphingoaurantiacus	33.6106	2.48442	0.122489	20.2828	1.82403e-91	3.15636e-90
Prolixibacteraceae	7.64025e-05	9.11364e-05	0.000102035	0.000126734							Phenylobacterium	31.4888	2.20726	0.110969	19.8907	4.89654e-88	7.79529e-87
Rubritaleaceae	3.32614e-05	3.93448e-05	0.000589634	0.000690119							Ramlibacter	19.1731	2.20124	0.0936926	23.4943	4.66514e-122	1.03152e-120
Planococcaceae	3.02976e-05	3.86304e-05	0.000140273	0.000175556							Larkinella	9.54185	2.19326	0.126893	17.2843	6.17369e-67	5.99299e-66
Rhodocyclaceae	4.51512e-06	6.08184e-06	9.78949e-05	0.000123887							Nocardioides	3.54433	2.16221	0.127184	17.0006	8.13081e-65	7.70491e-64
Steroidobacteraceae	2.46618e-06	3.3469e-06	0.000103745	0.00012981							Lysobacter	3.29857	2.11657	0.1337	15.8307	1.9103e-56	1.55163e-55
Pleomorphomonadaceae	1.80387e-06	2.42423e-06	2.75492e-05	3.56588e-05							Longimicrobium	2.46498	2.03018	0.128222	15.8334	1.83167e-56	1.51876e-55
Hyphomicrobiaceae	1.36111e-07	1.91556e-07	4.25454e-05	5.27723e-05							Emticicia	18.28	2.00188	0.166846	11.9984	3.62093e-33	1.69545e-32
Micromonosporaceae	1.25654e-07	1.82268e-07	1.31111e-06	1.78004e-06							Patulibacter	2.34795	1.9882	0.120987	16.4332	1.10753e-60	1.00181e-59
Microscillaceae	9.29462e-08	1.31561e-07	2.12555e-08	3.4296e-08							Rhodoferax	2.87536	1.97434	0.121855	16.2024	4.84767e-59	4.19429e-58
Devosiaceae	3.26642e-08	4.88889e-08	1.49293e-07	2.33641e-07							Reyranella	65.54	1.95277	0.0833514	23.4282	2.20666e-121	4.62238e-120
Family_XVIII	1.79028e-08	2.76142e-08	3.07917e-07	4.75874e-07							Galbitalea	3.51273	1.95032	0.107643	18.1185	2.27831e-73	2.45072e-72
Chthoniobacteraceae	1.37519e-08	2.12594e-08	6.18954e-06	8.15386e-06							Candidimonas	16.3694	1.9434	0.142008	13.6852	1.24496e-42	6.97879e-42
Oligoflexaceae	1.22001e-08	1.80491e-08	1.41032e-06	1.97959e-06							Bacteriovorax	2.74559	1.9315	0.128605	15.0188	5.52789e-51	3.79328e-50
Pseudomonadaceae	2.38916e-09	4.03449e-09	1.21345e-08	2.16624e-08							IS-44	2.2054	1.89315	0.130153	14.5455	6.23321e-48	4.00132e-47
Xanthomonadaceae	1.66091e-09	2.85062e-09	1.01984e-08	1.84833e-08							Pseudorhodoplanes	6.21233	1.87128	0.101828	18.3768	2.01438e-75	2.22701e-74
Magnetospirillaceae	1.52895e-09	2.41014e-09	4.31591e-08	6.78224e-08							Luteimonas	3.40863	1.81011	0.131041	13.8134	2.11683e-43	1.20357e-42
env.OPS_17	4.15178e-10	7.05891e-10	2.00159e-09	3.44988e-09							Aminobacter	5.92297	1.80503	0.0976282	18.4888	2.54094e-76	2.88942e-75
Beijerinckiaceae	3.27349e-10	5.77888e-10	7.60588e-09	1.35695e-08							Hyphomicrobium	2.31273	1.79975	0.103754	17.3463	2.10209e-67	2.09158e-66
Microbacteriaceae	3.1585e-10	5.257e-10	1.52161e-06	2.09392e-06							Sphingopyxis	186.342	1.77179	0.116623	15.1925	3.96549e-52	2.86958e-51
Legionellaceae	2.52083e-10	4.64397e-10	0.000223845	0.000277937							Fontimonas	2.07021	1.76555	0.11674	15.1238	1.12832e-51	8.01916e-51
Opitutaceae	4.34917e-11	7.34833e-11	2.31596e-07	3.26817e-07							Anaeromyxobacter	2.54271	1.73363	0.107353	16.1489	1.15669e-58	9.79496e-58
Rhodospirillaceae	4.69758e-12	9.64774e-12	1.69229e-10	3.32043e-10							Solimonas	5.5198	1.71157	0.13871	12.3392	5.56811e-35	2.73594e-34
Cellvibrionaceae	6.98751e-13	1.58651e-12	1.01598e-09	1.8465e-09							Panacagrimonas	2.78645	1.67966	0.111483	15.0666	2.68609e-51	1.87555e-50
Moraxellaceae	1.44985e-13	3.08709e-13	5.66458e-11	1.09976e-10							OM27_clade	18.8158	1.67627	0.134371	12.475	1.02225e-35	5.0857e-35
Rhizobiaceae	1.18551e-18	3.10459e-18	1.98216e-17	5.38167e-17							Sporocytophaga	2.17032	1.6646	0.107752	15.4484	7.73692e-54	5.92172e-53
Caulobacteraceae	5.18192e-19	1.40339e-18	1.2483e-17	3.43593e-17							Methylibium	2.41852	1.65485	0.108839	15.2046	3.29847e-52	2.47696e-51
Reyranellaceae	3.04524e-19	8.11616e-19	1.26362e-14	3.22855e-14							Ellin6055	4.40198	1.65469	0.116696	14.1794	1.22853e-45	7.40843e-45
Chitinophagaceae	1.17444e-21	3.48112e-21	1.10547e-17	3.07315e-17							Labrys	2.01096	1.64422	0.108213	15.1943	3.85532e-52	2.84152e-51
Spirosomaceae	3.94938e-22	1.14652e-21	3.32352e-21	9.87576e-21							Pseudohongiella	23.0554	1.59938	0.137905	11.5977	4.2326e-31	1.85118e-30
UBA12409	9.7891e-23	2.911e-22	8.47489e-23	2.62652e-22							BIyi10	129.729	1.54988	0.106917	14.4961	1.28239e-47	8.10142e-47
Pseudohongiellaceae	7.65543e-26	2.56784e-25	5.47971e-20	1.62135e-19							Chthoniobacter	8.50219	1.54446	0.123567	12.499	7.56093e-36	3.80918e-35
Haliangiaceae	1.03723e-26	3.56257e-26	3.44489e-20	9.92579e-20							Pseudoxanthobacter	2.24202	1.52957	0.110062	13.8973	6.57595e-44	3.79308e-43
Weeksellaceae	5.9039e-27	2.03537e-26	7.21566e-23	2.24936e-22							Methylobacterium	3.20672	1.5249	0.10638	14.3345	1.33143e-46	8.15242e-46
Pedosphaeraceae	5.36417e-34	2.32476e-33	1.7771e-29	6.5353e-29							Opitutus	2.48445	1.52154	0.0982459	15.4871	4.24174e-54	3.31022e-53
Bdellovibrionaceae	1.52454e-34	6.40076e-34	5.18336e-25	1.60739e-24							Noviherbaspirillum	43.8929	1.51666	0.0866369	17.5059	1.29129e-68	1.35245e-67
Sphingobacteriaceae	1.46215e-39	7.1598e-39	1.11203e-40	7.18703e-40							Bosea	59.4967	1.50638	0.0786011	19.1648	7.27908e-82	9.98991e-81
TRA3-20	7.02184e-40	3.32076e-39	1.69627e-33	7.42457e-33							Bryobacter	2.14178	1.49748	0.118926	12.5917	2.34534e-36	1.19672e-35
Enterobacteriaceae	3.59032e-41	1.85743e-40	1.40293e-33	5.96803e-33							Methylocella	5.79498	1.48217	0.0893371	16.5908	8.12571e-62	7.52101e-61
Burkholderiaceae	6.9528e-43	4.12789e-42	2.13942e-44	1.78006e-43							Kaistia	7.97246	1.44287	0.123501	11.6831	1.55591e-31	6.9579e-31
Bacillaceae	1.84435e-43	1.19571e-42	8.00612e-33	3.25893e-32							Sphingomonas	49.3606	1.43772	0.123801	11.6131	3.53401e-31	1.56282e-30
KD3-93	6.94034e-44	3.59008e-43	1.86088e-36	9.95925e-36							Methylophilus	66.3201	1.42169	0.132981	10.6909	1.12316e-26	4.47017e-26
Xanthobacteraceae	9.70854e-46	5.98084e-45	5.32336e-26	2.03539e-25							Rhizobacter	2.5195	1.3967	0.125914	11.0924	1.36526e-28	5.66013e-28
Alteromonadaceae	1.61694e-48	1.31514e-47	6.31577e-48	5.97726e-47							Altererythrobacter	25.2478	1.34917	0.119198	11.3187	1.06015e-29	4.48874e-29
Paenibacillaceae	2.84184e-52	2.77501e-51	9.01488e-51	9.64648e-50							IMCC26134	1.76376	1.34093	0.105866	12.6663	9.09058e-37	4.69877e-36
Hyphomonadaceae	1.13675e-76	1.84722e-75	5.06081e-60	6.59263e-59							Herbaspirillum	18.2039	1.33336	0.152962	8.71694	2.85809e-18	8.81798e-18
Micropepsaceae	1.39756e-82	3.02804e-81	5.55269e-58	6.40756e-57							Sandaracinus	1.72079	1.296	0.106698	12.1465	5.99089e-34	2.87274e-33
Gemmatimonadaceae	2.08543e-87	6.8003e-86	1.99533e-76	6.48481e-75							Bauldia	1.67264	1.27763	0.0995296	12.8367	1.02171e-37	5.35055e-37
Flavobacteriaceae	7.05929e-89	2.79164e-87	8.31167e-87	4.25768e-85							Aneurinibacillus	3.90855	1.26248	0.123865	10.1924	2.14433e-24	7.90226e-24
											Steroidobacter	7.61985	1.25747	0.112345	11.193	4.41334e-29	1.84896e-28
	"kw.ep"	"kw.eBH"	"glm.ep"	"glm.eBH"							Roseomonas	16.5758	1.24128	0.0919321	13.5022	1.51862e-41	8.16772e-41
Peredibacter	0.293101	0.318798	0.0219581	0.0273612							Chelatococcus	2.05146	1.2322	0.101501	12.1398	6.5006e-34	3.08005e-33
Tumebacillus	0.208432	0.231512	0.024812	0.0312464							Hydrogenophaga	88.2209	1.23211	0.0875332	14.0759	5.33987e-45	3.17204e-44
Methylobacillus	0.0683399	0.0787771	0.00348251	0.00474579							Verrucomicrobium	2.03701	1.22855	0.110962	11.0717	1.72067e-28	7.06008e-28
alphaI_cluster	0.0395442	0.0449259	0.0887123	0.0989756							Taibaiella	16.2886	1.22028	0.152158	8.01979	1.05922e-15	3.07715e-15
Microvirga	0.0362197	0.0420815	0.0870714	0.0977674							Rhodopseudomonas	7.82104	1.21888	0.120091	10.1496	3.32661e-24	1.20363e-23
Pseudomonas	0.0347407	0.0413857	0.0485026	0.0586712							Ochrobactrum	8.62803	1.17171	0.142098	8.24577	1.64105e-16	4.80247e-16
Shinella	0.0326962	0.0389367	0.0240548	0.0302683							Paracoccus	1.94602	1.16142	0.109407	10.6156	2.52169e-26	9.83955e-26
Azomonas	0.0271449	0.0315282	0.0619067	0.0703763							Pedobacter	507.357	1.15837	0.0800686	14.4672	1.95347e-47	1.21482e-46
Methyloterrigena	0.0249228	0.0290622	0.0729329	0.0819438							Herminiimonas	1.62366	1.14185	0.117693	9.70194	2.95831e-22	9.97803e-22
Micromonospora	0.0240885	0.0286978	0.0298056	0.0359609							Methylobacillus	26.0912	1.14112	0.137896	8.27527	1.2816e-16	3.77835e-16
Delftia	0.0196842	0.0241716	0.0545503	0.0653247							Azorhizobium	1.79843	1.13694	0.106882	10.6373	1.99783e-26	7.87265e-26
WCHB1-32	0.0192212	0.0228472	0.00627365	0.00827253							Iamia	1.51657	1.10654	0.102273	10.8196	2.78117e-27	1.11809e-26
Paenisporosarcina	0.0134723	0.0163252	0.00962305	0.0121479							Stella	1.50869	1.09055	0.107663	10.1293	4.09485e-24	1.46824e-23
Orrella	0.0109452	0.0128987	0.0216669	0.0257643							Pseudoxanthomonas	950.838	1.08646	0.0945464	11.4913	1.45854e-30	6.30979e-30
Luteolibacter	0.00978756	0.0119479	0.0347971	0.041096							UTBCD1	1.60002	1.07769	0.112624	9.56884	1.08112e-21	3.52694e-21
Domibacillus	0.008719	0.0107344	0.0091894	0.0116637							Conexibacter	1.50306	1.07591	0.108019	9.96038	2.27203e-23	7.8632e-23
Filibacter	0.00808446	0.00957667	0.0271114	0.0315358							Microvirga	2.50516	1.05548	0.104312	10.1186	4.57057e-24	1.62418e-23
Sphingomonas	0.00618844	0.00796924	0.230575	0.250798							Myxococcus	3.23149	1.04915	0.137876	7.60934	2.75491e-14	7.77628e-14
Cnuella	0.00533926	0.00692244	0.0197297	0.0246031							Cnuella	17.3907	1.02012	0.134603	7.57871	3.49013e-14	9.7822e-14
Legionella	0.00480948	0.00623452	0.281251	0.302913							Pedomicrobium	1.51515	1.01721	0.0987223	10.3038	6.77567e-25	2.5683e-24
Georgfuchsia	0.00464252	0.00600239	0.0134442	0.0167113							Persicitalea	1.71908	1.0001	0.106593	9.38238	6.45014e-21	2.05373e-20
Prosthecobacter	0.00462441	0.00596152	0.090485	0.103059							Raoultella	1.61233	-1.03605	0.121657	-8.51615	1.64948e-17	4.93602e-17
Kaistia	0.00414007	0.00529933	0.0217904	0.0265945							Limnobacter	62.8573	-1.08176	0.172105	-6.28543	3.26953e-10	8.08245e-10
Emticicia	0.00272628	0.00351707	0.00492138	0.00635957							Ensifer	21.4405	-1.11949	0.10801	-10.3647	3.58749e-25	1.3729e-24
Brucella	0.00255567	0.0033419	0.00405385	0.00534491							Anaerovorax	2.38957	-1.15104	0.130819	-8.79875	1.38343e-18	4.30159e-18
Massilia	0.00177721	0.00245048	0.0204231	0.0260237							Desulfosporosinus	1.91064	-1.2054	0.125719	-9.58799	8.98179e-22	2.97896e-21
Paraherbaspirillum	0.000788873	0.000993911	0.00307766	0.00396648							WCHB1-32	33.277	-1.25673	0.211531	-5.9411	2.83107e-09	6.55097e-09
Parapedobacter	0.000598438	0.000844333	0.0032679	0.00443472							Thermobacillus	2.37926	-1.31361	0.129238	-10.1642	2.86331e-24	1.0455e-23
Ammoniphilus	0.000484247	0.000703845	0.0253742	0.0312449							Citreitalea	2.94407	-1.35052	0.0988879	-13.6571	1.83109e-42	1.01219e-41
Adhaeribacter	0.000402391	0.000592055	0.000788896	0.0011761							Symbiobacterium	8.48897	-1.353	0.157011	-8.61726	6.85764e-18	2.08347e-17
Candidimonas	0.000380564	0.000552891	0.0058754	0.00782059							Mobilitalea	2.42099	-1.35481	0.132225	-10.2462	1.23066e-24	4.62079e-24
Geobacillus	0.000309138	0.000452372	0.00046125	0.000675965							Citrobacter	4.40485	-1.39153	0.145651	-9.55383	1.24985e-21	4.04424e-21
Flaviaesturariibacter	0.000241209	0.000323762	0.00580224	0.00713626							Comamonas	105.409	-1.53002	0.158225	-9.66993	4.04642e-22	1.35334e-21
Methylobacterium	0.0002122	0.000295305	0.00225635	0.0028967							Pseudorhodoferax	10.8675	-1.53992	0.140381	-10.9696	5.35358e-28	2.17421e-27
Methylophilus	0.0001719	0.000263004	0.00793297	0.0104613							Magnetospirillum	8.94508	-1.55273	0.16203	-9.58298	9.42869e-22	3.10134e-21
Asticcacaulis	9.13925e-05	0.000136045	0.000626805	0.000902084							Arcticibacter	37.7407	-1.55735	0.133041	-11.7057	1.19117e-31	5.38732e-31
Ellin6055	8.08461e-05	0.000118817	0.000965129	0.00132681							Sedimentibacter	2.31836	-1.55785	0.135939	-11.4599	2.09698e-30	8.97417e-30
Rhabdobacter	4.00526e-05	6.2912e-05	0.00021433	0.000328479							Xanthobacter	2.27953	-1.56659	0.112333	-13.946	3.32886e-44	1.94836e-43
Pseudohongiella	3.54726e-05	5.65971e-05	0.0106385	0.0136776							Geobacter	5.76827	-1.56965	0.158162	-9.92427	3.26486e-23	1.12018e-22
Fictibacillus	3.39149e-05	5.35238e-05	0.00184665	0.00249127							Acidovorax	28.6204	-1.58026	0.131908	-11.9801	4.51904e-33	2.09137e-32
Fluviicola	9.5157e-06	1.60778e-05	9.14021e-08	1.7929e-07							Chryseobacterium	7.48181	-1.6048	0.136984	-11.7153	1.06431e-31	4.86893e-31
Dyadobacter	3.09303e-06	5.3565e-06	0.142553	0.159873							Lutispora	3.56644	-1.91991	0.147786	-12.9911	1.37462e-38	7.29467e-38
Niveitalea	2.85028e-06	4.86714e-06	0.000109322	0.000171872							Salmonella	21.3095	-1.94054	0.159057	-12.2003	3.09536e-34	1.50238e-33
Pelobium	2.58248e-06	4.27057e-06	0.000194729	0.000283378							Acinetobacter	2.99917	-1.97648	0.125225	-15.7834	4.04663e-56	3.22112e-55
Eoetvoesia	1.14461e-06	1.96196e-06	8.24371e-05	0.000119839							MM2	4.21808	-1.97959	0.145185	-13.6349	2.48295e-42	1.35372e-41
Cellvibrio	5.59956e-07	1.02611e-06	8.70487e-06	1.50945e-05							Flavobacterium	411.891	-1.99556	0.114776	-17.3866	1.04261e-67	1.064e-66
Rhizorhapis	4.26567e-07	7.48736e-07	6.1392e-06	1.01786e-05							Leadbetterella	2.79274	-2.0584	0.138012	-14.9146	2.64914e-50	1.75726e-49
Pedobacter	3.85729e-07	7.09875e-07	1.6476e-06	2.92454e-06							Dysgonomonas	3.44578	-2.28053	0.152821	-14.9229	2.33969e-50	1.5783e-49
Taibaiella	3.23863e-07	5.89287e-07	3.76893e-05	6.17859e-05							Sphingobacterium	234.778	-2.29902	0.157567	-14.5907	3.21681e-48	2.09883e-47
Pseudoxanthomonas	2.50536e-07	4.69746e-07	7.19525e-07	1.37652e-06							Xanthomonas	3.45605	-2.41652	0.148638	-16.2577	1.96934e-59	1.74177e-58
Klebsiella	2.58875e-07	4.46663e-07	2.70914e-06	4.4354e-06							Enterobacter	86.4545	-3.55958	0.155029	-22.9607	1.1525e-116	2.18426e-115
Hartmannibacter	1.86938e-07	3.3684e-07	8.47673e-06	1.45226e-05							Variovorax	21.1212	-4.48839	0.144131	-31.1411	6.70055e-213	4.4447e-211
Atlantibacter	1.32905e-07	2.3644e-07	1.45343e-05	2.27989e-05							Rheinheimera	17.2026	-4.76197	0.16251	-29.3027	9.58571e-189	4.23902e-187
Niabella	3.64732e-08	6.64818e-08	1.72443e-06	2.95921e-06							Thermomonas	154.654	-7.24163	0.189379	-38.2388	0	0
Opitutus	2.7027e-08	5.09318e-08	4.47871e-05	6.99677e-05
Camelimonas	1.38725e-09	2.75983e-09	1.35796e-06	2.41946e-06
Hydrogenophaga	5.34842e-10	1.10638e-09	2.2695e-11	5.32887e-11
OM27_clade	9.92473e-11	2.11577e-10	3.63462e-08	7.24578e-08
Galbitalea	6.328e-11	1.34089e-10	1.94508e-06	3.29834e-06
Bacillus	5.97855e-11	1.28947e-10	1.11814e-08	2.23933e-08
Roseomonas	5.80514e-11	1.24392e-10	7.13583e-10	1.53717e-09
Parasegetibacter	5.91725e-11	1.23963e-10	3.39887e-11	7.79948e-11
Steroidobacter	1.33105e-11	2.92325e-11	8.21782e-09	1.69556e-08
Altererythrobacter	7.17904e-12	1.63384e-11	1.84703e-11	4.43571e-11
Achromobacter	5.13328e-12	1.18044e-11	2.64201e-07	4.98008e-07
Pseudoflavitalea	1.96108e-12	4.50871e-12	7.87037e-11	1.81197e-10
Brevundimonas	6.33548e-13	1.57487e-12	3.73568e-11	8.44191e-11
Chthoniobacter	3.62645e-14	9.49579e-14	4.99208e-10	1.06585e-09
Sphingopyxis	5.63183e-16	1.56905e-15	1.65967e-16	5.01868e-16
Brevibacillus	4.7467e-16	1.30866e-15	1.13463e-13	2.8714e-13
Pseudorhodoferax	3.69704e-16	1.01773e-15	2.28848e-12	5.70116e-12
Pseudochrobactrum	2.75398e-16	7.70065e-16	1.50716e-12	3.52942e-12
Larkinella	8.02754e-17	2.24044e-16	1.33923e-11	3.0971e-11
Limnobacter	2.54514e-17	7.23273e-17	1.0463e-14	2.85613e-14
Nubsella	1.72484e-17	5.00822e-17	2.51699e-14	6.6421e-14
Stenotrophomonas	1.32912e-18	4.14674e-18	4.31568e-22	1.73718e-21
Salmonella	1.2123e-18	3.54719e-18	3.93153e-15	1.04422e-14
Paenibacillus	1.02662e-19	3.36495e-19	7.00865e-13	1.76811e-12
Chryseobacterium	6.58675e-20	2.09521e-19	4.73558e-16	1.36396e-15
Acinetobacter	6.07319e-20	1.8638e-19	2.30341e-15	6.32639e-15
Rhizobium	5.28068e-20	1.74802e-19	2.50598e-11	5.83642e-11
Noviherbaspirillum	4.0228e-20	1.30744e-19	3.52775e-15	9.58781e-15
Methylocella	4.09325e-21	1.37688e-20	5.95073e-16	1.70564e-15
Sphingobium	9.29396e-23	3.40718e-22	5.32467e-15	1.45484e-14
Pigmentiphaga	3.22791e-24	1.26607e-23	8.69531e-16	2.43749e-15
Bosea	3.02011e-25	1.22041e-24	1.40946e-19	4.97498e-19
Pseudorhodoplanes	1.97023e-26	7.86508e-26	3.96515e-19	1.35865e-18
Citreitalea	3.06707e-27	1.2405e-26	7.41206e-21	2.68452e-20
Aminobacter	2.53216e-27	1.03182e-26	2.05414e-20	7.5676e-20
Mucilaginibacter	5.47716e-29	2.36521e-28	1.42048e-22	5.43179e-22
Arcticibacter	1.40898e-32	6.63383e-32	5.59858e-25	2.4608e-24
Bdellovibrio	3.57193e-33	1.73255e-32	4.33343e-22	1.66501e-21
Haliangium	3.69834e-34	1.75935e-33	6.60516e-28	3.23482e-27
Ramlibacter	1.44214e-36	7.74115e-36	3.58482e-30	1.86653e-29
Terrimonas	4.8033e-37	2.55418e-36	1.66688e-37	1.23245e-36
Enterobacter	3.98783e-39	2.24114e-38	6.78612e-32	3.91169e-31
Rheinheimera	5.28922e-41	3.08905e-40	9.26435e-36	5.51901e-35
Ensifer	4.81566e-41	2.86843e-40	7.21676e-25	3.36766e-24
Comamonas	2.03935e-42	1.28768e-41	9.4281e-29	4.60612e-28
Sphingoaurantiacus	1.36091e-42	8.25505e-42	5.05401e-38	3.83066e-37
Afipia	8.72904e-43	5.44202e-42	1.28134e-32	6.87576e-32
Sediminibacterium	4.37439e-43	2.7423e-42	5.86502e-36	3.79426e-35
Cohnella	2.44179e-46	1.95482e-45	2.45415e-26	1.15166e-25
Reyranella	1.39762e-48	1.25703e-47	2.00255e-32	1.14983e-31
Variovorax	1.77717e-50	1.74596e-49	5.84954e-54	7.98941e-53
BIyi10	5.39963e-51	5.52301e-50	2.20402e-32	1.19362e-31
Thermomonas	2.36561e-54	2.52099e-53	1.60415e-58	2.20059e-57
Flavisolibacter	3.87077e-57	4.51292e-56	4.34441e-53	5.90181e-52
Phenylobacterium	1.86761e-57	2.22119e-56	1.93989e-35	1.20848e-34
Sphingobacterium	5.68915e-58	6.90445e-57	2.77348e-42	2.45822e-41
Acidovorax	3.04186e-64	5.53668e-63	4.89024e-54	6.79324e-53
Gemmatimonas	6.85456e-73	1.56512e-71	2.5999e-72	5.79654e-71
Caenimonas	2.19286e-78	6.01103e-77	2.62855e-60	3.60136e-59
Gemmatirosa	5.59237e-80	1.70839e-78	1.04729e-71	1.81125e-70
Flavobacterium	9.82992e-81	3.13119e-79	2.24718e-71	4.44093e-70
Hirschia	9.82158e-88	6.72778e-86	3.14347e-72	7.25221e-71
Flavitalea	3.60397e-95	4.93744e-93	1.14966e-93	1.57504e-91
S2 --→																					S2 --→
S1																							S2													S2
												Early	Late												Early	Late
	"kw.ep"	"kw.eBH"	"glm.ep"	"glm.eBH"	"Phylum"	"Class"	"Order"	"Family"	"Genus"			"baseMean"	"log2FoldChange"	"lfcSE"	"stat"	"pvalue"	"padj"	"Phylum"	"Class"	"Order"	"Family"	"Genus"			"baseMean"	"log2FoldChange"	"lfcSE"	"stat"	"pvalue"	"padj"	"Phylum"	"Class"	"Order"	"Family"	"Genus"			"kw.ep"	"kw.eBH"	"glm.ep"	"glm.eBH"	"Phylum"	"Class"	"Order"	"Family"	"Genus"
ASV97	0.182064	0.212133	0.0141733	0.0201148	Acidobacteria	Holophagae	Holophagales	Holophagaceae	Geothrix		ASV17	345.299	8.10263	0.255075	31.7657	1.92852e-221	5.52509e-219	Proteobacteria	Gammaproteobacteria	Xanthomonadales	Xanthomonadaceae	Thermomonas		ASV37	58.5121	6.30475	0.239544	26.3198	1.13742e-152	2.24072e-150	Proteobacteria	Gammaproteobacteria	Xanthomonadales	Xanthomonadaceae	Stenotrophomonas		ASV456	0.0325954	0.0469721	0.0516032	0.0739206	Proteobacteria	Gammaproteobacteria	Enterobacteriales	Enterobacteriaceae	Enterobacter
ASV20	0.0985753	0.129715	0.0119005	0.0185498	Bacteroidetes	Bacteroidia	Flavobacteriales	Crocinitomicaceae	Fluviicola		ASV43	117.241	7.33924	0.305065	24.0579	6.89667e-128	2.49573e-126	Bacteroidetes	Bacteroidia	Bacteroidales	Prolixibacteraceae	WCHB1-32		ASV17	32.6974	5.45239	0.244636	22.2878	4.85519e-110	2.39118e-108	Proteobacteria	Gammaproteobacteria	Xanthomonadales	Xanthomonadaceae	Thermomonas		ASV366	0.0292862	0.0463802	0.0649448	0.0947165	Firmicutes	Bacilli	Bacillales	Bacillaceae	Bacillus
ASV31	0.0614109	0.0836904	0.0337141	0.0489587	Bacteroidetes	Bacteroidia	Sphingobacteriales	Sphingobacteriaceae	Nubsella		ASV37	79.9317	6.82583	0.242039	28.2013	5.62971e-175	4.0745e-173	Proteobacteria	Gammaproteobacteria	Xanthomonadales	Xanthomonadaceae	Stenotrophomonas		ASV34	31.3265	5.39522	0.216819	24.8835	1.12386e-136	1.107e-134	Proteobacteria	Gammaproteobacteria	Pseudomonadales	Pseudomonadaceae	Pseudomonas		ASV56	0.0301051	0.0457908	0.0621767	0.089104	Bacteroidetes	Bacteroidia	Sphingobacteriales	Sphingobacteriaceae	NA
ASV107	0.0380666	0.0534183	0.0216466	0.0321235	Proteobacteria	Gammaproteobacteria	Betaproteobacteriales	Rhodocyclaceae	Georgfuchsia		ASV51	74.2415	6.62632	0.258357	25.6479	4.46479e-145	2.15426e-143	Proteobacteria	Gammaproteobacteria	Cellvibrionales	Cellvibrionaceae	Cellvibrio		ASV51	22.2417	4.88382	0.2381	20.5117	1.69428e-93	3.92675e-92	Proteobacteria	Gammaproteobacteria	Cellvibrionales	Cellvibrionaceae	Cellvibrio		ASV870	0.0301471	0.0452632	0.0570643	0.083767	Firmicutes	Bacilli	Bacillales	Planococcaceae	Lysinibacillus
ASV134	0.0397726	0.0531807	0.0140271	0.0206211	Bacteroidetes	Bacteroidia	Bacteroidales	Prolixibacteraceae	WCHB1-32		ASV94	47.8755	6.05203	0.286835	21.0993	8.06852e-99	1.33476e-97	Firmicutes	Clostridia	Clostridiales	Family_XVIII	NA		ASV155	18.338	4.38044	0.201315	21.7592	5.65751e-105	2.22906e-103	Bacteroidetes	Bacteroidia	Sphingobacteriales	Sphingobacteriaceae	Pedobacter		ASV201	0.0296213	0.0444507	0.0784845	0.107052	Proteobacteria	Gammaproteobacteria	Pseudomonadales	Pseudomonadaceae	Pseudomonas
ASV2523	0.0344915	0.0455067	0.0868527	0.108663	Bacteroidetes	Bacteroidia	Sphingobacteriales	Sphingobacteriaceae	NA		ASV87	48.5973	5.97431	0.225349	26.5114	7.16958e-155	4.61243e-153	Proteobacteria	Alphaproteobacteria	Caulobacterales	Caulobacteraceae	Brevundimonas		ASV194	15.0696	4.27765	0.202928	21.0797	1.22174e-98	3.43832e-97	Proteobacteria	Alphaproteobacteria	Rhizobiales	Rhizobiaceae	Ensifer		ASV350	0.0304462	0.0443709	0.0170468	0.0263402	Bacteroidetes	Bacteroidia	Sphingobacteriales	Sphingobacteriaceae	Pedobacter
ASV639	0.037495	0.0451886	0.0712691	0.0875534	Bacteroidetes	Bacteroidia	Cytophagales	Spirosomaceae	Rhabdobacter		ASV113	47.9759	5.92117	0.284279	20.8287	2.37674e-96	3.6214e-95	Firmicutes	Clostridia	Clostridiales	Family_XVIII	NA		ASV15	14.6872	4.13103	0.233868	17.6639	7.94831e-70	9.21069e-69	Bacteroidetes	Bacteroidia	Flavobacteriales	Flavobacteriaceae	Flavobacterium		ASV1654	0.0304509	0.0424662	0.0649138	0.0870039	Bacteroidetes	Bacteroidia	Sphingobacteriales	Sphingobacteriaceae	Pedobacter
ASV1756	0.0345608	0.0446553	0.0622027	0.0784167	Bacteroidetes	Bacteroidia	Sphingobacteriales	Sphingobacteriaceae	Pedobacter		ASV41	89.9253	5.73163	0.221518	25.8743	1.29528e-147	6.81787e-146	Proteobacteria	Gammaproteobacteria	Enterobacteriales	Enterobacteriaceae	Enterobacter		ASV41	49.0768	4.12497	0.222666	18.5254	1.28884e-76	1.88075e-75	Proteobacteria	Gammaproteobacteria	Enterobacteriales	Enterobacteriaceae	Enterobacter		ASV71	0.0256647	0.0404779	0.0676777	0.0976267	Proteobacteria	Alphaproteobacteria	Rhizobiales	Rhizobiaceae	Rhizobium
ASV5	0.0298969	0.0427675	0.0127787	0.0200357	Proteobacteria	Gammaproteobacteria	Betaproteobacteriales	Burkholderiaceae	Delftia		ASV114	63.5673	5.60912	0.265476	21.1285	4.34721e-99	7.40304e-98	Firmicutes	Clostridia	Clostridiales	Family_XVIII	NA		ASV130	12.6169	4.05144	0.191779	21.1256	4.63197e-99	1.40384e-97	Proteobacteria	Gammaproteobacteria	Betaproteobacteriales	Burkholderiaceae	Variovorax		ASV685	0.0265649	0.0401307	0.0578261	0.0836643	Firmicutes	Clostridia	Clostridiales	Family_XVIII	Symbiobacterium
ASV2829	0.0314874	0.0420661	0.0805896	0.102626	Bacteroidetes	Bacteroidia	Sphingobacteriales	Sphingobacteriaceae	Pedobacter		ASV185	24.4127	5.01527	0.19887	25.2188	2.49057e-140	1.03003e-138	Proteobacteria	Gammaproteobacteria	Pseudomonadales	Pseudomonadaceae	Pseudomonas		ASV167	12.2884	4.00154	0.213906	18.7069	4.34561e-78	6.84868e-77	Dependentiae	Babeliae	Babeliales	UBA12409	NA		ASV147	0.02556	0.0397731	0.0556901	0.0829781	Bacteroidetes	Bacteroidia	Sphingobacteriales	Sphingobacteriaceae	Parapedobacter
ASV1059	0.0305375	0.0414904	0.0811583	0.102916	Proteobacteria	Alphaproteobacteria	Caulobacterales	Caulobacteraceae	Phenylobacterium		ASV155	23.982	4.94166	0.228798	21.5983	1.86275e-103	3.47914e-102	Bacteroidetes	Bacteroidia	Sphingobacteriales	Sphingobacteriaceae	Pedobacter		ASV132	11.6733	3.93479	0.187021	21.0393	2.86773e-98	7.53256e-97	Proteobacteria	Gammaproteobacteria	Betaproteobacteriales	Burkholderiaceae	Variovorax		ASV173	0.0185518	0.030597	0.0925659	0.129438	Bacteroidetes	Bacteroidia	Sphingobacteriales	Sphingobacteriaceae	NA
ASV873	0.0266222	0.0356122	0.0724461	0.0913859	Firmicutes	Bacilli	Bacillales	Paenibacillaceae	Paenibacillus		ASV262	21.1384	4.80836	0.236691	20.315	9.48411e-92	1.30745e-90	Firmicutes	Bacilli	Bacillales	Bacillaceae	Bacillus		ASV111	19.3439	3.82528	0.199689	19.1562	8.59569e-82	1.61272e-80	Bacteroidetes	Bacteroidia	Sphingobacteriales	Sphingobacteriaceae	Pedobacter		ASV73	0.0175206	0.0277193	0.0425645	0.0627004	Proteobacteria	Gammaproteobacteria	Pseudomonadales	Pseudomonadaceae	Pseudomonas
ASV410	0.0261289	0.0352751	0.0558562	0.0723825	Proteobacteria	Gammaproteobacteria	Xanthomonadales	Xanthomonadaceae	Stenotrophomonas		ASV130	16.7718	4.5323	0.208517	21.7359	9.39482e-105	1.94271e-103	Proteobacteria	Gammaproteobacteria	Betaproteobacteriales	Burkholderiaceae	Variovorax		ASV216	11.838	3.77469	0.217554	17.3506	1.95317e-67	2.13764e-66	Proteobacteria	Deltaproteobacteria	Bdellovibrionales	Bdellovibrionaceae	Bdellovibrio		ASV65	0.0160243	0.026485	0.0275932	0.0442918	Bacteroidetes	Bacteroidia	Sphingobacteriales	Sphingobacteriaceae	Pedobacter
ASV58	0.0241093	0.0349686	0.601389	0.650309	Bacteroidetes	Bacteroidia	Sphingobacteriales	Sphingobacteriaceae	NA		ASV231	14.8985	4.36426	0.221757	19.6804	3.17702e-86	3.60685e-85	Bacteroidetes	Bacteroidia	Flavobacteriales	Flavobacteriaceae	Flavobacterium		ASV32	100.934	3.61151	0.247473	14.5935	3.08723e-48	2.48239e-47	Proteobacteria	Gammaproteobacteria	Xanthomonadales	Xanthomonadaceae	Pseudoxanthomonas		ASV86	0.0146675	0.0250111	0.0958425	0.140453	Firmicutes	Bacilli	Bacillales	Bacillaceae	Bacillus
ASV704	0.0246744	0.0342069	0.0911686	0.116119	Proteobacteria	Alphaproteobacteria	Sphingomonadales	Sphingomonadaceae	Sphingomonas		ASV396	15.3396	4.31257	0.246016	17.5297	8.50789e-69	6.93812e-68	Firmicutes	Clostridia	Clostridiales	Family_XVIII	NA		ASV218	8.37428	3.4308	0.181997	18.8509	2.88909e-79	4.74293e-78	Proteobacteria	Gammaproteobacteria	Betaproteobacteriales	Burkholderiaceae	Achromobacter		ASV57	0.0147044	0.0249746	0.0794104	0.116895	Proteobacteria	Alphaproteobacteria	Azospirillales	Azospirillaceae	Azospirillum
ASV2741	0.0242608	0.0314822	0.0515546	0.0669945	Verrucomicrobia	Verrucomicrobiae	Verrucomicrobiales	Verrucomicrobiaceae	Prosthecobacter		ASV165	21.8158	4.30014	0.205463	20.929	2.91552e-97	4.5624e-96	Proteobacteria	Gammaproteobacteria	Enterobacteriales	Enterobacteriaceae	Enterobacter		ASV63	22.9448	3.28275	0.235724	13.9263	4.38776e-44	3.14323e-43	Proteobacteria	Alphaproteobacteria	Caulobacterales	Caulobacteraceae	Caulobacter		ASV683	0.0169564	0.0227142	0.0353043	0.0466887	Proteobacteria	Alphaproteobacteria	Rhizobiales	Rhizobiaceae	Shinella
ASV184	0.021576	0.0307781	0.0266211	0.0380915	Firmicutes	Bacilli	Bacillales	Paenibacillaceae	Brevibacillus		ASV15	233.059	4.23279	0.233573	18.1219	2.13954e-73	1.87696e-72	Bacteroidetes	Bacteroidia	Flavobacteriales	Flavobacteriaceae	Flavobacterium		ASV189	10.5191	3.13732	0.174267	18.0029	1.84756e-72	2.34819e-71	Proteobacteria	Gammaproteobacteria	Betaproteobacteriales	Burkholderiaceae	Achromobacter		ASV19	0.0146976	0.0226921	0.0900147	0.125454	Proteobacteria	Alphaproteobacteria	Caulobacterales	Caulobacteraceae	Caulobacter
ASV706	0.0215234	0.0302092	0.0665622	0.0866578	Proteobacteria	Alphaproteobacteria	Rhizobiales	Devosiaceae	NA		ASV132	14.6444	4.20588	0.202766	20.7426	1.4297e-95	2.06949e-94	Proteobacteria	Gammaproteobacteria	Betaproteobacteriales	Burkholderiaceae	Variovorax		ASV79	11.4251	3.11546	0.19506	15.9718	2.00971e-57	1.8853e-56	Proteobacteria	Gammaproteobacteria	Pseudomonadales	Pseudomonadaceae	Pseudomonas		ASV146	0.013401	0.0215211	0.0217373	0.0349906	Proteobacteria	Gammaproteobacteria	Betaproteobacteriales	Burkholderiaceae	NA
ASV2838	0.0215063	0.0289992	0.0822466	0.10028	Bacteroidetes	Bacteroidia	Sphingobacteriales	Sphingobacteriaceae	Pedobacter		ASV445	12.4689	4.08246	0.229692	17.7736	1.13174e-70	9.49679e-70	Firmicutes	Bacilli	Bacillales	Paenibacillaceae	Paenibacillus		ASV346	7.31801	3.09132	0.181577	17.0248	5.37312e-65	5.57107e-64	Proteobacteria	Gammaproteobacteria	Oceanospirillales	Pseudohongiellaceae	Pseudohongiella		ASV766	0.0145523	0.0213114	0.0481693	0.0653958	Proteobacteria	Gammaproteobacteria	Betaproteobacteriales	Burkholderiaceae	Ramlibacter
ASV283	0.0198298	0.027888	0.0669881	0.087775	Bacteroidetes	Bacteroidia	Chitinophagales	Chitinophagaceae	Flaviaesturariibacter		ASV280	17.0676	4.04681	0.201801	20.0534	1.88339e-89	2.27184e-88	Firmicutes	Bacilli	Bacillales	Bacillaceae	Geobacillus		ASV13	119.372	3.02094	0.25267	11.9561	6.03487e-33	3.30241e-32	Bacteroidetes	Bacteroidia	Sphingobacteriales	Sphingobacteriaceae	Sphingobacterium		ASV10	0.0121969	0.0212975	0.0144083	0.0260636	Proteobacteria	Gammaproteobacteria	Pseudomonadales	Pseudomonadaceae	Pseudomonas
ASV708	0.0191781	0.026811	0.0649304	0.084489	Proteobacteria	Alphaproteobacteria	Rhizobiales	Rhizobiaceae	Shinella		ASV194	11.592	3.92304	0.177433	22.11	2.53517e-108	5.64563e-107	Proteobacteria	Alphaproteobacteria	Rhizobiales	Rhizobiaceae	Ensifer		ASV165	11.7995	2.97031	0.200155	14.84	8.07047e-50	6.91254e-49	Proteobacteria	Gammaproteobacteria	Enterobacteriales	Enterobacteriaceae	Enterobacter		ASV399	0.0134846	0.0205817	0.0435981	0.0609831	Firmicutes	Bacilli	Bacillales	Bacillaceae	Bacillus
ASV748	0.0175995	0.0251617	0.0466961	0.0635059	Verrucomicrobia	Verrucomicrobiae	Verrucomicrobiales	Verrucomicrobiaceae	Prosthecobacter		ASV376	10.494	3.83059	0.202179	18.9466	4.71372e-80	4.78815e-79	Bacteroidetes	Bacteroidia	Chitinophagales	Chitinophagaceae	Chitinophaga		ASV168	8.81462	2.96618	0.199905	14.838	8.32387e-50	6.97788e-49	Proteobacteria	Gammaproteobacteria	Betaproteobacteriales	Burkholderiaceae	Acidovorax		ASV267	0.0123389	0.0200782	0.061376	0.0862717	Proteobacteria	Gammaproteobacteria	Pseudomonadales	Pseudomonadaceae	Pseudomonas
ASV324	0.0178122	0.025023	0.00112204	0.0018994	Proteobacteria	Gammaproteobacteria	Betaproteobacteriales	Burkholderiaceae	Caenimonas		ASV175	20.3658	3.81483	0.199997	19.0744	4.12315e-81	4.26304e-80	Proteobacteria	Gammaproteobacteria	Enterobacteriales	Enterobacteriaceae	Enterobacter		ASV420	9.48169	2.95548	0.210478	14.0418	8.6534e-45	6.31378e-44	Firmicutes	Bacilli	Bacillales	NA	NA		ASV995	0.0115635	0.0170057	0.026123	0.0389573	Bacteroidetes	Bacteroidia	Flavobacteriales	Crocinitomicaceae	Fluviicola
ASV1622	0.0183958	0.0249037	0.0467334	0.0612362	Bacteroidetes	Bacteroidia	Sphingobacteriales	Sphingobacteriaceae	Pedobacter		ASV331	11.5146	3.78534	0.221362	17.1002	1.47775e-65	1.14082e-64	Bacteroidetes	Bacteroidia	Sphingobacteriales	Sphingobacteriaceae	Pedobacter		ASV175	13.7412	2.94964	0.205205	14.3741	7.52322e-47	5.81206e-46	Proteobacteria	Gammaproteobacteria	Enterobacteriales	Enterobacteriaceae	Enterobacter		ASV319	0.00784762	0.0133522	0.033954	0.0514887	Proteobacteria	Gammaproteobacteria	Betaproteobacteriales	Burkholderiaceae	Noviherbaspirillum
ASV2580	0.0184568	0.0242687	0.0571337	0.0690016	Bacteroidetes	Bacteroidia	Sphingobacteriales	Sphingobacteriaceae	NA		ASV514	9.22442	3.64459	0.217516	16.7555	5.16194e-63	3.93258e-62	Proteobacteria	Gammaproteobacteria	Betaproteobacteriales	Methylophilaceae	MM2		ASV66	13.1321	2.94626	0.202142	14.5752	4.03731e-48	3.1814e-47	Proteobacteria	Gammaproteobacteria	Betaproteobacteriales	Burkholderiaceae	Delftia		ASV137	0.00823192	0.0133249	0.0208754	0.0294745	Proteobacteria	Gammaproteobacteria	Pseudomonadales	Pseudomonadaceae	Pseudomonas
ASV326	0.0171031	0.023514	0.023354	0.0324694	Bacteroidetes	Bacteroidia	Sphingobacteriales	Sphingobacteriaceae	Pedobacter		ASV189	8.38569	3.50267	0.196739	17.8036	6.62218e-71	5.63859e-70	Proteobacteria	Gammaproteobacteria	Betaproteobacteriales	Burkholderiaceae	Achromobacter		ASV87	12.8293	2.88904	0.210318	13.7366	6.13107e-43	4.31364e-42	Proteobacteria	Alphaproteobacteria	Caulobacterales	Caulobacteraceae	Brevundimonas		ASV84	0.0077324	0.0129059	0.0328569	0.0494782	Proteobacteria	Gammaproteobacteria	Pseudomonadales	Pseudomonadaceae	Pseudomonas
ASV301	0.0154869	0.022036	0.0431675	0.0570397	Proteobacteria	Alphaproteobacteria	Sphingomonadales	Sphingomonadaceae	Sphingomonas		ASV302	13.9705	3.37215	0.216693	15.5619	1.32207e-54	8.05769e-54	Bacteroidetes	Bacteroidia	Flavobacteriales	Flavobacteriaceae	Flavobacterium		ASV103	17.2422	2.83961	0.190282	14.9232	2.32908e-50	2.03924e-49	Proteobacteria	Alphaproteobacteria	Rhizobiales	Rhizobiaceae	Rhizobium		ASV1918	0.00771925	0.0125539	0.0231795	0.0356728	Proteobacteria	Alphaproteobacteria	Caulobacterales	Caulobacteraceae	Caulobacter
ASV54	0.0146918	0.0216617	0.27199	0.321166	Proteobacteria	Alphaproteobacteria	Rhizobiales	Rhizobiaceae	Shinella		ASV380	13.636	3.32052	0.222248	14.9406	1.79341e-50	9.8894e-50	Bacteroidetes	Bacteroidia	Flavobacteriales	Flavobacteriaceae	Flavobacterium		ASV200	14.918	2.76518	0.182477	15.1536	7.17098e-52	6.42128e-51	Proteobacteria	Alphaproteobacteria	Rhizobiales	Rhizobiaceae	Shinella		ASV83	0.00671026	0.0119493	0.0931211	0.134064	Bacteroidetes	Bacteroidia	Cytophagales	Spirosomaceae	Dyadobacter
ASV1326	0.0150105	0.0207029	0.0501883	0.0646234	Cyanobacteria	Sericytochromatia	NA	NA	NA		ASV579	7.89812	3.27051	0.209856	15.5845	9.27426e-55	5.71255e-54	Firmicutes	Bacilli	Bacillales	Paenibacillaceae	Brevibacillus		ASV100	49.0318	2.75435	0.151998	18.1209	2.17824e-73	2.86075e-72	Firmicutes	Bacilli	Bacillales	Paenibacillaceae	Cohnella		ASV92	0.00730599	0.0118971	2.57384e-05	6.13758e-05	Bacteroidetes	Bacteroidia	Chitinophagales	Chitinophagaceae	Pseudoflavitalea
ASV663	0.0152064	0.0191425	0.0298296	0.0369887	Proteobacteria	Alphaproteobacteria	Rhizobiales	Devosiaceae	Devosia		ASV238	20.0614	3.26028	0.20449	15.9435	3.16175e-57	2.03406e-56	Firmicutes	Bacilli	Bacillales	Paenibacillaceae	Ammoniphilus		ASV39	96.1897	2.69549	0.246253	10.946	6.94389e-28	3.33645e-27	Proteobacteria	Gammaproteobacteria	Betaproteobacteriales	Burkholderiaceae	Limnobacter		ASV678	0.0070958	0.0117941	0.0236883	0.0347101	Firmicutes	Bacilli	Bacillales	Bacillaceae	Bacillus
ASV144	0.0130567	0.0190368	0.0425445	0.0580911	Proteobacteria	Alphaproteobacteria	Sphingomonadales	Sphingomonadaceae	Novosphingobium		ASV346	8.30228	3.25673	0.198231	16.429	1.18671e-60	8.48278e-60	Proteobacteria	Gammaproteobacteria	Oceanospirillales	Pseudohongiellaceae	Pseudohongiella		ASV140	6.60629	2.67195	0.186149	14.3538	1.00819e-46	7.63899e-46	Proteobacteria	Gammaproteobacteria	Betaproteobacteriales	Burkholderiaceae	Massilia		ASV213	0.00656027	0.0110173	0.0101514	0.017679	Proteobacteria	Gammaproteobacteria	Betaproteobacteriales	Burkholderiaceae	Candidimonas
ASV2512	0.0125551	0.0171001	0.0376681	0.0491025	Bacteroidetes	Bacteroidia	Sphingobacteriales	Sphingobacteriaceae	Pedobacter		ASV161	23.0035	3.17061	0.162102	19.5594	3.43329e-85	3.82284e-84	Bacteroidetes	Bacteroidia	Cytophagales	Spirosomaceae	Dyadobacter		ASV211	12.6484	2.63838	0.179967	14.6603	1.15684e-48	9.49575e-48	Proteobacteria	Gammaproteobacteria	Betaproteobacteriales	Burkholderiaceae	Acidovorax		ASV271	0.00621518	0.0108254	0.0178515	0.029185	Firmicutes	Bacilli	Bacillales	Bacillaceae	Bacillus
ASV186	0.0115746	0.0168582	0.0994168	0.125958	Bacteroidetes	Bacteroidia	Chitinophagales	Chitinophagaceae	Pseudoflavitalea		ASV174	17.0123	3.08821	0.201613	15.3175	5.8386e-53	3.44954e-52	Proteobacteria	Gammaproteobacteria	Xanthomonadales	Xanthomonadaceae	Pseudoxanthomonas		ASV90	22.1533	2.63768	0.216435	12.1869	3.64963e-34	2.08399e-33	Proteobacteria	Deltaproteobacteria	Bdellovibrionales	Bdellovibrionaceae	Bdellovibrio		ASV95	0.00631696	0.0105921	0.00787363	0.0139781	Proteobacteria	Alphaproteobacteria	Micavibrionales	NA	NA
ASV422	0.0115413	0.0166015	0.0276596	0.0384248	Proteobacteria	Alphaproteobacteria	Rhizobiales	Beijerinckiaceae	Bosea		ASV209	11.8105	3.08666	0.219318	14.0739	5.49374e-45	2.58608e-44	Bacteroidetes	Bacteroidia	Flavobacteriales	Crocinitomicaceae	Fluviicola		ASV31	15.0919	2.63025	0.199019	13.2161	7.08235e-40	4.5745e-39	Bacteroidetes	Bacteroidia	Sphingobacteriales	Sphingobacteriaceae	Nubsella		ASV680	0.00646726	0.0105438	0.0153993	0.0237282	Firmicutes	Bacilli	Bacillales	Alicyclobacillaceae	Tumebacillus
ASV320	0.0106952	0.0158479	0.018365	0.0264004	Actinobacteria	Actinobacteria	Micromonosporales	Micromonosporaceae	Micromonospora		ASV248	22.9729	3.07133	0.260007	11.8125	3.36543e-32	1.15987e-31	Firmicutes	Bacilli	Bacillales	Paenibacillaceae	Brevibacillus		ASV75	18.2902	2.5605	0.188414	13.5897	4.60958e-42	3.07826e-41	Bacteroidetes	Bacteroidia	Cytophagales	Spirosomaceae	Dyadobacter		ASV574	0.00589724	0.0104401	0.0263869	0.0404313	Firmicutes	Bacilli	Bacillales	Bacillaceae	Fictibacillus
ASV236	0.0103148	0.0156149	0.194339	0.23649	Firmicutes	Bacilli	Bacillales	Paenibacillaceae	Paenibacillus		ASV164	28.3496	3.05343	0.218122	13.9987	1.58648e-44	7.34858e-44	Proteobacteria	Deltaproteobacteria	Bdellovibrionales	Bdellovibrionaceae	Bdellovibrio		ASV156	12.8377	2.50719	0.204493	12.2605	1.47552e-34	8.54936e-34	Bacteroidetes	Bacteroidia	Chitinophagales	Chitinophagaceae	NA		ASV1041	0.00568987	0.00948828	0.028012	0.0416814	Firmicutes	Bacilli	Bacillales	Alicyclobacillaceae	Tumebacillus
ASV808	0.0107909	0.015558	0.0448861	0.058113	Proteobacteria	Alphaproteobacteria	Rhizobiales	D05-2	NA		ASV414	9.78288	2.96748	0.197429	15.0306	4.62541e-51	2.6256e-50	Firmicutes	Bacilli	Bacillales	Bacillaceae	Bacillus		ASV260	9.10072	2.48999	0.207746	11.9857	4.22146e-33	2.34261e-32	Proteobacteria	Gammaproteobacteria	Xanthomonadales	Xanthomonadaceae	Stenotrophomonas		ASV349	0.00518605	0.00910319	0.0362319	0.0549657	Proteobacteria	Alphaproteobacteria	Rhizobiales	Xanthobacteraceae	NA
ASV428	0.00954485	0.0135498	0.0127419	0.0185072	Gemmatimonadetes	Gemmatimonadetes	Gemmatimonadales	Gemmatimonadaceae	NA		ASV60	51.5491	2.96222	0.199935	14.8159	1.15643e-49	6.14288e-49	Bacteroidetes	Bacteroidia	Sphingobacteriales	Sphingobacteriaceae	Arcticibacter		ASV164	8.40858	2.4545	0.198019	12.3953	2.77129e-35	1.65437e-34	Proteobacteria	Deltaproteobacteria	Bdellovibrionales	Bdellovibrionaceae	Bdellovibrio		ASV424	0.0043266	0.00735835	0.00357121	0.00657675	Firmicutes	Bacilli	Bacillales	NA	NA
ASV247	0.00881991	0.0129655	0.0341648	0.0465489	Proteobacteria	Alphaproteobacteria	Sphingomonadales	Sphingomonadaceae	Sphingopyxis		ASV440	12.1395	2.95617	0.205742	14.3683	8.18217e-47	4.04913e-46	Firmicutes	Bacilli	Bacillales	Bacillaceae	Bacillus		ASV18	45.0911	2.27841	0.249073	9.14754	5.82435e-20	2.1649e-19	Proteobacteria	Gammaproteobacteria	Xanthomonadales	Xanthomonadaceae	Pseudoxanthomonas		ASV223	0.00360365	0.00659545	0.0192869	0.0315648	Bacteroidetes	Bacteroidia	Chitinophagales	Chitinophagaceae	Cnuella
ASV745	0.00858463	0.012519	0.0200785	0.0280056	Proteobacteria	Gammaproteobacteria	Xanthomonadales	Xanthomonadaceae	Stenotrophomonas		ASV487	8.35654	2.84895	0.199831	14.2568	4.0668e-46	1.97872e-45	Bacteroidetes	Bacteroidia	Cytophagales	Spirosomaceae	NA		ASV4	273.022	2.21815	0.205381	10.8002	3.43439e-27	1.61089e-26	Bacteroidetes	Bacteroidia	Flavobacteriales	Flavobacteriaceae	Flavobacterium		ASV441	0.00362444	0.00604652	0.00913111	0.0153597	Proteobacteria	Gammaproteobacteria	Xanthomonadales	Xanthomonadaceae	Stenotrophomonas
ASV1400	0.0083812	0.0122926	0.05681	0.0745288	Proteobacteria	Alphaproteobacteria	Sphingomonadales	Sphingomonadaceae	NA		ASV124	12.5807	2.83034	0.190536	14.8547	6.48989e-50	3.4793e-49	Bacteroidetes	Bacteroidia	Sphingobacteriales	Sphingobacteriaceae	Sphingobacterium		ASV125	21.6262	2.21193	0.229273	9.64754	5.03477e-22	1.96406e-21	Proteobacteria	Gammaproteobacteria	Enterobacteriales	Enterobacteriaceae	Salmonella		ASV329	0.00287894	0.00523606	0.0198621	0.0317318	Firmicutes	Bacilli	Bacillales	Bacillaceae	Bacillus
ASV282	0.00805923	0.0115727	0.00170663	0.00277434	Bacteroidetes	Bacteroidia	Chitinophagales	Chitinophagaceae	Flavisolibacter		ASV254	9.25084	2.81508	0.221685	12.6985	6.02503e-37	2.35709e-36	Proteobacteria	Alphaproteobacteria	Caulobacterales	Caulobacteraceae	Brevundimonas		ASV104	14.6739	2.13321	0.172447	12.3703	3.78603e-35	2.22641e-34	Proteobacteria	Alphaproteobacteria	Sphingomonadales	Sphingomonadaceae	Sphingobium		ASV381	0.00299919	0.00507433	0.00551708	0.00895515	Proteobacteria	Gammaproteobacteria	Enterobacteriales	Enterobacteriaceae	Salmonella
ASV401	0.00759908	0.0113273	0.0154109	0.0223603	Firmicutes	Bacilli	Bacillales	Paenibacillaceae	NA		ASV108	49.8752	2.79891	0.242845	11.5255	9.81577e-31	3.28516e-30	Bacteroidetes	Bacteroidia	Chitinophagales	Chitinophagaceae	Chitinophaga		ASV174	16.0176	2.12659	0.222503	9.55755	1.20578e-21	4.65762e-21	Proteobacteria	Gammaproteobacteria	Xanthomonadales	Xanthomonadaceae	Pseudoxanthomonas		ASV410	0.00282901	0.00499744	0.0121015	0.0180366	Proteobacteria	Gammaproteobacteria	Xanthomonadales	Xanthomonadaceae	Stenotrophomonas
ASV264	0.00719363	0.0102721	0.0306663	0.0408377	Proteobacteria	Alphaproteobacteria	Azospirillales	Azospirillaceae	Azospirillum		ASV411	9.10557	2.74488	0.228638	12.0054	3.32893e-33	1.16815e-32	Firmicutes	Clostridia	Clostridiales	Gracilibacteraceae	Lutispora		ASV22	68.1747	2.10075	0.245746	8.54843	1.24772e-17	4.1311e-17	Proteobacteria	Gammaproteobacteria	Betaproteobacteriales	Burkholderiaceae	Comamonas		ASV335	0.00267694	0.00486047	0.00793264	0.0137889	Firmicutes	Bacilli	Bacillales	Planococcaceae	Paenisporosarcina
ASV363	0.00686784	0.0102405	0.0115539	0.0170491	Proteobacteria	Gammaproteobacteria	Enterobacteriales	Enterobacteriaceae	NA		ASV232	14.9978	2.73348	0.211212	12.9419	2.61124e-38	1.06472e-37	Firmicutes	Bacilli	Bacillales	Bacillaceae	Geobacillus		ASV424	9.49205	2.05499	0.209339	9.81659	9.55182e-23	3.80143e-22	Firmicutes	Bacilli	Bacillales	NA	NA		ASV30	0.00248631	0.00483423	0.000427991	0.000892764	Proteobacteria	Alphaproteobacteria	Caulobacterales	Caulobacteraceae	Brevundimonas
ASV1567	0.00726946	0.0101398	0.031006	0.0399278	Proteobacteria	Gammaproteobacteria	Betaproteobacteriales	Burkholderiaceae	Herbaspirillum		ASV188	8.738	2.71012	0.202269	13.3986	6.1653e-41	2.62478e-40	Proteobacteria	Gammaproteobacteria	Xanthomonadales	Xanthomonadaceae	Pseudoxanthomonas		ASV235	8.03239	2.01154	0.173695	11.5808	5.15384e-31	2.60335e-30	Proteobacteria	Alphaproteobacteria	Rhodospirillales	Rhodospirillaceae	NA		ASV648	0.00248031	0.00433278	0.0118153	0.0189175	Proteobacteria	Alphaproteobacteria	Sphingomonadales	Sphingomonadaceae	Novosphingobium
ASV456	0.00662042	0.00979222	0.027459	0.0370309	Proteobacteria	Gammaproteobacteria	Enterobacteriales	Enterobacteriaceae	Enterobacter		ASV99	24.0941	2.66533	0.177487	15.017	5.68017e-51	3.19303e-50	Firmicutes	Bacilli	Bacillales	Bacillaceae	NA		ASV126	28.8597	1.95481	0.23839	8.20005	2.40289e-16	7.63498e-16	Actinobacteria	Actinobacteria	Micromonosporales	Micromonosporaceae	NA		ASV107	0.00196125	0.00351445	0.0049493	0.00869481	Proteobacteria	Gammaproteobacteria	Betaproteobacteriales	Rhodocyclaceae	Georgfuchsia
ASV995	0.00652959	0.00948442	0.0380724	0.0490122	Bacteroidetes	Bacteroidia	Flavobacteriales	Crocinitomicaceae	Fluviicola		ASV85	41.1492	2.58951	0.264205	9.80115	1.11311e-22	3.20641e-22	Bacteroidetes	Bacteroidia	Flavobacteriales	Flavobacteriaceae	Flavobacterium		ASV16	108.251	1.95189	0.229929	8.48911	2.08224e-17	6.8367e-17	Proteobacteria	Gammaproteobacteria	Xanthomonadales	Xanthomonadaceae	Stenotrophomonas		ASV98	0.00174246	0.00333557	0.00446867	0.00814	Firmicutes	Bacilli	Bacillales	Alicyclobacillaceae	Tumebacillus
ASV377	0.00611615	0.00946114	0.00938705	0.014236	Proteobacteria	Alphaproteobacteria	Rhizobiales	Xanthobacteraceae	Rhodopseudomonas		ASV150	9.79895	2.56576	0.188682	13.5983	4.09602e-42	1.79666e-41	Bacteroidetes	Bacteroidia	Sphingobacteriales	Sphingobacteriaceae	Sphingobacterium		ASV332	8.6813	1.93559	0.189319	10.224	1.5487e-24	6.49136e-24	Firmicutes	Bacilli	Bacillales	Bacillaceae	Bacillus		ASV801	0.0017595	0.00327748	0.0114487	0.0194146	Firmicutes	Bacilli	Bacillales	Bacillaceae	Bacillus
ASV494	0.00644759	0.00920106	0.0181119	0.0244634	Proteobacteria	Gammaproteobacteria	Enterobacteriales	Enterobacteriaceae	NA		ASV103	19.653	2.56539	0.149098	17.2061	2.39008e-66	1.87007e-65	Proteobacteria	Alphaproteobacteria	Rhizobiales	Rhizobiaceae	Rhizobium		ASV293	6.54853	1.8938	0.186722	10.1423	3.58391e-24	1.4709e-23	Proteobacteria	Gammaproteobacteria	Enterobacteriales	Enterobacteriaceae	NA		ASV642	0.00155901	0.00280423	0.0196991	0.0289923	Proteobacteria	Alphaproteobacteria	Rhizobiales	Xanthobacteraceae	Pseudorhodoplanes
ASV1224	0.00706819	0.00887137	0.0137878	0.0174836	Bacteroidetes	Bacteroidia	Cytophagales	Spirosomaceae	Dyadobacter		ASV110	7.81347	2.52917	0.179005	14.129	2.51521e-45	1.19369e-44	Bacteroidetes	Bacteroidia	Sphingobacteriales	Sphingobacteriaceae	Sphingobacterium		ASV99	46.8979	1.85018	0.145633	12.7044	5.59058e-37	3.4417e-36	Firmicutes	Bacilli	Bacillales	Bacillaceae	NA		ASV197	0.00149949	0.00279903	0.0108253	0.0181633	Bacteroidetes	Bacteroidia	Cytophagales	Spirosomaceae	Dyadobacter
ASV18	0.0054818	0.00867847	0.000286444	0.00056754	Proteobacteria	Gammaproteobacteria	Xanthomonadales	Xanthomonadaceae	Pseudoxanthomonas		ASV63	26.2853	2.51916	0.233779	10.7758	4.47813e-27	1.41685e-26	Proteobacteria	Alphaproteobacteria	Caulobacterales	Caulobacteraceae	Caulobacter		ASV23	6.2545	1.84935	0.176386	10.4847	1.01553e-25	4.59908e-25	Bacteroidetes	Bacteroidia	Flavobacteriales	Weeksellaceae	Chryseobacterium		ASV70	0.0010253	0.00209671	0.0234459	0.0394322	Proteobacteria	Gammaproteobacteria	Pseudomonadales	Pseudomonadaceae	Pseudomonas
ASV1846	0.00567828	0.00833675	0.0282462	0.0372394	Proteobacteria	Gammaproteobacteria	Oceanospirillales	Pseudohongiellaceae	BIyi10		ASV371	4.67748	2.4987	0.184581	13.5372	9.43331e-42	4.10668e-41	Proteobacteria	Gammaproteobacteria	Betaproteobacteriales	Burkholderiaceae	Acidovorax		ASV379	7.00343	1.80391	0.20215	8.9236	4.51378e-19	1.57383e-18	Bacteroidetes	Bacteroidia	Sphingobacteriales	Sphingobacteriaceae	Sphingobacterium		ASV283	0.00088864	0.00175631	0.0062409	0.0112766	Bacteroidetes	Bacteroidia	Chitinophagales	Chitinophagaceae	Flaviaesturariibacter
ASV369	0.00470412	0.00704616	0.0112279	0.0166746	Proteobacteria	Gammaproteobacteria	Salinisphaerales	Solimonadaceae	Solimonas		ASV90	51.1421	2.47463	0.211662	11.6914	1.41045e-31	4.80382e-31	Proteobacteria	Deltaproteobacteria	Bdellovibrionales	Bdellovibrionaceae	Bdellovibrio		ASV127	7.43902	1.73626	0.15884	10.9309	8.20552e-28	3.89515e-27	Proteobacteria	Alphaproteobacteria	Rhizobiales	Rhizobiaceae	Rhizobium		ASV188	0.000679005	0.00133643	0.00501136	0.0090517	Proteobacteria	Gammaproteobacteria	Xanthomonadales	Xanthomonadaceae	Pseudoxanthomonas
ASV2402	0.00464482	0.00678472	0.0223278	0.03062	Bacteroidetes	Bacteroidia	Sphingobacteriales	Sphingobacteriaceae	Sphingobacterium		ASV13	389.439	2.4296	0.198044	12.268	1.34551e-34	4.99391e-34	Bacteroidetes	Bacteroidia	Sphingobacteriales	Sphingobacteriaceae	Sphingobacterium		ASV122	34.979	1.73268	0.152399	11.3693	5.94325e-30	2.9641e-29	Firmicutes	Bacilli	Bacillales	Bacillaceae	NA		ASV297	0.000642272	0.00129138	0.0186051	0.0304154	Proteobacteria	Gammaproteobacteria	Betaproteobacteriales	Burkholderiaceae	Ramlibacter
ASV1064	0.00428674	0.00623684	0.0303657	0.0394788	Proteobacteria	Gammaproteobacteria	Betaproteobacteriales	Burkholderiaceae	Pigmentiphaga		ASV93	65.0672	2.36673	0.228666	10.3501	4.17833e-25	1.26003e-24	Bacteroidetes	Bacteroidia	Sphingobacteriales	Sphingobacteriaceae	NA		ASV60	36.0691	1.69808	0.189296	8.97047	2.9524e-19	1.04797e-18	Bacteroidetes	Bacteroidia	Sphingobacteriales	Sphingobacteriaceae	Arcticibacter		ASV293	0.000495642	0.000953163	0.00164518	0.00316798	Proteobacteria	Gammaproteobacteria	Enterobacteriales	Enterobacteriaceae	NA
ASV312	0.00414227	0.00613906	0.00204226	0.00318176	Proteobacteria	Alphaproteobacteria	Sphingomonadales	Sphingomonadaceae	Rhizorhapis		ASV567	4.41565	2.32296	0.173126	13.4178	4.75665e-41	2.04007e-40	Proteobacteria	Deltaproteobacteria	Bdellovibrionales	Bacteriovoracaceae	Peredibacter		ASV381	5.98532	1.68417	0.187887	8.96374	3.13861e-19	1.10412e-18	Proteobacteria	Gammaproteobacteria	Enterobacteriales	Enterobacteriaceae	Salmonella		ASV81	0.000428841	0.000894971	0.0100641	0.0178426	Proteobacteria	Alphaproteobacteria	Sphingomonadales	Sphingomonadaceae	Novosphingobium
ASV214	0.00380513	0.00594668	0.0197567	0.0283751	Bacteroidetes	Bacteroidia	Sphingobacteriales	Sphingobacteriaceae	Pedobacter		ASV131	26.2649	2.32005	0.168994	13.7286	6.8477e-43	3.0735e-42	Bacteroidetes	Bacteroidia	Cytophagales	Spirosomaceae	Dyadobacter		ASV335	13.0353	1.6738	0.211888	7.89946	2.80111e-15	8.48951e-15	Firmicutes	Bacilli	Bacillales	Planococcaceae	Paenisporosarcina		ASV1314	0.000422608	0.000802644	0.0023477	0.00437419	Proteobacteria	Alphaproteobacteria	Rhizobiales	Beijerinckiaceae	alphaI_cluster
ASV1342	0.00380328	0.00567449	0.0100062	0.0146091	Firmicutes	Bacilli	Bacillales	Bacillaceae	Bacillus		ASV359	12.6741	2.30347	0.148279	15.5347	2.02104e-54	1.21894e-53	Verrucomicrobia	Verrucomicrobiae	Verrucomicrobiales	Verrucomicrobiaceae	Prosthecobacter		ASV258	9.39478	1.60731	0.198357	8.10312	5.35669e-16	1.64886e-15	Proteobacteria	Alphaproteobacteria	Rhizobiales	Devosiaceae	Devosia		ASV684	0.000356532	0.000694725	0.00175549	0.00334818	Proteobacteria	Deltaproteobacteria	Bdellovibrionales	Bacteriovoracaceae	Peredibacter
ASV100	0.00293849	0.00473599	0.00246661	0.00418704	Firmicutes	Bacilli	Bacillales	Paenibacillaceae	Cohnella		ASV393	10.9968	2.29033	0.185439	12.3509	4.8198e-35	1.82396e-34	Bacteroidetes	Bacteroidia	Sphingobacteriales	Sphingobacteriaceae	Sphingobacterium		ASV138	16.3253	1.58744	0.191689	8.28132	1.2182e-16	3.96671e-16	Proteobacteria	Gammaproteobacteria	Betaproteobacteriales	Burkholderiaceae	Massilia		ASV729	0.000359121	0.000689854	0.00194495	0.00377842	Proteobacteria	Gammaproteobacteria	Betaproteobacteriales	Burkholderiaceae	Acidovorax
ASV438	0.00283459	0.00445223	0.0177308	0.0256616	Proteobacteria	Gammaproteobacteria	Betaproteobacteriales	Burkholderiaceae	Massilia		ASV235	16.4612	2.27637	0.187507	12.1402	6.46621e-34	2.32543e-33	Proteobacteria	Alphaproteobacteria	Rhodospirillales	Rhodospirillaceae	NA		ASV591	3.78197	1.58398	0.148314	10.6799	1.26398e-26	5.85894e-26	Proteobacteria	Gammaproteobacteria	Betaproteobacteriales	Burkholderiaceae	Delftia		ASV284	0.000273022	0.000583364	0.00378214	0.00731712	Bacteroidetes	Bacteroidia	Sphingobacteriales	Sphingobacteriaceae	NA
ASV1956	0.00303328	0.00445203	0.0105699	0.0152355	Firmicutes	Bacilli	Bacillales	Bacillaceae	Bacillus		ASV695	4.66703	2.2524	0.140145	16.0719	4.01806e-58	2.70518e-57	Proteobacteria	Gammaproteobacteria	Betaproteobacteriales	Burkholderiaceae	Pigmentiphaga		ASV49	14.5507	1.54989	0.19958	7.7658	8.11334e-15	2.36789e-14	Proteobacteria	Gammaproteobacteria	Betaproteobacteriales	Methylophilaceae	Methylophilus		ASV217	0.000305067	0.000553022	2.71478e-05	6.07142e-05	Bacteroidetes	Bacteroidia	Sphingobacteriales	Sphingobacteriaceae	NA
ASV11	0.00260522	0.00427999	0.00147327	0.00264551	Proteobacteria	Alphaproteobacteria	Caulobacterales	Caulobacteraceae	Caulobacter		ASV730	4.23489	2.24893	0.155342	14.4773	1.68552e-47	8.71352e-47	Proteobacteria	Alphaproteobacteria	Rhizobiales	Xanthobacteraceae	Xanthobacter		ASV47	20.1807	1.5412	0.187921	8.20133	2.37741e-16	7.61546e-16	Proteobacteria	Alphaproteobacteria	Rhizobiales	Rhizobiaceae	Rhizobium		ASV128	0.000254458	0.000543441	0.0017202	0.00348753	Proteobacteria	Alphaproteobacteria	Sphingomonadales	Sphingomonadaceae	Novosphingobium
ASV318	0.00263461	0.00416771	0.0139914	0.020787	Proteobacteria	Alphaproteobacteria	Rhizobiales	Rhizobiaceae	Ochrobactrum		ASV265	15.2064	2.24475	0.199478	11.2531	2.23525e-29	7.31193e-29	Proteobacteria	Gammaproteobacteria	Betaproteobacteriales	Burkholderiaceae	Pseudorhodoferax		ASV559	3.12942	1.50369	0.150302	10.0045	1.45682e-23	5.91738e-23	Bacteroidetes	Bacteroidia	Sphingobacteriales	Sphingobacteriaceae	Pedobacter		ASV160	0.000224003	0.000498342	3.34978e-05	8.47183e-05	Proteobacteria	Alphaproteobacteria	Rhizobiales	Rhizobiaceae	Shinella
ASV406	0.00254024	0.00405988	0.021668	0.031135	Firmicutes	Bacilli	Bacillales	Bacillaceae	Bacillus		ASV140	24.618	2.21666	0.19849	11.1676	5.87332e-29	1.91048e-28	Proteobacteria	Gammaproteobacteria	Betaproteobacteriales	Burkholderiaceae	Massilia		ASV208	16.868	1.47211	0.147314	9.99295	1.6364e-23	6.57899e-23	Proteobacteria	Alphaproteobacteria	Caulobacterales	Caulobacteraceae	Caulobacter		ASV672	0.000209635	0.000442385	0.00181035	0.00352671	Firmicutes	Bacilli	Bacillales	Alicyclobacillaceae	Tumebacillus
ASV912	0.00257571	0.00388004	0.0090394	0.0129032	Proteobacteria	Gammaproteobacteria	Enterobacteriales	Enterobacteriaceae	NA		ASV394	11.0979	2.21263	0.172286	12.8428	9.43849e-38	3.76889e-37	Firmicutes	Bacilli	Bacillales	Paenibacillaceae	Paenibacillus		ASV729	2.5702	1.38762	0.155762	8.90855	5.17066e-19	1.78705e-18	Proteobacteria	Gammaproteobacteria	Betaproteobacteriales	Burkholderiaceae	Acidovorax		ASV260	0.000198916	0.000396748	0.000456838	0.000917128	Proteobacteria	Gammaproteobacteria	Xanthomonadales	Xanthomonadaceae	Stenotrophomonas
ASV40	0.00222471	0.00369492	0.005671	0.00917368	Proteobacteria	Gammaproteobacteria	Pseudomonadales	Pseudomonadaceae	Pseudomonas		ASV122	23.9079	2.10477	0.172018	12.2358	2.0024e-34	7.24618e-34	Firmicutes	Bacilli	Bacillales	Bacillaceae	NA		ASV627	3.27102	1.31839	0.151683	8.69179	3.56772e-18	1.21179e-17	Proteobacteria	Gammaproteobacteria	Betaproteobacteriales	Burkholderiaceae	Hydrogenophaga		ASV125	0.000172459	0.000374612	0.00035615	0.000784579	Proteobacteria	Gammaproteobacteria	Enterobacteriales	Enterobacteriaceae	Salmonella
ASV555	0.0022713	0.00357876	0.00835566	0.0124472	Proteobacteria	Alphaproteobacteria	Caulobacterales	Caulobacteraceae	Phenylobacterium		ASV167	14.6055	2.06261	0.234962	8.7785	1.65673e-18	4.32092e-18	Dependentiae	Babeliae	Babeliales	UBA12409	NA		ASV722	4.8163	1.22275	0.171825	7.11622	1.10925e-12	3.0141e-12	Firmicutes	Bacilli	Bacillales	Paenibacillaceae	Cohnella		ASV238	0.000158423	0.000339463	0.00280708	0.00518939	Firmicutes	Bacilli	Bacillales	Paenibacillaceae	Ammoniphilus
ASV233	0.00219693	0.00353124	0.00326019	0.00526355	Proteobacteria	Alphaproteobacteria	Caulobacterales	Caulobacteraceae	Caulobacter		ASV263	14.1548	2.05725	0.211811	9.71266	2.66288e-22	7.56126e-22	Proteobacteria	Gammaproteobacteria	Xanthomonadales	Xanthomonadaceae	Pseudoxanthomonas		ASV791	3.1061	1.21408	0.148544	8.17321	3.00285e-16	9.46498e-16	Firmicutes	Bacilli	Bacillales	Bacillaceae	Fictibacillus		ASV252	0.000157504	0.000314673	7.01829e-05	0.000159708	Proteobacteria	Gammaproteobacteria	Betaproteobacteriales	Methylophilaceae	Methylophilus
ASV589	0.00206834	0.00321456	0.00911714	0.0129986	Bacteroidetes	Bacteroidia	Cytophagales	Spirosomaceae	Dyadobacter		ASV491	5.32555	2.04016	0.197597	10.3248	5.4414e-25	1.624e-24	Bacteroidetes	Bacteroidia	Sphingobacteriales	Sphingobacteriaceae	Pedobacter		ASV678	5.56486	1.13678	0.176741	6.43189	1.26025e-10	3.26669e-10	Firmicutes	Bacilli	Bacillales	Bacillaceae	Bacillus		ASV180	0.000148182	0.000294779	1.35074e-05	3.26409e-05	Bacteroidetes	Bacteroidia	Flavobacteriales	Crocinitomicaceae	Fluviicola
ASV127	0.00211645	0.00316864	0.0128337	0.0178069	Proteobacteria	Alphaproteobacteria	Rhizobiales	Rhizobiaceae	Rhizobium		ASV345	6.3826	2.03675	0.201116	10.1273	4.18203e-24	1.23541e-23	Firmicutes	Bacilli	Bacillales	Bacillaceae	Bacillus		ASV46	112.647	1.10212	0.17076	6.4542	1.08795e-10	2.83877e-10	Proteobacteria	Alphaproteobacteria	Caulobacterales	Caulobacteraceae	Brevundimonas		ASV131	0.000135368	0.000292355	0.000980584	0.00202507	Bacteroidetes	Bacteroidia	Cytophagales	Spirosomaceae	Dyadobacter
ASV358	0.00185524	0.00294087	0.00845647	0.0125041	Proteobacteria	Gammaproteobacteria	Enterobacteriales	Enterobacteriaceae	NA		ASV168	22.0442	1.94731	0.206565	9.42711	4.21557e-21	1.15679e-20	Proteobacteria	Gammaproteobacteria	Betaproteobacteriales	Burkholderiaceae	Acidovorax		ASV483	7.42971	1.09628	0.153632	7.13574	9.62657e-13	2.63394e-12	Firmicutes	Bacilli	Bacillales	Paenibacillaceae	Cohnella		ASV46	0.000124066	0.000284673	0.000727769	0.00158158	Proteobacteria	Alphaproteobacteria	Caulobacterales	Caulobacteraceae	Brevundimonas
ASV411	0.00182744	0.00286445	0.00110481	0.0018628	Firmicutes	Clostridia	Clostridiales	Gracilibacteraceae	Lutispora		ASV889	3.28352	1.94359	0.179697	10.8159	2.89353e-27	9.20523e-27	Proteobacteria	Gammaproteobacteria	Enterobacteriales	Enterobacteriaceae	Salmonella		ASV55	46.652	1.08849	0.216119	5.03654	4.74013e-07	1.00952e-06	Bacteroidetes	Bacteroidia	Sphingobacteriales	Sphingobacteriaceae	Pedobacter		ASV11	9.72595e-05	0.000227184	4.67348e-05	0.000122025	Proteobacteria	Alphaproteobacteria	Caulobacterales	Caulobacteraceae	Caulobacter
ASV459	0.00162007	0.00258976	0.00449089	0.00709503	Proteobacteria	Alphaproteobacteria	Sphingomonadales	Sphingomonadaceae	Sphingobium		ASV211	7.94665	1.94115	0.175582	11.0555	2.06185e-28	6.63228e-28	Proteobacteria	Gammaproteobacteria	Betaproteobacteriales	Burkholderiaceae	Acidovorax		ASV598	6.03388	1.06824	0.188625	5.66332	1.48475e-08	3.52404e-08	Firmicutes	Bacilli	Bacillales	Bacillaceae	Bacillus		ASV135	0.000102544	0.000211514	0.00142392	0.00243198	Proteobacteria	Alphaproteobacteria	Sphingomonadales	Sphingomonadaceae	Novosphingobium
ASV223	0.00151831	0.00254002	0.012974	0.0190307	Bacteroidetes	Bacteroidia	Chitinophagales	Chitinophagaceae	Cnuella		ASV531	3.15953	1.92233	0.164733	11.6693	1.82871e-31	6.19193e-31	Proteobacteria	Gammaproteobacteria	Pseudomonadales	Moraxellaceae	Acinetobacter		ASV70	42.3532	1.02613	0.185811	5.52245	3.34309e-08	7.7028e-08	Proteobacteria	Gammaproteobacteria	Pseudomonadales	Pseudomonadaceae	Pseudomonas		ASV791	9.1688e-05	0.000193135	0.000650994	0.00136119	Firmicutes	Bacilli	Bacillales	Bacillaceae	Fictibacillus
ASV593	0.0015255	0.00248765	0.0123427	0.0168489	Proteobacteria	Alphaproteobacteria	Rhizobiales	Rhizobiaceae	Ochrobactrum		ASV4	305.596	1.91397	0.159364	12.0101	3.14564e-33	1.11738e-32	Bacteroidetes	Bacteroidia	Flavobacteriales	Flavobacteriaceae	Flavobacterium		ASV106	18.9565	1.02068	0.197696	5.16288	2.43174e-07	5.29341e-07	Proteobacteria	Alphaproteobacteria	Rhizobiales	Rhizobiaceae	Rhizobium		ASV486	8.94762e-05	0.000188408	7.42407e-05	0.000166697	Proteobacteria	Alphaproteobacteria	Rhodospirillales	Rhodospirillaceae	NA
ASV1061	0.00147493	0.0023542	0.0117029	0.0169178	Bacteroidetes	Bacteroidia	Sphingobacteriales	Sphingobacteriaceae	Pedobacter		ASV136	24.3604	1.90852	0.219816	8.68235	3.87684e-18	1.00209e-17	Bacteroidetes	Bacteroidia	Flavobacteriales	Flavobacteriaceae	Flavobacterium		ASV6	425.784	1.01425	0.218384	4.64433	3.41188e-06	6.96519e-06	Proteobacteria	Alphaproteobacteria	Caulobacterales	Caulobacteraceae	Brevundimonas		ASV152	8.102e-05	0.000174755	6.29628e-06	1.71619e-05	Bacteroidetes	Bacteroidia	Cytophagales	Spirosomaceae	Emticicia
ASV822	0.00120508	0.00196173	0.00842771	0.0125659	Proteobacteria	Gammaproteobacteria	Pseudomonadales	Pseudomonadaceae	Pseudomonas		ASV32	88.1792	1.90851	0.218783	8.7233	2.70219e-18	7.01599e-18	Proteobacteria	Gammaproteobacteria	Xanthomonadales	Xanthomonadaceae	Pseudoxanthomonas		ASV552	6.5174	1.01307	0.176542	5.73844	9.55535e-09	2.3097e-08	Firmicutes	Bacilli	Bacillales	Planococcaceae	Paenisporosarcina		ASV483	6.71392e-05	0.000152797	0.00274901	0.00534063	Firmicutes	Bacilli	Bacillales	Paenibacillaceae	Cohnella
ASV115	0.00113604	0.0019373	0.00280345	0.00478348	Bacteroidetes	Bacteroidia	Cytophagales	Spirosomaceae	Dyadobacter		ASV315	13.937	1.88718	0.188871	9.99187	1.65437e-23	4.86234e-23	Bacteroidetes	Bacteroidia	Sphingobacteriales	Sphingobacteriaceae	Pedobacter		ASV146	17.4044	-1.00937	0.22776	-4.43171	9.34876e-06	1.79679e-05	Proteobacteria	Gammaproteobacteria	Betaproteobacteriales	Burkholderiaceae	NA		ASV220	5.95322e-05	0.000139171	0.00619957	0.0110079	Proteobacteria	Alphaproteobacteria	Acetobacterales	Acetobacteraceae	Roseomonas
ASV277	0.0012027	0.00185592	1.09344e-05	2.23054e-05	Proteobacteria	Deltaproteobacteria	Myxococcales	Archangiaceae	NA		ASV336	4.32368	1.85367	0.172596	10.7399	6.60941e-27	2.07981e-26	Bacteroidetes	Bacteroidia	Sphingobacteriales	Sphingobacteriaceae	Sphingobacterium		ASV672	4.03322	-1.01261	0.150935	-6.7089	1.96097e-11	5.25593e-11	Firmicutes	Bacilli	Bacillales	Alicyclobacillaceae	Tumebacillus		ASV243	6.34199e-05	0.00013578	0.000721834	0.00143038	Proteobacteria	Alphaproteobacteria	Sphingomonadales	Sphingomonadaceae	Novosphingobium
ASV444	0.00111329	0.00181877	0.00761688	0.0115825	Proteobacteria	Deltaproteobacteria	Bdellovibrionales	Bdellovibrionaceae	Bdellovibrio		ASV125	20.9686	1.831	0.208036	8.80135	1.35176e-18	3.54148e-18	Proteobacteria	Gammaproteobacteria	Enterobacteriales	Enterobacteriaceae	Salmonella		ASV237	15.3787	-1.02985	0.162856	-6.32367	2.5542e-10	6.53477e-10	Firmicutes	Bacilli	Bacillales	Alicyclobacillaceae	Tumebacillus		ASV420	5.37525e-05	0.000118706	0.000104312	0.000237757	Firmicutes	Bacilli	Bacillales	NA	NA
ASV16	0.00103352	0.00178493	0.00352703	0.00589707	Proteobacteria	Gammaproteobacteria	Xanthomonadales	Xanthomonadaceae	Stenotrophomonas		ASV329	12.1185	1.76457	0.191652	9.20719	3.3476e-20	8.97343e-20	Firmicutes	Bacilli	Bacillales	Bacillaceae	Bacillus		ASV137	6.83703	-1.04334	0.18912	-5.5168	3.4522e-08	7.90796e-08	Proteobacteria	Gammaproteobacteria	Pseudomonadales	Pseudomonadaceae	Pseudomonas		ASV627	4.68368e-05	0.000103551	0.00118371	0.00224204	Proteobacteria	Gammaproteobacteria	Betaproteobacteriales	Burkholderiaceae	Hydrogenophaga
ASV250	0.00111635	0.0017558	0.00235714	0.00377895	Bacteroidetes	Bacteroidia	Sphingobacteriales	Sphingobacteriaceae	Pedobacter		ASV451	9.54922	1.71152	0.197824	8.65174	5.07186e-18	1.29938e-17	Bacteroidetes	Bacteroidia	Cytophagales	Spirosomaceae	Dyadobacter		ASV648	2.50241	-1.04608	0.138948	-7.5286	5.12886e-14	1.45379e-13	Proteobacteria	Alphaproteobacteria	Sphingomonadales	Sphingomonadaceae	Novosphingobium		ASV658	4.6816e-05	0.000101654	0.00135437	0.00247595	FBP	NA	NA	NA	NA
ASV1549	0.00115866	0.00174115	0.00320875	0.00478322	Bacteroidetes	Bacteroidia	Flavobacteriales	Flavobacteriaceae	Flavobacterium		ASV47	22.8213	1.70553	0.148535	11.4824	1.61763e-30	5.35205e-30	Proteobacteria	Alphaproteobacteria	Rhizobiales	Rhizobiaceae	Rhizobium		ASV684	4.45554	-1.05828	0.153375	-6.89998	5.2009e-12	1.40353e-11	Proteobacteria	Deltaproteobacteria	Bdellovibrionales	Bacteriovoracaceae	Peredibacter		ASV413	4.40284e-05	9.76959e-05	0.000275825	0.000588801	Proteobacteria	Alphaproteobacteria	Sphingomonadales	Sphingomonadaceae	Sphingopyxis
ASV322	0.00106976	0.00171632	0.0129027	0.0167331	Proteobacteria	Alphaproteobacteria	Rhizobiales	Rhizobiaceae	NA		ASV166	28.5521	1.68743	0.239065	7.05843	1.68389e-12	3.58446e-12	Proteobacteria	Gammaproteobacteria	Xanthomonadales	Xanthomonadaceae	Stenotrophomonas		ASV468	8.84311	-1.09066	0.196811	-5.54166	2.99623e-08	6.94421e-08	Proteobacteria	Alphaproteobacteria	Rhizobiales	Devosiaceae	Devosia		ASV77	4.33086e-05	9.50924e-05	0.000294397	0.000609047	Proteobacteria	Gammaproteobacteria	Betaproteobacteriales	Methylophilaceae	Methylobacillus
ASV485	0.00101173	0.00165644	0.0056828	0.0086668	Proteobacteria	Gammaproteobacteria	Betaproteobacteriales	Burkholderiaceae	Achromobacter		ASV293	8.46278	1.6762	0.183406	9.13932	6.28481e-20	1.6616e-19	Proteobacteria	Gammaproteobacteria	Enterobacteriales	Enterobacteriaceae	NA		ASV480	2.35745	-1.09386	0.126518	-8.64586	5.34001e-18	1.78302e-17	Bacteroidetes	Bacteroidia	Sphingobacteriales	Sphingobacteriaceae	Pedobacter		ASV258	4.09538e-05	9.46951e-05	0.000346013	0.000695738	Proteobacteria	Alphaproteobacteria	Rhizobiales	Devosiaceae	Devosia
ASV192	0.000978127	0.00156609	0.00365144	0.00552725	Bacteroidetes	Bacteroidia	Cytophagales	Spirosomaceae	Rhabdobacter		ASV341	9.3897	1.66845	0.192321	8.67535	4.12293e-18	1.06097e-17	Proteobacteria	Gammaproteobacteria	Enterobacteriales	Enterobacteriaceae	NA		ASV658	3.30071	-1.11941	0.141969	-7.88487	3.14857e-15	9.46973e-15	FBP	NA	NA	NA	NA		ASV278	3.81467e-05	9.05218e-05	0.000545821	0.00118397	Proteobacteria	Alphaproteobacteria	Rhizobiales	Devosiaceae	Devosia
ASV441	0.000937616	0.00151163	0.00655746	0.00948619	Proteobacteria	Gammaproteobacteria	Xanthomonadales	Xanthomonadaceae	Stenotrophomonas		ASV320	14.1329	1.66221	0.221453	7.50592	6.09969e-14	1.37421e-13	Actinobacteria	Actinobacteria	Micromonosporales	Micromonosporaceae	Micromonospora		ASV123	21.8719	-1.12682	0.129949	-8.67124	4.27436e-18	1.4394e-17	Proteobacteria	Alphaproteobacteria	Rhizobiales	Rhizobiaceae	Rhizobium		ASV138	3.7698e-05	9.03177e-05	0.00081012	0.00171401	Proteobacteria	Gammaproteobacteria	Betaproteobacteriales	Burkholderiaceae	Massilia
ASV1406	0.000893547	0.00145734	0.00578384	0.00878898	Proteobacteria	Gammaproteobacteria	Betaproteobacteriales	Burkholderiaceae	Massilia		ASV328	3.26825	1.65284	0.159015	10.3943	2.63326e-25	8.02453e-25	Bacteroidetes	Bacteroidia	Sphingobacteriales	Sphingobacteriaceae	Sphingobacterium		ASV303	7.44233	-1.13146	0.213613	-5.29675	1.17879e-07	2.61296e-07	Gemmatimonadetes	Gemmatimonadetes	Gemmatimonadales	Gemmatimonadaceae	NA		ASV733	3.1525e-05	7.17942e-05	0.000394138	0.00081219	Proteobacteria	Deltaproteobacteria	Bdellovibrionales	Bdellovibrionaceae	Bdellovibrio
ASV267	0.000847193	0.0014255	0.00998643	0.0149933	Proteobacteria	Gammaproteobacteria	Pseudomonadales	Pseudomonadaceae	Pseudomonas		ASV109	13.5184	1.64402	0.168017	9.78487	1.30769e-22	3.74829e-22	Proteobacteria	Alphaproteobacteria	Sphingomonadales	Sphingomonadaceae	Novosphingobium		ASV354	7.58469	-1.1378	0.177314	-6.41689	1.39087e-10	3.58171e-10	Proteobacteria	Deltaproteobacteria	Bdellovibrionales	Bacteriovoracaceae	Peredibacter		ASV499	2.76923e-05	6.67622e-05	0.00382992	0.00671571	Proteobacteria	Gammaproteobacteria	Betaproteobacteriales	Burkholderiaceae	Noviherbaspirillum
ASV300	0.000782483	0.00135609	0.0126077	0.0185142	Proteobacteria	Alphaproteobacteria	Rhizobiales	Kaistiaceae	Kaistia		ASV22	185.974	1.62599	0.157259	10.3396	4.66521e-25	1.39956e-24	Proteobacteria	Gammaproteobacteria	Betaproteobacteriales	Burkholderiaceae	Comamonas		ASV378	7.25261	-1.14063	0.119948	-9.50938	1.91793e-21	7.33655e-21	Proteobacteria	Alphaproteobacteria	Rhizobiales	Beijerinckiaceae	Methylocella		ASV240	2.7103e-05	6.04793e-05	1.50172e-05	3.66212e-05	Proteobacteria	Alphaproteobacteria	Caulobacterales	Hyphomonadaceae	Hirschia
ASV532	0.000844368	0.00135323	0.00301484	0.00468867	Firmicutes	Bacilli	Bacillales	Alicyclobacillaceae	Effusibacillus		ASV256	14.3251	1.61933	0.191842	8.44097	3.14718e-17	7.82068e-17	Proteobacteria	Gammaproteobacteria	Betaproteobacteriales	Burkholderiaceae	Comamonas		ASV390	5.26444	-1.15074	0.141887	-8.11027	5.05081e-16	1.56695e-15	Proteobacteria	Alphaproteobacteria	Rhizobiales	Devosiaceae	Devosia		ASV36	2.19626e-05	5.57477e-05	5.50841e-05	0.000140973	Bacteroidetes	Bacteroidia	Cytophagales	Hymenobacteraceae	Adhaeribacter
ASV94	0.000823654	0.00131047	4.44155e-05	8.75706e-05	Firmicutes	Clostridia	Clostridiales	Family_XVIII	NA		ASV112	11.3129	1.56862	0.182702	8.5857	9.02855e-18	2.29278e-17	Bacteroidetes	Bacteroidia	Sphingobacteriales	Sphingobacteriaceae	Sphingobacterium		ASV230	13.1421	-1.19616	0.213391	-5.60551	2.07641e-08	4.89883e-08	Proteobacteria	Alphaproteobacteria	Sphingomonadales	Sphingomonadaceae	Sphingopyxis		ASV126	1.9306e-05	4.59712e-05	4.116e-05	0.000100155	Actinobacteria	Actinobacteria	Micromonosporales	Micromonosporaceae	NA
ASV298	0.000715749	0.00123771	0.0155789	0.0224842	Bacteroidetes	Bacteroidia	Sphingobacteriales	Sphingobacteriaceae	NA		ASV183	13.3437	1.56505	0.208481	7.50692	6.05358e-14	1.36915e-13	Proteobacteria	Gammaproteobacteria	Enterobacteriales	Enterobacteriaceae	Enterobacter		ASV38	74.5816	-1.23253	0.120172	-10.2564	1.10789e-24	4.69364e-24	Proteobacteria	Gammaproteobacteria	Betaproteobacteriales	Burkholderiaceae	Hydrogenophaga		ASV616	1.62713e-05	3.91904e-05	0.000595703	0.00118743	Firmicutes	Bacilli	Bacillales	Paenibacillaceae	Paenibacillus
ASV257	0.000663576	0.00115459	0.00695974	0.0107767	Proteobacteria	Deltaproteobacteria	Bdellovibrionales	Bacteriovoracaceae	Peredibacter		ASV1387	2.453	1.51472	0.146158	10.3636	3.6311e-25	1.10074e-24	Proteobacteria	Alphaproteobacteria	Rhizobiales	Rhizobiaceae	Rhizobium		ASV54	93.3212	-1.26581	0.1679	-7.53905	4.73401e-14	1.35159e-13	Proteobacteria	Alphaproteobacteria	Rhizobiales	Rhizobiaceae	Shinella		ASV649	1.46772e-05	3.5386e-05	0.00111479	0.00207734	Firmicutes	Bacilli	Bacillales	Paenibacillaceae	Ammoniphilus
ASV657	0.000662798	0.00107686	0.00224024	0.00367891	Proteobacteria	Gammaproteobacteria	Xanthomonadales	Xanthomonadaceae	Stenotrophomonas		ASV327	15.2327	1.5079	0.223964	6.73277	1.66466e-11	3.40578e-11	Proteobacteria	Alphaproteobacteria	Rhodospirillales	Magnetospirillaceae	Magnetospirillum		ASV499	7.16559	-1.26664	0.153228	-8.26643	1.38029e-16	4.45765e-16	Proteobacteria	Gammaproteobacteria	Betaproteobacteriales	Burkholderiaceae	Noviherbaspirillum		ASV216	1.1777e-05	2.72869e-05	5.86646e-06	1.42027e-05	Proteobacteria	Deltaproteobacteria	Bdellovibrionales	Bdellovibrionaceae	Bdellovibrio
ASV871	0.00064613	0.00106816	0.00803823	0.0118604	Proteobacteria	Alphaproteobacteria	Rhizobiales	Beijerinckiaceae	Chelatococcus		ASV492	8.13079	1.49347	0.207884	7.18412	6.76404e-13	1.46133e-12	Bacteroidetes	Bacteroidia	Sphingobacteriales	Sphingobacteriaceae	Pedobacter		ASV1245	2.55733	-1.28002	0.135302	-9.4605	3.06472e-21	1.15e-20	Gemmatimonadetes	Gemmatimonadetes	Gemmatimonadales	Gemmatimonadaceae	Gemmatirosa		ASV6	8.49246e-06	2.26183e-05	8.3964e-05	0.000203908	Proteobacteria	Alphaproteobacteria	Caulobacterales	Caulobacteraceae	Brevundimonas
ASV1436	0.00066468	0.00105918	0.0044502	0.00643874	Bacteroidetes	Bacteroidia	Flavobacteriales	Flavobacteriaceae	Flavobacterium		ASV111	43.3721	1.48838	0.212821	6.99355	2.68019e-12	5.64301e-12	Bacteroidetes	Bacteroidia	Sphingobacteriales	Sphingobacteriaceae	Pedobacter		ASV102	28.6988	-1.31657	0.161592	-8.14748	3.7158e-16	1.16192e-15	Proteobacteria	Alphaproteobacteria	Sphingomonadales	Sphingomonadaceae	Sphingopyxis		ASV15	8.3401e-06	1.91676e-05	9.31288e-07	2.81146e-06	Bacteroidetes	Bacteroidia	Flavobacteriales	Flavobacteriaceae	Flavobacterium
ASV419	0.00062815	0.00102285	0.000639397	0.00107708	Gemmatimonadetes	Gemmatimonadetes	Gemmatimonadales	Gemmatimonadaceae	NA		ASV643	3.79966	1.4766	0.153516	9.61855	6.67627e-22	1.85844e-21	Bacteroidetes	Bacteroidia	Chitinophagales	Chitinophagaceae	Niabella		ASV142	36.4572	-1.32855	0.175004	-7.59153	3.16144e-14	9.09202e-14	Proteobacteria	Alphaproteobacteria	Sphingomonadales	Sphingomonadaceae	Altererythrobacter		ASV1245	7.58442e-06	1.70908e-05	0.000208018	0.000438569	Gemmatimonadetes	Gemmatimonadetes	Gemmatimonadales	Gemmatimonadaceae	Gemmatirosa
ASV491	0.000625442	0.00101498	0.00127924	0.00209823	Bacteroidetes	Bacteroidia	Sphingobacteriales	Sphingobacteriaceae	Pedobacter		ASV266	18.4523	1.47367	0.192493	7.65569	1.92272e-14	4.45301e-14	Firmicutes	Bacilli	Bacillales	Bacillaceae	Bacillus		ASV76	31.5102	-1.33141	0.165988	-8.02114	1.04772e-15	3.20003e-15	Bacteroidetes	Bacteroidia	Chitinophagales	Chitinophagaceae	NA		ASV168	6.72298e-06	1.56647e-05	3.84469e-05	8.95164e-05	Proteobacteria	Gammaproteobacteria	Betaproteobacteriales	Burkholderiaceae	Acidovorax
ASV183	0.000588783	0.00100483	0.00317134	0.00502415	Proteobacteria	Gammaproteobacteria	Enterobacteriales	Enterobacteriaceae	Enterobacter		ASV82	78.4408	1.46784	0.189631	7.74052	9.90107e-15	2.33989e-14	Firmicutes	Bacilli	Bacillales	Bacillaceae	Bacillus		ASV413	8.06575	-1.33829	0.180247	-7.42476	1.12983e-13	3.1571e-13	Proteobacteria	Alphaproteobacteria	Sphingomonadales	Sphingomonadaceae	Sphingopyxis		ASV488	5.11316e-06	1.33634e-05	5.27187e-05	0.000127094	Firmicutes	Bacilli	Bacillales	Bacillaceae	Bacillus
ASV287	0.000519865	0.000904461	0.00273399	0.00452776	Proteobacteria	Gammaproteobacteria	Betaproteobacteriales	Burkholderiaceae	Achromobacter		ASV627	4.46084	1.44315	0.151034	9.5551	1.23469e-21	3.4205e-21	Proteobacteria	Gammaproteobacteria	Betaproteobacteriales	Burkholderiaceae	Hydrogenophaga		ASV803	2.97205	-1.41469	0.132517	-10.6756	1.32399e-26	6.06571e-26	Gemmatimonadetes	Gemmatimonadetes	Gemmatimonadales	Gemmatimonadaceae	Gemmatirosa		ASV480	4.57629e-06	1.04439e-05	0.000198533	0.000392785	Bacteroidetes	Bacteroidia	Sphingobacteriales	Sphingobacteriaceae	Pedobacter
ASV1143	0.000545885	0.000893247	0.00408012	0.00641538	Proteobacteria	Gammaproteobacteria	Betaproteobacteriales	Burkholderiaceae	Hydrogenophaga		ASV23	11.7095	1.43361	0.203771	7.03539	1.98711e-12	4.21441e-12	Bacteroidetes	Bacteroidia	Flavobacteriales	Weeksellaceae	Chryseobacterium		ASV340	12.6745	-1.42393	0.182127	-7.81837	5.35127e-15	1.58526e-14	Verrucomicrobia	Verrucomicrobiae	Chthoniobacterales	Chthoniobacteraceae	Chthoniobacter		ASV164	3.53543e-06	8.71863e-06	3.7905e-05	8.58517e-05	Proteobacteria	Deltaproteobacteria	Bdellovibrionales	Bdellovibrionaceae	Bdellovibrio
ASV113	0.000514693	0.000791386	0.000105025	0.000181469	Firmicutes	Clostridia	Clostridiales	Family_XVIII	NA		ASV363	7.36862	1.41878	0.187279	7.57576	3.5702e-14	8.17053e-14	Proteobacteria	Gammaproteobacteria	Enterobacteriales	Enterobacteriaceae	NA		ASV733	3.22125	-1.43135	0.150916	-9.48445	2.43665e-21	9.23117e-21	Proteobacteria	Deltaproteobacteria	Bdellovibrionales	Bdellovibrionaceae	Bdellovibrio		ASV276	3.16578e-06	7.98711e-06	4.61883e-05	0.000112266	Proteobacteria	Alphaproteobacteria	Rhizobiales	Devosiaceae	NA
ASV64	0.000435608	0.000766506	0.00111522	0.00194958	Bacteroidetes	Bacteroidia	Chitinophagales	Chitinophagaceae	Parasegetibacter		ASV79	10.5506	1.36478	0.187455	7.2806	3.32336e-13	7.26123e-13	Proteobacteria	Gammaproteobacteria	Pseudomonadales	Pseudomonadaceae	Pseudomonas		ASV232	14.4113	-1.45635	0.185161	-7.86533	3.68132e-15	1.09882e-14	Firmicutes	Bacilli	Bacillales	Bacillaceae	Geobacillus		ASV176	2.83009e-06	7.1613e-06	1.14023e-05	2.89412e-05	Proteobacteria	Alphaproteobacteria	Rhodospirillales	Rhodospirillaceae	NA
ASV208	0.000427074	0.000758378	0.0125676	0.0188132	Proteobacteria	Alphaproteobacteria	Caulobacterales	Caulobacteraceae	Caulobacter		ASV58	70.9214	1.30161	0.169193	7.69308	1.43629e-14	3.35328e-14	Bacteroidetes	Bacteroidia	Sphingobacteriales	Sphingobacteriaceae	NA		ASV213	7.8163	-1.4613	0.195933	-7.45815	8.77427e-14	2.46933e-13	Proteobacteria	Gammaproteobacteria	Betaproteobacteriales	Burkholderiaceae	Candidimonas		ASV157	2.39588e-06	6.58189e-06	0.000100655	0.000234463	Proteobacteria	Alphaproteobacteria	Rhizobiales	Rhizobiaceae	Pseudochrobactrum
ASV146	0.000457529	0.000754963	0.00191737	0.00296035	Proteobacteria	Gammaproteobacteria	Betaproteobacteriales	Burkholderiaceae	NA		ASV564	6.5359	1.29383	0.174397	7.41888	1.18118e-13	2.62032e-13	Proteobacteria	Alphaproteobacteria	Rhizobiales	Devosiaceae	Devosia		ASV488	9.42547	-1.4695	0.190559	-7.7115	1.24347e-14	3.6024e-14	Firmicutes	Bacilli	Bacillales	Bacillaceae	Bacillus		ASV119	1.63111e-06	4.4388e-06	9.71931e-06	2.6237e-05	Bacteroidetes	Bacteroidia	Sphingobacteriales	Sphingobacteriaceae	Pedobacter
ASV447	0.000435651	0.000699086	0.000257237	0.000424017	Proteobacteria	Alphaproteobacteria	Rhodospirillales	NA	NA		ASV1359	2.39479	1.28575	0.15192	8.46331	2.599e-17	6.4863e-17	Firmicutes	Bacilli	Bacillales	Bacillaceae	Bacillus		ASV177	4.9259	-1.48238	0.152577	-9.71558	2.58762e-22	1.01952e-21	Proteobacteria	Alphaproteobacteria	Rhizobiales	Beijerinckiaceae	Methylobacterium		ASV63	1.44819e-06	3.80693e-06	8.04887e-06	1.9668e-05	Proteobacteria	Alphaproteobacteria	Caulobacterales	Caulobacteraceae	Caulobacter
ASV647	0.000381624	0.000652069	0.00400736	0.00638877	Proteobacteria	Deltaproteobacteria	Bdellovibrionales	Bacteriovoracaceae	Peredibacter		ASV381	5.93641	1.27733	0.178648	7.14999	8.67868e-13	1.8611e-12	Proteobacteria	Gammaproteobacteria	Enterobacteriales	Enterobacteriaceae	Salmonella		ASV59	65.7638	-1.49101	0.142614	-10.4548	1.39274e-25	6.16561e-25	Proteobacteria	Alphaproteobacteria	Rhizobiales	Beijerinckiaceae	Bosea		ASV251	1.37864e-06	3.46753e-06	0.000100527	0.000204024	Proteobacteria	Alphaproteobacteria	Caulobacterales	Caulobacteraceae	Phenylobacterium
ASV402	0.000406351	0.000646705	0.00127887	0.00210797	Bacteroidetes	Bacteroidia	Chitinophagales	Chitinophagaceae	Taibaiella		ASV236	24.1684	1.26868	0.185556	6.83716	8.07771e-12	1.66441e-11	Firmicutes	Bacilli	Bacillales	Paenibacillaceae	Paenibacillus		ASV276	6.05884	-1.49276	0.165012	-9.04641	1.47747e-19	5.39003e-19	Proteobacteria	Alphaproteobacteria	Rhizobiales	Devosiaceae	NA		ASV9	1.25312e-06	3.40378e-06	5.7747e-06	1.54173e-05	Proteobacteria	Gammaproteobacteria	Xanthomonadales	Xanthomonadaceae	Stenotrophomonas
ASV23	0.000368769	0.000643847	0.00170256	0.00287349	Bacteroidetes	Bacteroidia	Flavobacteriales	Weeksellaceae	Chryseobacterium		ASV502	2.7412	1.24425	0.157059	7.92214	2.33462e-15	5.56273e-15	Bacteroidetes	Bacteroidia	Sphingobacteriales	Sphingobacteriaceae	Pedobacter		ASV464	3.0882	-1.53404	0.129875	-11.8116	3.3994e-32	1.78582e-31	Proteobacteria	Gammaproteobacteria	Betaproteobacteriales	Burkholderiaceae	Caenimonas		ASV179	1.14745e-06	3.25319e-06	0.000308666	0.00065847	Proteobacteria	Alphaproteobacteria	Rhizobiales	Rhizobiaceae	Ensifer
ASV57	0.000282	0.000519991	0.00280982	0.00472474	Proteobacteria	Alphaproteobacteria	Azospirillales	Azospirillaceae	Azospirillum		ASV494	4.0852	1.23572	0.173724	7.1131	1.13461e-12	2.42413e-12	Proteobacteria	Gammaproteobacteria	Enterobacteriales	Enterobacteriaceae	NA		ASV365	4.58759	-1.57068	0.13466	-11.6641	1.9448e-31	9.95134e-31	Proteobacteria	Alphaproteobacteria	Caulobacterales	Caulobacteraceae	NA		ASV177	9.54194e-07	2.57096e-06	4.15178e-05	9.80484e-05	Proteobacteria	Alphaproteobacteria	Rhizobiales	Beijerinckiaceae	Methylobacterium
ASV884	0.000288334	0.000503257	0.0088323	0.0132053	Proteobacteria	Alphaproteobacteria	Rhizobiales	Devosiaceae	Devosia		ASV421	9.68072	1.18532	0.18618	6.36651	1.93375e-10	3.76983e-10	Firmicutes	Bacilli	Bacillales	Paenibacillaceae	Cohnella		ASV69	65.8616	-1.58058	0.150812	-10.4805	1.06188e-25	4.75431e-25	Bacteroidetes	Bacteroidia	Cytophagales	Spirosomaceae	Dyadobacter		ASV559	9.5497e-07	2.41315e-06	1.73113e-05	4.24874e-05	Bacteroidetes	Bacteroidia	Sphingobacteriales	Sphingobacteriaceae	Pedobacter
ASV221	0.000295392	0.000484058	0.00268461	0.00397418	Proteobacteria	Alphaproteobacteria	Sphingomonadales	Sphingomonadaceae	Novosphingobium		ASV510	6.26223	1.1701	0.163484	7.15725	8.23128e-13	1.77171e-12	Firmicutes	Bacilli	Bacillales	Paenibacillaceae	Paenibacillus		ASV117	17.3051	-1.65366	0.224532	-7.36492	1.77248e-13	4.918e-13	Proteobacteria	Alphaproteobacteria	Sphingomonadales	Sphingomonadaceae	Sphingomonas		ASV82	3.96608e-07	1.19145e-06	8.65745e-05	0.000208641	Firmicutes	Bacilli	Bacillales	Bacillaceae	Bacillus
ASV102	0.000261939	0.000483781	0.00371025	0.00607026	Proteobacteria	Alphaproteobacteria	Sphingomonadales	Sphingomonadaceae	Sphingopyxis		ASV1436	2.26699	1.16453	0.154392	7.54269	4.60383e-14	1.04534e-13	Bacteroidetes	Bacteroidia	Flavobacteriales	Flavobacteriaceae	Flavobacterium		ASV577	4.18186	-1.66781	0.13776	-12.1067	9.73878e-34	5.48154e-33	Proteobacteria	Alphaproteobacteria	Rhizobiales	Rhizobiaceae	NA		ASV390	2.84016e-07	8.09998e-07	0.000197645	0.000413286	Proteobacteria	Alphaproteobacteria	Rhizobiales	Devosiaceae	Devosia
ASV197	0.000252484	0.000458638	0.0149902	0.0220828	Bacteroidetes	Bacteroidia	Cytophagales	Spirosomaceae	Dyadobacter		ASV657	5.41822	1.13806	0.178424	6.37844	1.78902e-10	3.49946e-10	Proteobacteria	Gammaproteobacteria	Xanthomonadales	Xanthomonadaceae	Stenotrophomonas		ASV24	85.5611	-1.68142	0.143785	-11.6939	1.3687e-31	7.09562e-31	Proteobacteria	Gammaproteobacteria	Oceanospirillales	Pseudohongiellaceae	BIyi10		ASV55	2.31974e-07	7.10115e-07	8.54652e-06	2.226e-05	Bacteroidetes	Bacteroidia	Sphingobacteriales	Sphingobacteriaceae	Pedobacter
ASV2147	0.000262527	0.000443871	0.00175832	0.00283092	Bacteroidetes	Bacteroidia	Sphingobacteriales	Sphingobacteriaceae	Pedobacter		ASV1177	2.66688	1.11527	0.146558	7.60973	2.74674e-14	6.33611e-14	Proteobacteria	Gammaproteobacteria	Enterobacteriales	Enterobacteriaceae	Klebsiella		ASV19	77.1343	-1.70492	0.289751	-5.88409	4.00255e-09	9.85627e-09	Proteobacteria	Alphaproteobacteria	Caulobacterales	Caulobacteraceae	Caulobacter		ASV232	2.30621e-07	6.99332e-07	1.45044e-05	3.77255e-05	Firmicutes	Bacilli	Bacillales	Bacillaceae	Geobacillus
ASV471	0.000233545	0.000407221	0.00165214	0.00277194	Proteobacteria	Gammaproteobacteria	Betaproteobacteriales	Burkholderiaceae	Caenimonas		ASV406	8.39898	1.11303	0.172136	6.46601	1.00626e-10	2.00214e-10	Firmicutes	Bacilli	Bacillales	Bacillaceae	Bacillus		ASV61	8.91149	-1.71071	0.190303	-8.98938	2.48619e-19	8.90506e-19	Proteobacteria	Gammaproteobacteria	Betaproteobacteriales	Methylophilaceae	Methylophilus		ASV370	2.08991e-07	6.26149e-07	3.34678e-05	8.15322e-05	Firmicutes	Bacilli	Bacillales	Alicyclobacillaceae	Tumebacillus
ASV755	0.000200059	0.000353455	0.000861756	0.00147256	Firmicutes	Bacilli	Bacillales	Paenibacillaceae	Ammoniphilus		ASV404	11.567	1.1114	0.200834	5.53393	3.13138e-08	5.68359e-08	Proteobacteria	Alphaproteobacteria	Sphingomonadales	Sphingomonadaceae	Novosphingobium		ASV251	6.87344	-1.73578	0.169798	-10.2226	1.57006e-24	6.5116e-24	Proteobacteria	Alphaproteobacteria	Caulobacterales	Caulobacteraceae	Phenylobacterium		ASV47	1.83607e-07	5.60675e-07	5.22551e-05	0.000127201	Proteobacteria	Alphaproteobacteria	Rhizobiales	Rhizobiaceae	Rhizobium
ASV7	0.000176766	0.000340407	0.000121622	0.000251671	Proteobacteria	Gammaproteobacteria	Cellvibrionales	Cellvibrionaceae	Cellvibrio		ASV1045	2.9332	1.08815	0.155548	6.99559	2.64145e-12	5.58175e-12	Proteobacteria	Gammaproteobacteria	Betaproteobacteriales	Burkholderiaceae	Hydrogenophaga		ASV777	4.05909	-1.75272	0.148376	-11.8127	3.35619e-32	1.78582e-31	Proteobacteria	Alphaproteobacteria	Acetobacterales	Acetobacteraceae	Roseomonas		ASV148	1.31041e-07	3.89413e-07	1.88946e-07	5.76406e-07	Proteobacteria	Gammaproteobacteria	Oceanospirillales	Pseudohongiellaceae	Pseudohongiella
ASV219	0.000184872	0.000339748	0.00139109	0.00233011	Proteobacteria	Gammaproteobacteria	Enterobacteriales	Enterobacteriaceae	NA		ASV104	13.8855	1.08424	0.16801	6.45342	1.09353e-10	2.16093e-10	Proteobacteria	Alphaproteobacteria	Sphingomonadales	Sphingomonadaceae	Sphingobium		ASV214	7.36032	-1.81739	0.201205	-9.03255	1.67715e-19	6.06236e-19	Bacteroidetes	Bacteroidia	Sphingobacteriales	Sphingobacteriaceae	Pedobacter		ASV61	9.94501e-08	3.03203e-07	1.77007e-06	4.99566e-06	Proteobacteria	Gammaproteobacteria	Betaproteobacteriales	Methylophilaceae	Methylophilus
ASV559	0.0001836	0.000332767	0.00217412	0.00336805	Bacteroidetes	Bacteroidia	Sphingobacteriales	Sphingobacteriaceae	Pedobacter		ASV775	3.48645	1.08415	0.147138	7.36828	1.72846e-13	3.80524e-13	Proteobacteria	Gammaproteobacteria	Betaproteobacteriales	Burkholderiaceae	Massilia		ASV474	6.40662	-1.82128	0.145308	-12.534	4.86647e-36	2.94983e-35	Proteobacteria	Alphaproteobacteria	Rhizobiales	Rhizobiaceae	Aminobacter		ASV142	9.27024e-08	2.97248e-07	0.000470053	0.00102823	Proteobacteria	Alphaproteobacteria	Sphingomonadales	Sphingomonadaceae	Altererythrobacter
ASV311	0.000187486	0.000326131	6.22824e-06	1.40799e-05	Bacteroidetes	Bacteroidia	Chitinophagales	Chitinophagaceae	Terrimonas		ASV755	5.274	1.07886	0.174272	6.19067	5.99095e-10	1.15241e-09	Firmicutes	Bacilli	Bacillales	Paenibacillaceae	Ammoniphilus		ASV548	6.1916	-1.82436	0.20005	-9.11952	7.54559e-20	2.77847e-19	Bacteroidetes	Bacteroidia	Sphingobacteriales	Sphingobacteriaceae	NA		ASV389	8.27826e-08	2.48076e-07	8.90162e-08	2.89801e-07	Bacteroidetes	Bacteroidia	Sphingobacteriales	KD3-93	NA
ASV372	0.000181496	0.00032109	0.00152269	0.00234279	Bacteroidetes	Bacteroidia	Chitinophagales	Chitinophagaceae	Chitinophaga		ASV673	4.80047	1.07849	0.140086	7.6988	1.37346e-14	3.21958e-14	Proteobacteria	Alphaproteobacteria	Rhizobiales	Beijerinckiaceae	Camelimonas		ASV135	5.29964	-1.84116	0.166504	-11.0577	2.01087e-28	9.78125e-28	Proteobacteria	Alphaproteobacteria	Sphingomonadales	Sphingomonadaceae	Novosphingobium		ASV224	6.15647e-08	2.01337e-07	8.79762e-06	2.33174e-05	Proteobacteria	Gammaproteobacteria	Betaproteobacteriales	Burkholderiaceae	Noviherbaspirillum
ASV304	0.000177394	0.000319171	0.000417497	0.000754594	Firmicutes	Bacilli	Bacillales	Paenibacillaceae	Brevibacillus		ASV358	8.09271	1.0751	0.185343	5.80062	6.60698e-09	1.23401e-08	Proteobacteria	Gammaproteobacteria	Enterobacteriales	Enterobacteriaceae	NA		ASV350	14.5015	-2.05809	0.234891	-8.76191	1.91963e-18	6.57682e-18	Bacteroidetes	Bacteroidia	Sphingobacteriales	Sphingobacteriaceae	Pedobacter		ASV694	3.3106e-08	9.60758e-08	1.35517e-06	3.51343e-06	Proteobacteria	Alphaproteobacteria	Sphingomonadales	Sphingomonadaceae	Ellin6055
ASV84	0.000164435	0.000315629	0.0044493	0.00717917	Proteobacteria	Gammaproteobacteria	Pseudomonadales	Pseudomonadaceae	Pseudomonas		ASV34	34.6609	1.05594	0.218338	4.83629	1.32282e-06	2.21363e-06	Proteobacteria	Gammaproteobacteria	Pseudomonadales	Pseudomonadaceae	Pseudomonas		ASV247	14.7639	-2.10894	0.204789	-10.2981	7.18561e-25	3.07731e-24	Proteobacteria	Alphaproteobacteria	Sphingomonadales	Sphingomonadaceae	Sphingopyxis		ASV174	2.98111e-08	9.60668e-08	1.72989e-07	5.28987e-07	Proteobacteria	Gammaproteobacteria	Xanthomonadales	Xanthomonadaceae	Pseudoxanthomonas
ASV978	0.000176338	0.000295402	0.00266003	0.00408349	FBP	NA	NA	NA	NA		ASV729	2.85144	1.05427	0.138623	7.60529	2.84257e-14	6.53114e-14	Proteobacteria	Gammaproteobacteria	Betaproteobacteriales	Burkholderiaceae	Acidovorax		ASV27	148.698	-2.20097	0.136773	-16.0922	2.89425e-58	2.7813e-57	Bacteroidetes	Bacteroidia	Sphingobacteriales	Sphingobacteriaceae	Pedobacter		ASV7	2.79304e-08	9.12952e-08	4.24217e-07	1.25056e-06	Proteobacteria	Gammaproteobacteria	Cellvibrionales	Cellvibrionaceae	Cellvibrio
ASV157	0.000142411	0.000273804	7.08834e-05	0.000146758	Proteobacteria	Alphaproteobacteria	Rhizobiales	Rhizobiaceae	Pseudochrobactrum		ASV219	14.1302	1.05257	0.19994	5.26444	1.40618e-07	2.48226e-07	Proteobacteria	Gammaproteobacteria	Enterobacteriales	Enterobacteriaceae	NA		ASV44	68.5199	-2.20344	0.0979453	-22.4967	4.47179e-112	2.51698e-110	Proteobacteria	Alphaproteobacteria	Reyranellales	Reyranellaceae	Reyranella		ASV140	2.28192e-08	7.15657e-08	1.87529e-06	4.92605e-06	Proteobacteria	Gammaproteobacteria	Betaproteobacteriales	Burkholderiaceae	Massilia
ASV166	0.000142349	0.000262181	0.000461173	0.000839331	Proteobacteria	Gammaproteobacteria	Xanthomonadales	Xanthomonadaceae	Stenotrophomonas		ASV1342	2.05833	1.04503	0.162305	6.43867	1.20529e-10	2.37368e-10	Firmicutes	Bacilli	Bacillales	Bacillaceae	Bacillus		ASV176	7.18923	-2.30258	0.179168	-12.8515	8.43323e-38	5.35918e-37	Proteobacteria	Alphaproteobacteria	Rhodospirillales	Rhodospirillaceae	NA		ASV66	1.33206e-08	4.2867e-08	6.56576e-07	1.88812e-06	Proteobacteria	Gammaproteobacteria	Betaproteobacteriales	Burkholderiaceae	Delftia
ASV345	0.000123425	0.000220363	0.00042291	0.000724106	Firmicutes	Bacilli	Bacillales	Bacillaceae	Bacillus		ASV192	4.71994	1.0353	0.16559	6.25223	4.04634e-10	7.80943e-10	Bacteroidetes	Bacteroidia	Cytophagales	Spirosomaceae	Rhabdobacter		ASV91	47.1147	-2.4033	0.188095	-12.7771	2.20262e-37	1.37751e-36	Proteobacteria	Alphaproteobacteria	Sphingomonadales	Sphingomonadaceae	Sphingoaurantiacus		ASV167	1.19736e-08	3.92912e-08	3.16147e-09	1.2267e-08	Dependentiae	Babeliae	Babeliales	UBA12409	NA
ASV1045	0.000119148	0.00021543	0.00141964	0.00234428	Proteobacteria	Gammaproteobacteria	Betaproteobacteriales	Burkholderiaceae	Hydrogenophaga		ASV6	268.406	1.03387	0.192809	5.36212	8.22517e-08	1.46987e-07	Proteobacteria	Alphaproteobacteria	Caulobacterales	Caulobacteraceae	Brevundimonas		ASV105	9.89743	-2.49597	0.210686	-11.8469	2.23403e-32	1.20576e-31	Proteobacteria	Gammaproteobacteria	Betaproteobacteriales	Burkholderiaceae	Hydrogenophaga		ASV18	1.03625e-08	3.35075e-08	4.61137e-08	1.5048e-07	Proteobacteria	Gammaproteobacteria	Xanthomonadales	Xanthomonadaceae	Pseudoxanthomonas
ASV173	0.000106189	0.000203192	0.00224196	0.00378731	Bacteroidetes	Bacteroidia	Sphingobacteriales	Sphingobacteriaceae	NA		ASV402	4.32424	1.01668	0.182136	5.582	2.37765e-08	4.32912e-08	Bacteroidetes	Bacteroidia	Chitinophagales	Chitinophagaceae	Taibaiella		ASV486	5.50073	-2.50585	0.183391	-13.664	1.6668e-42	1.13227e-41	Proteobacteria	Alphaproteobacteria	Rhodospirillales	Rhodospirillaceae	NA		ASV120	6.05223e-09	2.08712e-08	6.68082e-09	2.51821e-08	Proteobacteria	Gammaproteobacteria	Cellvibrionales	Cellvibrionaceae	Cellvibrio
ASV29	0.000102387	0.000202997	0.00100741	0.00182067	Proteobacteria	Gammaproteobacteria	Pseudomonadales	Pseudomonadaceae	Pseudomonas		ASV948	3.4451	1.01258	0.172489	5.8704	4.34751e-09	8.17276e-09	Firmicutes	Bacilli	Bacillales	Bacillaceae	Bacillus		ASV21	280.028	-2.5487	0.228094	-11.1739	5.47242e-29	2.69517e-28	Proteobacteria	Alphaproteobacteria	Sphingomonadales	Sphingomonadaceae	Sphingopyxis		ASV777	6.22567e-09	2.06047e-08	3.52102e-07	1.07379e-06	Proteobacteria	Alphaproteobacteria	Acetobacterales	Acetobacteraceae	Roseomonas
ASV630	9.40138e-05	0.000178544	0.00278325	0.00449573	Proteobacteria	Alphaproteobacteria	Caulobacterales	Caulobacteraceae	Phenylobacterium		ASV591	2.47764	1.00319	0.134133	7.47909	7.48378e-14	1.67301e-13	Proteobacteria	Gammaproteobacteria	Betaproteobacteriales	Burkholderiaceae	Delftia		ASV40	31.7037	-2.55929	0.246153	-10.3971	2.5554e-25	1.1064e-24	Proteobacteria	Gammaproteobacteria	Pseudomonadales	Pseudomonadaceae	Pseudomonas		ASV158	3.51094e-09	1.31508e-08	2.84548e-06	8.34946e-06	Bacteroidetes	Bacteroidia	Sphingobacteriales	Sphingobacteriaceae	NA
ASV421	7.84438e-05	0.000152688	0.000662502	0.00120659	Firmicutes	Bacilli	Bacillales	Paenibacillaceae	Cohnella		ASV602	5.41318	1.00272	0.174019	5.76211	8.30688e-09	1.53664e-08	Bacteroidetes	Bacteroidia	Cytophagales	Spirosomaceae	Dyadobacter		ASV279	17.0724	-2.75528	0.201014	-13.7069	9.23e-43	6.38004e-42	Gemmatimonadetes	Gemmatimonadetes	Gemmatimonadales	Gemmatimonadaceae	Gemmatirosa		ASV175	3.43714e-09	1.24658e-08	3.12714e-07	9.41719e-07	Proteobacteria	Gammaproteobacteria	Enterobacteriales	Enterobacteriaceae	Enterobacter
ASV86	7.52279e-05	0.00014711	0.000483216	0.00085667	Firmicutes	Bacilli	Bacillales	Bacillaceae	Bacillus		ASV294	10.8179	-1.01026	0.168338	-6.00138	1.95647e-09	3.7263e-09	Proteobacteria	Alphaproteobacteria	Rhizobiales	Rhizobiaceae	Rhizobium		ASV246	10.2638	-2.75566	0.129143	-21.3381	5.03231e-101	1.80248e-99	Proteobacteria	Alphaproteobacteria	Caulobacterales	Caulobacteraceae	Caulobacter		ASV51	2.78685e-09	9.82892e-09	3.39699e-09	1.26392e-08	Proteobacteria	Gammaproteobacteria	Cellvibrionales	Cellvibrionaceae	Cellvibrio
ASV602	7.76462e-05	0.000140773	0.000603028	0.00105545	Bacteroidetes	Bacteroidia	Cytophagales	Spirosomaceae	Dyadobacter		ASV711	2.85694	-1.02353	0.152926	-6.69298	2.18667e-11	4.45803e-11	Proteobacteria	Gammaproteobacteria	Betaproteobacteriales	Burkholderiaceae	Acidovorax		ASV694	5.41823	-2.83202	0.177591	-15.9469	2.99534e-57	2.74457e-56	Proteobacteria	Alphaproteobacteria	Sphingomonadales	Sphingomonadaceae	Ellin6055		ASV307	2.51551e-09	9.22779e-09	1.48153e-06	4.03042e-06	Firmicutes	Bacilli	Bacillales	Bacillaceae	Fictibacillus
ASV198	7.07595e-05	0.000138708	0.00207677	0.00339741	Bacteroidetes	Bacteroidia	Sphingobacteriales	Sphingobacteriaceae	Pedobacter		ASV224	8.79008	-1.02443	0.142239	-7.20221	5.92444e-13	1.28474e-12	Proteobacteria	Gammaproteobacteria	Betaproteobacteriales	Burkholderiaceae	Noviherbaspirillum		ASV64	96.6604	-2.83934	0.272038	-10.4373	1.6754e-25	7.33453e-25	Bacteroidetes	Bacteroidia	Chitinophagales	Chitinophagaceae	Parasegetibacter		ASV23	2.03082e-09	7.36148e-09	1.87691e-07	5.92949e-07	Bacteroidetes	Bacteroidia	Flavobacteriales	Weeksellaceae	Chryseobacterium
ASV936	7.82067e-05	0.000137307	0.000141922	0.000265932	Bacteroidetes	Bacteroidia	Chitinophagales	Chitinophagaceae	Flavisolibacter		ASV9	403.96	-1.02564	0.22	-4.66199	3.13163e-06	5.18061e-06	Proteobacteria	Gammaproteobacteria	Xanthomonadales	Xanthomonadaceae	Stenotrophomonas		ASV489	5.50563	-2.84998	0.173023	-16.4717	5.86052e-61	5.92062e-60	Proteobacteria	Gammaproteobacteria	Betaproteobacteriales	Burkholderiaceae	Caenimonas		ASV80	1.37326e-09	5.20255e-09	1.25235e-07	3.83669e-07	Proteobacteria	Gammaproteobacteria	Betaproteobacteriales	Burkholderiaceae	Achromobacter
ASV510	6.78946e-05	0.000128935	0.00208235	0.00334288	Firmicutes	Bacilli	Bacillales	Paenibacillaceae	Paenibacillus		ASV326	14.6911	-1.05627	0.229826	-4.59596	4.30762e-06	7.04551e-06	Bacteroidetes	Bacteroidia	Sphingobacteriales	Sphingobacteriaceae	Pedobacter		ASV252	13.4208	-2.85561	0.215833	-13.2306	5.84116e-40	3.8357e-39	Proteobacteria	Gammaproteobacteria	Betaproteobacteriales	Methylophilaceae	Methylophilus		ASV14	7.87654e-10	3.12504e-09	3.59801e-08	1.32456e-07	Proteobacteria	Alphaproteobacteria	Rhizobiales	Devosiaceae	Devosia
ASV446	6.27637e-05	0.000115557	1.00805e-05	2.17991e-05	Proteobacteria	Gammaproteobacteria	Betaproteobacteriales	TRA3-20	NA		ASV237	10.1308	-1.05957	0.207678	-5.10201	3.36061e-07	5.84323e-07	Firmicutes	Bacilli	Bacillales	Alicyclobacillaceae	Tumebacillus		ASV382	8.97901	-2.93619	0.17843	-16.4557	7.63157e-61	7.51709e-60	Proteobacteria	Gammaproteobacteria	Betaproteobacteriales	Burkholderiaceae	NA		ASV106	5.61433e-10	2.19357e-09	4.64097e-07	1.39262e-06	Proteobacteria	Alphaproteobacteria	Rhizobiales	Rhizobiaceae	Rhizobium
ASV216	5.96106e-05	0.000113884	0.000325618	0.000592192	Proteobacteria	Deltaproteobacteria	Bdellovibrionales	Bdellovibrionaceae	Bdellovibrio		ASV696	4.5467	-1.06169	0.137887	-7.69968	1.36411e-14	3.21064e-14	Bacteroidetes	Bacteroidia	Sphingobacteriales	Sphingobacteriaceae	Pedobacter		ASV74	38.301	-2.99406	0.170153	-17.5962	2.63239e-69	2.96332e-68	Gemmatimonadetes	Gemmatimonadetes	Gemmatimonadales	Gemmatimonadaceae	Gemmatirosa		ASV87	5.63971e-10	2.16009e-09	6.28153e-09	2.34114e-08	Proteobacteria	Alphaproteobacteria	Caulobacterales	Caulobacteraceae	Brevundimonas
ASV137	4.77597e-05	9.66194e-05	0.000282497	0.00053501	Proteobacteria	Gammaproteobacteria	Pseudomonadales	Pseudomonadaceae	Pseudomonas		ASV708	3.86254	-1.06742	0.153959	-6.93313	4.11629e-12	8.63527e-12	Proteobacteria	Alphaproteobacteria	Rhizobiales	Rhizobiaceae	Shinella		ASV178	23.7558	-3.12339	0.169982	-18.3748	2.08929e-75	2.93993e-74	Bacteroidetes	Bacteroidia	Chitinophagales	Chitinophagaceae	Sediminibacterium		ASV20	4.60501e-10	1.89454e-09	2.33996e-09	9.4526e-09	Bacteroidetes	Bacteroidia	Flavobacteriales	Crocinitomicaceae	Fluviicola
ASV1177	5.12012e-05	9.60268e-05	0.000560535	0.000946696	Proteobacteria	Gammaproteobacteria	Enterobacteriales	Enterobacteriaceae	Klebsiella		ASV264	4.01983	-1.07145	0.158989	-6.73917	1.59294e-11	3.2706e-11	Proteobacteria	Alphaproteobacteria	Azospirillales	Azospirillaceae	Azospirillum		ASV343	7.55237	-3.27907	0.173628	-18.8856	1.49716e-79	2.5647e-78	Proteobacteria	Alphaproteobacteria	Caulobacterales	Hyphomonadaceae	Hirschia		ASV237	3.58053e-10	1.38376e-09	1.75857e-07	5.47102e-07	Firmicutes	Bacilli	Bacillales	Alicyclobacillaceae	Tumebacillus
ASV295	4.91166e-05	9.60038e-05	6.76718e-05	0.000132238	Proteobacteria	Deltaproteobacteria	Bdellovibrionales	Bdellovibrionaceae	OM27_clade		ASV203	27.1836	-1.08079	0.216549	-4.991	6.00681e-07	1.02292e-06	Proteobacteria	Gammaproteobacteria	Betaproteobacteriales	Burkholderiaceae	Herbaspirillum		ASV148	7.12455	-3.32696	0.187929	-17.7032	3.95934e-70	4.87493e-69	Proteobacteria	Gammaproteobacteria	Oceanospirillales	Pseudohongiellaceae	Pseudohongiella		ASV591	2.23776e-10	8.79708e-10	5.06104e-07	1.463e-06	Proteobacteria	Gammaproteobacteria	Betaproteobacteriales	Burkholderiaceae	Delftia
ASV344	4.0497e-05	7.54851e-05	8.36677e-05	0.000157967	Verrucomicrobia	Verrucomicrobiae	Pedosphaerales	Pedosphaeraceae	NA		ASV1220	2.32938	-1.0856	0.144904	-7.49185	6.79098e-14	1.52402e-13	Proteobacteria	Deltaproteobacteria	Oligoflexales	Oligoflexaceae	NA		ASV120	47.1008	-3.34145	0.236142	-14.1502	1.86326e-45	1.38514e-44	Proteobacteria	Gammaproteobacteria	Cellvibrionales	Cellvibrionaceae	Cellvibrio		ASV165	2.1483e-10	8.60357e-10	3.11979e-07	8.98061e-07	Proteobacteria	Gammaproteobacteria	Enterobacteriales	Enterobacteriaceae	Enterobacter
ASV290	3.5056e-05	7.09084e-05	0.000368492	0.000693032	Firmicutes	Bacilli	Bacillales	Paenibacillaceae	Ammoniphilus		ASV647	5.12486	-1.09181	0.158302	-6.89703	5.31023e-12	1.10202e-11	Proteobacteria	Deltaproteobacteria	Bdellovibrionales	Bacteriovoracaceae	Peredibacter		ASV240	14.3359	-3.49284	0.204305	-17.0962	1.58497e-65	1.68778e-64	Proteobacteria	Alphaproteobacteria	Caulobacterales	Hyphomonadaceae	Hirschia		ASV332	1.89976e-10	7.71011e-10	6.1821e-09	2.40465e-08	Firmicutes	Bacilli	Bacillales	Bacillaceae	Bacillus
ASV878	3.0001e-05	5.13459e-05	0.000787343	0.00118583	Proteobacteria	Gammaproteobacteria	Betaproteobacteriales	Burkholderiaceae	Methylibium		ASV884	3.32094	-1.10068	0.13582	-8.10396	5.3198e-16	1.28877e-15	Proteobacteria	Alphaproteobacteria	Rhizobiales	Devosiaceae	Devosia		ASV33	105.925	-3.5123	0.132886	-26.431	6.04005e-154	2.37978e-151	Proteobacteria	Alphaproteobacteria	Micropepsales	Micropepsaceae	NA		ASV234	1.42308e-10	5.38123e-10	3.23021e-12	1.70777e-11	Bacteroidetes	Bacteroidia	Sphingobacteriales	Sphingobacteriaceae	Pedobacter
ASV266	2.24936e-05	4.6479e-05	0.00148938	0.00245621	Firmicutes	Bacilli	Bacillales	Bacillaceae	Bacillus		ASV704	4.85704	-1.10233	0.159292	-6.92019	4.51048e-12	9.42805e-12	Proteobacteria	Alphaproteobacteria	Sphingomonadales	Sphingomonadaceae	Sphingomonas		ASV217	8.71895	-3.54417	0.200544	-17.6728	6.79688e-70	8.11506e-69	Bacteroidetes	Bacteroidia	Sphingobacteriales	Sphingobacteriaceae	NA		ASV235	1.15412e-10	4.48543e-10	1.09457e-07	3.37837e-07	Proteobacteria	Alphaproteobacteria	Rhodospirillales	Rhodospirillaceae	NA
ASV167	2.32153e-05	4.43823e-05	9.34534e-06	2.10523e-05	Dependentiae	Babeliae	Babeliales	UBA12409	NA		ASV438	7.31141	-1.14026	0.178638	-6.38308	1.7356e-10	3.40648e-10	Proteobacteria	Gammaproteobacteria	Betaproteobacteriales	Burkholderiaceae	Massilia		ASV45	32.9159	-3.57993	0.192532	-18.594	3.59536e-77	5.44835e-76	Proteobacteria	Alphaproteobacteria	Caulobacterales	Hyphomonadaceae	Hirschia		ASV22	9.51389e-11	3.70456e-10	1.45743e-09	5.5506e-09	Proteobacteria	Gammaproteobacteria	Betaproteobacteriales	Burkholderiaceae	Comamonas
ASV341	1.81001e-05	3.77058e-05	0.000220369	0.000411137	Proteobacteria	Gammaproteobacteria	Enterobacteriales	Enterobacteriaceae	NA		ASV822	2.83923	-1.14898	0.136974	-8.38834	4.93042e-17	1.21996e-16	Proteobacteria	Gammaproteobacteria	Pseudomonadales	Pseudomonadaceae	Pseudomonas		ASV392	12.4428	-3.60675	0.170294	-21.1795	1.47528e-99	4.84385e-98	Proteobacteria	Alphaproteobacteria	Caulobacterales	Caulobacteraceae	Caulobacter		ASV803	7.82757e-11	3.15273e-10	3.99655e-07	1.13071e-06	Gemmatimonadetes	Gemmatimonadetes	Gemmatimonadales	Gemmatimonadaceae	Gemmatirosa
ASV249	1.66911e-05	3.39011e-05	7.97334e-05	0.000152471	Proteobacteria	Gammaproteobacteria	Pseudomonadales	Pseudomonadaceae	Pseudomonas		ASV77	46.9981	-1.15465	0.138169	-8.3568	6.44428e-17	1.58776e-16	Proteobacteria	Gammaproteobacteria	Betaproteobacteriales	Methylophilaceae	Methylobacillus		ASV458	9.11487	-3.70079	0.191361	-19.3393	2.51038e-83	4.94546e-82	Proteobacteria	Gammaproteobacteria	Betaproteobacteriales	Burkholderiaceae	Ramlibacter		ASV458	6.25924e-11	2.63159e-10	4.41117e-08	1.32144e-07	Proteobacteria	Gammaproteobacteria	Betaproteobacteriales	Burkholderiaceae	Ramlibacter
ASV497	1.23957e-05	2.42463e-05	6.73855e-06	1.38761e-05	Bacteroidetes	Ignavibacteria	OPB56	NA	NA		ASV186	14.8096	-1.16829	0.242147	-4.82473	1.40192e-06	2.33923e-06	Bacteroidetes	Bacteroidia	Chitinophagales	Chitinophagaceae	Pseudoflavitalea		ASV259	14.9017	-3.72859	0.155949	-23.9091	2.4653e-126	1.94265e-124	Proteobacteria	Deltaproteobacteria	Myxococcales	Haliangiaceae	Haliangium		ASV127	6.25026e-11	2.56598e-10	4.32106e-07	1.26272e-06	Proteobacteria	Alphaproteobacteria	Rhizobiales	Rhizobiaceae	Rhizobium
ASV187	9.49e-06	2.03798e-05	0.000776345	0.00130606	Firmicutes	Bacilli	Bacillales	Bacillaceae	Bacillus		ASV29	152.612	-1.16953	0.229189	-5.10288	3.34526e-07	5.83406e-07	Proteobacteria	Gammaproteobacteria	Pseudomonadales	Pseudomonadaceae	Pseudomonas		ASV234	12.1284	-3.72907	0.192256	-19.3964	8.28189e-84	1.7174e-82	Bacteroidetes	Bacteroidia	Sphingobacteriales	Sphingobacteriaceae	Pedobacter		ASV159	4.95371e-11	2.20613e-10	2.38455e-09	9.65531e-09	Firmicutes	Bacilli	Bacillales	Bacillaceae	Fictibacillus
ASV396	9.08918e-06	1.84099e-05	4.27336e-06	9.38718e-06	Firmicutes	Clostridia	Clostridiales	Family_XVIII	NA		ASV803	2.95317	-1.17474	0.13831	-8.49353	2.00462e-17	5.04641e-17	Gemmatimonadetes	Gemmatimonadetes	Gemmatimonadales	Gemmatimonadaceae	Gemmatirosa		ASV389	10.1766	-3.77367	0.197395	-19.1173	1.81242e-81	3.24587e-80	Bacteroidetes	Bacteroidia	Sphingobacteriales	KD3-93	NA		ASV464	3.91217e-11	1.56616e-10	1.24652e-07	3.68315e-07	Proteobacteria	Gammaproteobacteria	Betaproteobacteriales	Burkholderiaceae	Caenimonas
ASV1359	8.62723e-06	1.66285e-05	0.000166528	0.000290796	Firmicutes	Bacilli	Bacillales	Bacillaceae	Bacillus		ASV1567	2.23283	-1.18644	0.140053	-8.47136	2.42551e-17	6.07952e-17	Proteobacteria	Gammaproteobacteria	Betaproteobacteriales	Burkholderiaceae	Herbaspirillum		ASV89	63.9058	-3.77783	0.171634	-22.011	2.25922e-107	9.89035e-106	Gemmatimonadetes	Gemmatimonadetes	Gemmatimonadales	Gemmatimonadaceae	Gemmatimonas		ASV156	3.09496e-11	1.28568e-10	3.26668e-11	1.47288e-10	Bacteroidetes	Bacteroidia	Chitinophagales	Chitinophagaceae	NA
ASV502	7.79319e-06	1.55818e-05	0.000218769	0.000385255	Bacteroidetes	Bacteroidia	Sphingobacteriales	Sphingobacteriaceae	Pedobacter		ASV630	4.29709	-1.20236	0.148965	-8.07146	6.9461e-16	1.67575e-15	Proteobacteria	Alphaproteobacteria	Caulobacterales	Caulobacteraceae	Phenylobacterium		ASV180	13.0838	-3.84935	0.211512	-18.1992	5.24021e-74	7.11946e-73	Bacteroidetes	Bacteroidia	Flavobacteriales	Crocinitomicaceae	Fluviicola		ASV17	2.93579e-11	1.21745e-10	2.20087e-12	1.17458e-11	Proteobacteria	Gammaproteobacteria	Xanthomonadales	Xanthomonadaceae	Thermomonas
ASV35	6.81331e-06	1.54403e-05	1.69822e-06	4.22289e-06	Proteobacteria	Gammaproteobacteria	Betaproteobacteriales	Burkholderiaceae	Massilia		ASV102	31.8756	-1.22111	0.149357	-8.17578	2.93952e-16	7.18135e-16	Proteobacteria	Alphaproteobacteria	Sphingomonadales	Sphingomonadaceae	Sphingopyxis		ASV344	9.94331	-3.89598	0.194279	-20.0535	1.88001e-89	4.11513e-88	Verrucomicrobia	Verrucomicrobiae	Pedosphaerales	Pedosphaeraceae	NA		ASV79	2.68496e-11	1.12068e-10	2.35681e-09	8.31393e-09	Proteobacteria	Gammaproteobacteria	Pseudomonadales	Pseudomonadaceae	Pseudomonas
ASV254	7.2425e-06	1.52341e-05	6.09826e-06	1.40309e-05	Proteobacteria	Alphaproteobacteria	Caulobacterales	Caulobacteraceae	Brevundimonas		ASV117	35.3297	-1.25328	0.226547	-5.53208	3.1645e-08	5.72578e-08	Proteobacteria	Alphaproteobacteria	Sphingomonadales	Sphingomonadaceae	Sphingomonas		ASV333	13.8257	-4.05535	0.179115	-22.641	1.71164e-113	1.12398e-111	Bacteroidetes	Bacteroidia	Chitinophagales	Chitinophagaceae	Flavitalea		ASV102	2.26913e-11	1.0368e-10	3.07949e-06	8.73346e-06	Proteobacteria	Alphaproteobacteria	Sphingomonadales	Sphingomonadaceae	Sphingopyxis
ASV375	6.92005e-06	1.49738e-05	0.000333294	0.000599378	Proteobacteria	Deltaproteobacteria	Bdellovibrionales	Bdellovibrionaceae	OM27_clade		ASV871	3.38954	-1.25674	0.1419	-8.85652	8.25484e-19	2.17252e-18	Proteobacteria	Alphaproteobacteria	Rhizobiales	Beijerinckiaceae	Chelatococcus		ASV152	20.5131	-4.59557	0.221031	-20.7915	5.16594e-96	1.27211e-94	Bacteroidetes	Bacteroidia	Cytophagales	Spirosomaceae	Emticicia		ASV577	1.3746e-11	5.74435e-11	1.49413e-08	4.99587e-08	Proteobacteria	Alphaproteobacteria	Rhizobiales	Rhizobiaceae	NA
ASV329	6.50411e-06	1.40754e-05	8.32873e-05	0.000168769	Firmicutes	Bacilli	Bacillales	Bacillaceae	Bacillus		ASV789	3.92502	-1.28337	0.156262	-8.21298	2.15773e-16	5.29375e-16	Firmicutes	Bacilli	Bacillales	Paenibacillaceae	Cohnella		ASV92	76.6542	-6.69937	0.261208	-25.6476	4.49528e-145	5.9038e-143	Bacteroidetes	Bacteroidia	Chitinophagales	Chitinophagaceae	Pseudoflavitalea		ASV489	1.28613e-11	5.40167e-11	1.72518e-09	6.46562e-09	Proteobacteria	Gammaproteobacteria	Betaproteobacteriales	Burkholderiaceae	Caenimonas
ASV775	5.95304e-06	1.27186e-05	0.000241811	0.00045511	Proteobacteria	Gammaproteobacteria	Betaproteobacteriales	Burkholderiaceae	Massilia		ASV137	19.2691	-1.29787	0.187781	-6.91163	4.79113e-12	9.97865e-12	Proteobacteria	Gammaproteobacteria	Pseudomonadales	Pseudomonadaceae	Pseudomonas															ASV49	1.01862e-11	4.58821e-11	2.23056e-09	8.54755e-09	Proteobacteria	Gammaproteobacteria	Betaproteobacteriales	Methylophilaceae	Methylophilus
ASV180	5.9603e-06	1.22215e-05	2.05254e-06	4.81526e-06	Bacteroidetes	Bacteroidia	Flavobacteriales	Crocinitomicaceae	Fluviicola		ASV198	22.0208	-1.31018	0.197657	-6.62856	3.38972e-11	6.81474e-11	Bacteroidetes	Bacteroidia	Sphingobacteriales	Sphingobacteriaceae	Pedobacter			Early	Late											ASV344	8.15743e-12	3.68611e-11	3.53893e-11	1.54101e-10	Verrucomicrobia	Verrucomicrobiae	Pedosphaerales	Pedosphaeraceae	NA
ASV14	4.79867e-06	1.1015e-05	0.000105383	0.00021164	Proteobacteria	Alphaproteobacteria	Rhizobiales	Devosiaceae	Devosia		ASV384	4.44535	-1.32145	0.172135	-7.67678	1.63131e-14	3.79329e-14	Bacteroidetes	Bacteroidia	Chitinophagales	Chitinophagaceae	Cnuella			"baseMean"	"log2FoldChange"	"lfcSE"	"stat"	"pvalue"	"padj"							ASV64	7.21775e-12	3.30248e-11	3.46585e-10	1.30502e-09	Bacteroidetes	Bacteroidia	Chitinophagales	Chitinophagaceae	Parasegetibacter
ASV417	4.45519e-06	1.01326e-05	5.12458e-05	0.000102851	Firmicutes	Bacilli	Bacillales	Bacillaceae	Bacillus		ASV151	38.1806	-1.32484	0.136699	-9.69164	3.27219e-22	9.15264e-22	Proteobacteria	Alphaproteobacteria	Sphingomonadales	Sphingomonadaceae	Sphingomonas		Dependentiae	12.6837	4.05034	0.209587	19.3253	3.28807e-83	1.47963e-82							ASV90	6.95161e-12	3.2939e-11	2.59832e-10	1.07593e-09	Proteobacteria	Deltaproteobacteria	Bdellovibrionales	Bdellovibrionaceae	Bdellovibrio
ASV789	4.63985e-06	1.00985e-05	0.000129981	0.000254187	Firmicutes	Bacilli	Bacillales	Paenibacillaceae	Cohnella		ASV160	11.5021	-1.32744	0.141456	-9.3841	6.34565e-21	1.73308e-20	Proteobacteria	Alphaproteobacteria	Rhizobiales	Rhizobiaceae	Shinella		Firmicutes	906.833	1.03959	0.0909942	11.4248	3.14458e-30	7.0753e-30							ASV162	3.47974e-12	1.71783e-11	1.5689e-09	5.93874e-09	Firmicutes	Bacilli	Bacillales	Alicyclobacillaceae	Tumebacillus
ASV803	4.07664e-06	8.86355e-06	0.000244585	0.000459155	Gemmatimonadetes	Gemmatimonadetes	Gemmatimonadales	Gemmatimonadaceae	Gemmatirosa		ASV139	25.5426	-1.34868	0.172297	-7.82767	4.96996e-15	1.17935e-14	Firmicutes	Bacilli	Bacillales	Bacillaceae	Bacillus		Verrucomicrobia	27.6403	-2.00916	0.161722	-12.4236	1.94674e-35	5.84022e-35							ASV200	2.75324e-13	1.46944e-12	3.56156e-10	1.46896e-09	Proteobacteria	Alphaproteobacteria	Rhizobiales	Rhizobiaceae	Shinella
ASV85	3.54109e-06	7.52117e-06	2.5705e-06	5.92518e-06	Bacteroidetes	Bacteroidia	Flavobacteriales	Flavobacteriaceae	Flavobacterium		ASV593	6.08292	-1.39098	0.173987	-7.99471	1.29878e-15	3.10741e-15	Proteobacteria	Alphaproteobacteria	Rhizobiales	Rhizobiaceae	Ochrobactrum		Gemmatimonadetes	110.887	-2.99488	0.143528	-20.8661	1.08884e-96	9.79958e-96							ASV382	2.76742e-13	1.39387e-12	6.81986e-10	2.63554e-09	Proteobacteria	Gammaproteobacteria	Betaproteobacteriales	Burkholderiaceae	NA
ASV224	3.05302e-06	6.95677e-06	0.000119625	0.000229776	Proteobacteria	Gammaproteobacteria	Betaproteobacteriales	Burkholderiaceae	Noviherbaspirillum		ASV300	13.8452	-1.39681	0.164187	-8.50743	1.77829e-17	4.49621e-17	Proteobacteria	Alphaproteobacteria	Rhizobiales	Kaistiaceae	Kaistia															ASV21	1.27795e-13	7.429e-13	2.7809e-09	1.05499e-08	Proteobacteria	Alphaproteobacteria	Sphingomonadales	Sphingomonadaceae	Sphingopyxis
ASV43	3.14118e-06	6.68346e-06	4.33322e-08	1.17756e-07	Bacteroidetes	Bacteroidia	Bacteroidales	Prolixibacteraceae	WCHB1-32		ASV44	83.4306	-1.40302	0.118692	-11.8206	3.05426e-32	1.05893e-31	Proteobacteria	Alphaproteobacteria	Reyranellales	Reyranellaceae	Reyranella			Early	Late											ASV340	8.91562e-14	4.68405e-13	4.11526e-11	1.8755e-10	Verrucomicrobia	Verrucomicrobiae	Chthoniobacterales	Chthoniobacteraceae	Chthoniobacter
ASV76	2.55834e-06	5.9803e-06	0.00017016	0.000334374	Bacteroidetes	Bacteroidia	Chitinophagales	Chitinophagaceae	NA		ASV318	12.6489	-1.40795	0.191218	-7.36307	1.79724e-13	3.94167e-13	Proteobacteria	Alphaproteobacteria	Rhizobiales	Rhizobiaceae	Ochrobactrum			"baseMean"	"log2FoldChange"	"lfcSE"	"stat"	"pvalue"	"padj"							ASV343	8.43924e-14	4.55125e-13	1.40941e-12	7.58175e-12	Proteobacteria	Alphaproteobacteria	Caulobacterales	Hyphomonadaceae	Hirschia
ASV448	2.44243e-06	5.41215e-06	0.000121096	0.000232198	Proteobacteria	Alphaproteobacteria	Caulobacterales	Caulobacteraceae	Phenylobacterium		ASV24	212.415	-1.41294	0.145679	-9.69895	3.04622e-22	8.56194e-22	Proteobacteria	Gammaproteobacteria	Oceanospirillales	Pseudohongiellaceae	BIyi10		Babeliae	12.2123	3.85682	0.209891	18.3754	2.06922e-75	1.44845e-74							ASV32	6.86346e-14	3.73317e-13	2.06233e-14	1.41957e-13	Proteobacteria	Gammaproteobacteria	Xanthomonadales	Xanthomonadaceae	Pseudoxanthomonas
ASV66	2.07356e-06	4.94079e-06	8.35865e-05	0.000165483	Proteobacteria	Gammaproteobacteria	Betaproteobacteriales	Burkholderiaceae	Delftia		ASV245	17.2978	-1.41792	0.190852	-7.42943	1.09064e-13	2.42878e-13	Bacteroidetes	Bacteroidia	Sphingobacteriales	Sphingobacteriaceae	Pedobacter		Bacilli	800.809	1.18454	0.0811839	14.5908	3.21372e-48	1.1248e-47							ASV31	4.98731e-14	2.83922e-13	1.16035e-12	6.66849e-12	Bacteroidetes	Bacteroidia	Sphingobacteriales	Sphingobacteriaceae	Nubsella
ASV645	2.0933e-06	4.58285e-06	9.68681e-05	0.000176427	Proteobacteria	Gammaproteobacteria	Betaproteobacteriales	Burkholderiaceae	Achromobacter		ASV978	2.76261	-1.4196	0.146283	-9.70452	2.88443e-22	8.14675e-22	FBP	NA	NA	NA	NA		Actinobacteria	42.0785	1.0571	0.205912	5.13376	2.84012e-07	4.41797e-07							ASV103	4.94842e-14	2.70255e-13	1.79183e-11	8.46994e-11	Proteobacteria	Alphaproteobacteria	Rhizobiales	Rhizobiaceae	Rhizobium
ASV327	1.83723e-06	4.27207e-06	1.42903e-05	3.07017e-05	Proteobacteria	Alphaproteobacteria	Rhodospirillales	Magnetospirillaceae	Magnetospirillum		ASV1133	2.668	-1.43919	0.134033	-10.7376	6.78013e-27	2.122e-26	Proteobacteria	Alphaproteobacteria	Micavibrionales	NA	NA		Acidimicrobiia	2.51568	-1.45678	0.152502	-9.55257	1.26524e-21	2.53048e-21							ASV60	3.3338e-14	2.00588e-13	4.15637e-11	1.93634e-10	Bacteroidetes	Bacteroidia	Sphingobacteriales	Sphingobacteriaceae	Arcticibacter
ASV133	1.6227e-06	3.66918e-06	9.45743e-05	0.000172232	Proteobacteria	Alphaproteobacteria	Rhizobiales	Rhizobiaceae	Brucella		ASV429	9.85586	-1.44509	0.228961	-6.31153	2.7629e-10	5.36818e-10	Proteobacteria	Alphaproteobacteria	Rhodospirillales	NA	NA		Verrucomicrobiae	26.579	-1.98257	0.159982	-12.3925	2.8706e-35	8.03769e-35							ASV75	3.39723e-14	1.99288e-13	1.69656e-11	8.26128e-11	Bacteroidetes	Bacteroidia	Cytophagales	Spirosomaceae	Dyadobacter
ASV269	1.50303e-06	3.47824e-06	1.6285e-08	4.65094e-08	Bacteroidetes	Bacteroidia	Sphingobacteriales	env.OPS_17	NA		ASV464	8.03684	-1.48425	0.152817	-9.71262	2.66407e-22	7.56126e-22	Proteobacteria	Gammaproteobacteria	Betaproteobacteriales	Burkholderiaceae	Caenimonas		Gemmatimonadetes	99.72	-2.8471	0.142259	-20.0135	4.19691e-89	5.87567e-88							ASV474	2.04257e-14	1.20877e-13	1.90982e-10	8.32696e-10	Proteobacteria	Alphaproteobacteria	Rhizobiales	Rhizobiaceae	Aminobacter
ASV30	1.18044e-06	2.84423e-06	0.000114819	0.000224745	Proteobacteria	Alphaproteobacteria	Caulobacterales	Caulobacteraceae	Brevundimonas		ASV84	53.5255	-1.49852	0.197994	-7.56852	3.77494e-14	8.60508e-14	Proteobacteria	Gammaproteobacteria	Pseudomonadales	Pseudomonadaceae	Pseudomonas		Longimicrobia	8.04269	-3.48438	0.189928	-18.3458	3.56671e-75	1.66446e-74							ASV39	1.56723e-14	9.24253e-14	3.89262e-12	1.91703e-11	Proteobacteria	Gammaproteobacteria	Betaproteobacteriales	Burkholderiaceae	Limnobacter
ASV381	1.18342e-06	2.60842e-06	3.00863e-05	5.82998e-05	Proteobacteria	Gammaproteobacteria	Enterobacteriales	Enterobacteriaceae	Salmonella		ASV226	21.1804	-1.55507	0.23479	-6.62322	3.51455e-11	7.04126e-11	Actinobacteria	Actinobacteria	Micromonosporales	Micromonosporaceae	Micromonospora															ASV208	1.45726e-14	8.88499e-14	6.17038e-07	1.83366e-06	Proteobacteria	Alphaproteobacteria	Caulobacterales	Caulobacteraceae	Caulobacter
ASV234	1.09364e-06	2.48957e-06	2.5069e-06	5.90068e-06	Bacteroidetes	Bacteroidia	Sphingobacteriales	Sphingobacteriaceae	Pedobacter		ASV378	7.26273	-1.56987	0.123898	-12.6707	8.59152e-37	3.33859e-36	Proteobacteria	Alphaproteobacteria	Rhizobiales	Beijerinckiaceae	Methylocella			Early	Late											ASV365	6.00076e-15	3.76076e-14	2.69049e-10	1.10531e-09	Proteobacteria	Alphaproteobacteria	Caulobacterales	Caulobacteraceae	NA
ASV217	1.0712e-06	2.47668e-06	2.25819e-07	5.49266e-07	Bacteroidetes	Bacteroidia	Sphingobacteriales	Sphingobacteriaceae	NA		ASV577	4.36724	-1.5717	0.142743	-11.0108	3.39139e-28	1.08487e-27	Proteobacteria	Alphaproteobacteria	Rhizobiales	Rhizobiaceae	NA			"baseMean"	"log2FoldChange"	"lfcSE"	"stat"	"pvalue"	"padj"							ASV122	5.63868e-15	3.68831e-14	5.13853e-09	1.90626e-08	Firmicutes	Bacilli	Bacillales	Bacillaceae	NA
ASV323	9.73334e-07	2.24269e-06	2.17361e-07	5.43579e-07	Acidobacteria	Acidobacteriia	Solibacterales	Solibacteraceae_(Subgroup_3)	Paludibaculum		ASV147	21.8783	-1.58038	0.193858	-8.15226	3.57178e-16	8.68933e-16	Bacteroidetes	Bacteroidia	Sphingobacteriales	Sphingobacteriaceae	Parapedobacter		Alteromonadales	29.9645	5.95574	0.224155	26.5697	1.522e-155	6.54458e-154							ASV346	4.65234e-15	2.9445e-14	1.59658e-12	8.67268e-12	Proteobacteria	Gammaproteobacteria	Oceanospirillales	Pseudohongiellaceae	Pseudohongiella
ASV245	6.10502e-07	1.48223e-06	3.13735e-05	6.75487e-05	Bacteroidetes	Bacteroidia	Sphingobacteriales	Sphingobacteriaceae	Pedobacter		ASV818	3.64173	-1.58656	0.14066	-11.2794	1.65955e-29	5.45953e-29	Bacteroidetes	Bacteroidia	Sphingobacteriales	Sphingobacteriaceae	Pedobacter		Babeliales	12.1454	3.82853	0.207473	18.4532	4.91881e-76	5.28772e-75							ASV13	4.54441e-15	2.78361e-14	4.77974e-14	3.03272e-13	Bacteroidetes	Bacteroidia	Sphingobacteriales	Sphingobacteriaceae	Sphingobacterium
ASV591	4.67376e-07	1.06533e-06	2.35084e-05	4.82451e-05	Proteobacteria	Gammaproteobacteria	Betaproteobacteriales	Burkholderiaceae	Delftia		ASV71	14.765	-1.59504	0.15997	-9.97084	2.04483e-23	5.97959e-23	Proteobacteria	Alphaproteobacteria	Rhizobiales	Rhizobiaceae	Rhizobium		Enterobacteriales	148.599	3.50382	0.213094	16.4426	9.47835e-61	5.82242e-60							ASV279	3.5288e-15	2.30644e-14	9.46054e-14	5.8893e-13	Gemmatimonadetes	Gemmatimonadetes	Gemmatimonadales	Gemmatimonadaceae	Gemmatirosa
ASV505	4.39161e-07	1.02305e-06	2.73853e-06	6.05613e-06	Proteobacteria	Gammaproteobacteria	Betaproteobacteriales	Burkholderiaceae	Herbaspirillum		ASV206	10.5979	-1.62265	0.153453	-10.5742	3.9231e-26	1.20823e-25	Proteobacteria	Gammaproteobacteria	Legionellales	Legionellaceae	Legionella		Micromonosporales	34.5431	2.30614	0.237419	9.71338	2.64432e-22	7.58038e-22							ASV54	1.74552e-15	1.23163e-14	6.75302e-12	3.6145e-11	Proteobacteria	Alphaproteobacteria	Rhizobiales	Rhizobiaceae	Shinella
ASV199	3.94621e-07	9.6523e-07	7.60873e-07	1.94509e-06	Proteobacteria	Deltaproteobacteria	Bdellovibrionales	Bdellovibrionaceae	Bdellovibrio		ASV33	99.7157	-1.67697	0.179345	-9.35051	8.72275e-21	2.37111e-20	Proteobacteria	Alphaproteobacteria	Micropepsales	Micropepsaceae	NA		Pseudomonadales	492.227	1.53443	0.143169	10.7177	8.41109e-27	2.58341e-26							ASV3	6.25959e-16	4.86663e-15	1.97263e-16	1.97117e-15	Proteobacteria	Gammaproteobacteria	Xanthomonadales	Xanthomonadaceae	Pseudoxanthomonas
ASV65	3.19047e-07	8.26167e-07	4.75352e-05	0.000101004	Bacteroidetes	Bacteroidia	Sphingobacteriales	Sphingobacteriaceae	Pedobacter		ASV428	8.65779	-1.69161	0.210632	-8.03114	9.65746e-16	2.32019e-15	Gemmatimonadetes	Gemmatimonadetes	Gemmatimonadales	Gemmatimonadaceae	NA		Flavobacteriales	471.982	1.49604	0.119226	12.548	4.0773e-36	1.59386e-35							ASV111	3.88449e-16	2.53755e-15	1.0126e-12	5.18738e-12	Bacteroidetes	Bacteroidia	Sphingobacteriales	Sphingobacteriaceae	Pedobacter
ASV631	3.39008e-07	7.9789e-07	2.43185e-06	5.46405e-06	Proteobacteria	Gammaproteobacteria	Betaproteobacteriales	TRA3-20	NA		ASV878	3.61923	-1.73346	0.147947	-11.7168	1.04591e-31	3.58331e-31	Proteobacteria	Gammaproteobacteria	Betaproteobacteriales	Burkholderiaceae	Methylibium		Bacillales	841.537	1.29887	0.0838264	15.4947	3.76543e-54	2.02392e-53							ASV378	1.78165e-16	1.24174e-15	3.29072e-11	1.5464e-10	Proteobacteria	Alphaproteobacteria	Rhizobiales	Beijerinckiaceae	Methylocella
ASV566	2.87938e-07	6.39582e-07	1.52843e-06	3.35684e-06	Proteobacteria	Alphaproteobacteria	Rhodospirillales	Rhodospirillaceae	NA		ASV305	12.6839	-1.73669	0.201235	-8.63019	6.12498e-18	1.56227e-17	Bacteroidetes	Bacteroidia	Chitinophagales	Chitinophagaceae	Taibaiella		Betaproteobacteriales	1390.44	1.20656	0.0915397	13.1807	1.13321e-39	4.87282e-39							ASV58	1.11455e-16	9.25653e-16	1.36804e-13	8.22931e-13	Bacteroidetes	Bacteroidia	Sphingobacteriales	Sphingobacteriaceae	NA
ASV696	2.51244e-07	6.14027e-07	5.20232e-05	9.64535e-05	Bacteroidetes	Bacteroidia	Sphingobacteriales	Sphingobacteriaceae	Pedobacter		ASV811	3.68329	-1.76526	0.136049	-12.9752	1.69233e-38	6.94936e-38	Proteobacteria	Alphaproteobacteria	Micavibrionales	NA	NA		Legionellales	19.6161	1.13482	0.123044	9.22293	2.8909e-20	7.31227e-20							ASV116	4.87333e-17	3.69589e-16	3.0982e-14	2.036e-13	Proteobacteria	Alphaproteobacteria	Micavibrionales	NA	NA
ASV293	2.07853e-07	5.18143e-07	1.14144e-05	2.42337e-05	Proteobacteria	Gammaproteobacteria	Enterobacteriales	Enterobacteriaceae	NA		ASV365	10.35	-1.8168	0.127863	-14.209	8.06089e-46	3.85723e-45	Proteobacteria	Alphaproteobacteria	Caulobacterales	Caulobacteraceae	NA		Rickettsiales	3.91587	-1.01256	0.159041	-6.36667	1.93182e-10	3.07661e-10							ASV155	1.60046e-17	1.2489e-16	2.0442e-16	1.5873e-15	Bacteroidetes	Bacteroidia	Sphingobacteriales	Sphingobacteriaceae	Pedobacter
ASV106	1.72509e-07	4.46338e-07	0.000117066	0.000229699	Proteobacteria	Alphaproteobacteria	Rhizobiales	Rhizobiaceae	Rhizobium		ASV585	3.91835	-1.83446	0.142181	-12.9023	4.36955e-38	1.75692e-37	Bacteroidetes	Bacteroidia	Sphingobacteriales	Sphingobacteriaceae	Pedobacter		Sphingomonadales	387.288	-1.15885	0.102476	-11.3085	1.19108e-29	4.26802e-29							ASV218	1.38852e-17	1.19736e-16	4.56853e-15	3.29648e-14	Proteobacteria	Gammaproteobacteria	Betaproteobacteriales	Burkholderiaceae	Achromobacter
ASV125	1.47487e-07	3.72192e-07	7.4055e-06	1.66207e-05	Proteobacteria	Gammaproteobacteria	Enterobacteriales	Enterobacteriaceae	Salmonella		ASV372	8.35221	-1.84521	0.193515	-9.53523	1.4956e-21	4.12357e-21	Bacteroidetes	Bacteroidia	Chitinophagales	Chitinophagaceae	Chitinophaga		Microtrichales	2.49431	-1.31204	0.151447	-8.66335	4.58101e-18	9.84916e-18							ASV37	1.21494e-17	1.0042e-16	1.86239e-18	2.14277e-17	Proteobacteria	Gammaproteobacteria	Xanthomonadales	Xanthomonadaceae	Stenotrophomonas
ASV564	1.04814e-07	2.55679e-07	6.73187e-06	1.47432e-05	Proteobacteria	Alphaproteobacteria	Rhizobiales	Devosiaceae	Devosia		ASV448	8.15903	-1.84983	0.177512	-10.4208	1.99198e-25	6.10241e-25	Proteobacteria	Alphaproteobacteria	Caulobacterales	Caulobacteraceae	Phenylobacterium		Steroidobacterales	6.48136	-1.3185	0.145554	-9.0585	1.32261e-19	3.15956e-19							ASV211	1.00756e-17	8.48346e-17	7.93199e-15	5.38068e-14	Proteobacteria	Gammaproteobacteria	Betaproteobacteriales	Burkholderiaceae	Acidovorax
ASV579	8.16961e-08	2.04775e-07	1.66159e-07	4.31535e-07	Firmicutes	Bacilli	Bacillales	Paenibacillaceae	Brevibacillus		ASV485	8.36875	-1.86171	0.187917	-9.90712	3.87678e-23	1.12233e-22	Proteobacteria	Gammaproteobacteria	Betaproteobacteriales	Burkholderiaceae	Achromobacter		Chitinophagales	327.011	-1.32357	0.122625	-10.7936	3.69064e-27	1.22075e-26							ASV123	7.60578e-18	7.0342e-17	1.25745e-11	6.19795e-11	Proteobacteria	Alphaproteobacteria	Rhizobiales	Rhizobiaceae	Rhizobium
ASV179	7.03681e-08	1.90378e-07	1.99718e-07	5.35467e-07	Proteobacteria	Alphaproteobacteria	Rhizobiales	Rhizobiaceae	Ensifer		ASV119	22.277	-1.87563	0.204676	-9.16391	5.00496e-20	1.33543e-19	Bacteroidetes	Bacteroidia	Sphingobacteriales	Sphingobacteriaceae	Pedobacter		Reyranellales	49.6027	-1.44486	0.0963919	-14.9894	8.61456e-51	4.11584e-50							ASV38	2.8131e-18	2.78252e-17	6.75665e-12	3.33396e-11	Proteobacteria	Gammaproteobacteria	Betaproteobacteriales	Burkholderiaceae	Hydrogenophaga
ASV291	7.44244e-08	1.88653e-07	2.12191e-05	4.16686e-05	Proteobacteria	Gammaproteobacteria	Betaproteobacteriales	Burkholderiaceae	Achromobacter		ASV247	9.36657	-1.87616	0.183036	-10.2502	1.18054e-24	3.50529e-24	Proteobacteria	Alphaproteobacteria	Sphingomonadales	Sphingomonadaceae	Sphingopyxis		Propionibacteriales	4.84657	-1.56409	0.174933	-8.94108	3.8538e-19	8.72176e-19							ASV41	1.16489e-18	1.13021e-17	3.80903e-15	2.61863e-14	Proteobacteria	Gammaproteobacteria	Enterobacteriales	Enterobacteriaceae	Enterobacter
ASV79	7.43495e-08	1.85659e-07	8.37027e-06	1.75315e-05	Proteobacteria	Gammaproteobacteria	Pseudomonadales	Pseudomonadaceae	Pseudomonas		ASV72	78.0664	-1.87703	0.189436	-9.90852	3.8227e-23	1.11223e-22	Bacteroidetes	Bacteroidia	Chitinophagales	Chitinophagaceae	Chitinophaga		Myxococcales	19.8869	-1.67499	0.175187	-9.56118	1.16419e-21	3.12877e-21							ASV16	7.84912e-19	8.5043e-18	2.8535e-19	3.58752e-18	Proteobacteria	Gammaproteobacteria	Xanthomonadales	Xanthomonadaceae	Stenotrophomonas
ASV889	6.5266e-08	1.63753e-07	6.96222e-07	1.73372e-06	Proteobacteria	Gammaproteobacteria	Enterobacteriales	Enterobacteriaceae	Salmonella		ASV287	16.4292	-1.89788	0.204116	-9.29807	1.43021e-20	3.85159e-20	Proteobacteria	Gammaproteobacteria	Betaproteobacteriales	Burkholderiaceae	Achromobacter		Gemmatimonadales	100.782	-2.66773	0.146826	-18.1693	9.02927e-74	7.76517e-73							ASV130	4.1414e-19	4.27076e-18	8.11392e-18	8.09895e-17	Proteobacteria	Gammaproteobacteria	Betaproteobacteriales	Burkholderiaceae	Variovorax
ASV328	5.73479e-08	1.44926e-07	3.28536e-06	7.57837e-06	Bacteroidetes	Bacteroidia	Sphingobacteriales	Sphingobacteriaceae	Sphingobacterium		ASV220	14.2616	-1.93047	0.146262	-13.1987	8.92898e-40	3.71934e-39	Proteobacteria	Alphaproteobacteria	Acetobacterales	Acetobacteraceae	Roseomonas		Micropepsales	72.373	-2.95431	0.121922	-24.2312	1.04494e-129	2.24663e-128							ASV194	2.79438e-19	3.1833e-18	8.19065e-17	7.94213e-16	Proteobacteria	Alphaproteobacteria	Rhizobiales	Rhizobiaceae	Ensifer
ASV380	4.90476e-08	1.24652e-07	3.73941e-08	1.04897e-07	Bacteroidetes	Bacteroidia	Flavobacteriales	Flavobacteriaceae	Flavobacterium		ASV334	8.41168	-1.94307	0.208899	-9.30151	1.38462e-20	3.74623e-20	Bacteroidetes	Bacteroidia	Sphingobacteriales	Sphingobacteriaceae	Pedobacter		Longimicrobiales	8.10049	-3.40494	0.190604	-17.864	2.25075e-71	1.61304e-70							ASV45	1.57283e-20	2.11627e-19	1.02557e-17	1.06115e-16	Proteobacteria	Alphaproteobacteria	Caulobacterales	Hyphomonadaceae	Hirschia
ASV49	4.1605e-08	1.15204e-07	1.1708e-06	2.89215e-06	Proteobacteria	Gammaproteobacteria	Betaproteobacteriales	Methylophilaceae	Methylophilus		ASV123	25.6036	-1.95244	0.125958	-15.5007	3.43002e-54	2.0474e-53	Proteobacteria	Alphaproteobacteria	Rhizobiales	Rhizobiaceae	Rhizobium		Pedosphaerales	12.1432	-3.88255	0.189737	-20.4629	4.61589e-93	6.61611e-92							ASV132	1.62969e-20	1.91585e-19	4.8759e-18	5.38683e-17	Proteobacteria	Gammaproteobacteria	Betaproteobacteriales	Burkholderiaceae	Variovorax
ASV71	3.83371e-08	1.04243e-07	9.50001e-05	0.000186904	Proteobacteria	Alphaproteobacteria	Rhizobiales	Rhizobiaceae	Rhizobium		ASV251	15.0135	-2.00977	0.164127	-12.2452	1.78207e-34	6.53051e-34	Proteobacteria	Alphaproteobacteria	Caulobacterales	Caulobacteraceae	Phenylobacterium															ASV392	1.38618e-20	1.73868e-19	2.80883e-18	2.92437e-17	Proteobacteria	Alphaproteobacteria	Caulobacterales	Caulobacteraceae	Caulobacter
ASV577	3.91855e-08	1.04039e-07	1.21574e-05	2.69061e-05	Proteobacteria	Alphaproteobacteria	Rhizobiales	Rhizobiaceae	NA		ASV383	7.72746	-2.01617	0.147415	-13.6769	1.39552e-42	6.21542e-42	Proteobacteria	Deltaproteobacteria	Bdellovibrionales	Bdellovibrionaceae	Bdellovibrio			Early	Late											ASV99	1.17256e-20	1.5757e-19	9.02105e-13	5.24397e-12	Firmicutes	Bacilli	Bacillales	Bacillaceae	NA
ASV1133	3.6255e-08	8.94535e-08	4.15033e-06	9.51662e-06	Proteobacteria	Alphaproteobacteria	Micavibrionales	NA	NA		ASV213	19.6097	-2.03207	0.183646	-11.0651	1.85234e-28	5.99166e-28	Proteobacteria	Gammaproteobacteria	Betaproteobacteriales	Burkholderiaceae	Candidimonas			"baseMean"	"log2FoldChange"	"lfcSE"	"stat"	"pvalue"	"padj"							ASV34	5.83942e-21	8.32608e-20	3.20946e-21	4.72694e-20	Proteobacteria	Gammaproteobacteria	Pseudomonadales	Pseudomonadaceae	Pseudomonas
ASV336	3.38422e-08	8.70611e-08	2.42692e-06	5.53144e-06	Bacteroidetes	Bacteroidia	Sphingobacteriales	Sphingobacteriaceae	Sphingobacterium		ASV645	5.86026	-2.0382	0.168446	-12.1001	1.05536e-33	3.77192e-33	Proteobacteria	Gammaproteobacteria	Betaproteobacteriales	Burkholderiaceae	Achromobacter		Alteromonadaceae	24.1953	5.59484	0.218733	25.5784	2.65144e-144	1.67041e-142							ASV104	9.49617e-22	1.356e-20	9.94435e-17	9.32052e-16	Proteobacteria	Alphaproteobacteria	Sphingomonadales	Sphingomonadaceae	Sphingobium
ASV620	2.05276e-08	5.52558e-08	2.43245e-06	5.66481e-06	Proteobacteria	Gammaproteobacteria	Betaproteobacteriales	Burkholderiaceae	NA		ASV390	8.24642	-2.0395	0.127529	-15.9924	1.44283e-57	9.49318e-57	Proteobacteria	Alphaproteobacteria	Rhizobiales	Devosiaceae	Devosia		UBA12409	11.8578	4.60774	0.212643	21.6689	4.03161e-104	5.07983e-103							ASV178	5.76441e-22	8.37763e-21	3.38577e-17	3.37555e-16	Bacteroidetes	Bacteroidia	Chitinophagales	Chitinophagaceae	Sediminibacterium
ASV546	1.83828e-08	4.90097e-08	1.93088e-07	5.00849e-07	Proteobacteria	Gammaproteobacteria	Pseudomonadales	Pseudomonadaceae	Pseudomonas		ASV259	5.46663	-2.05857	0.153003	-13.4544	2.89905e-41	1.25265e-40	Proteobacteria	Deltaproteobacteria	Myxococcales	Haliangiaceae	Haliangium		Enterobacteriaceae	143.088	3.39156	0.212476	15.962	2.3491e-57	1.23328e-56							ASV333	8.58852e-23	1.28198e-21	1.35074e-21	1.97393e-20	Bacteroidetes	Bacteroidia	Chitinophagales	Chitinophagaceae	Flavitalea
ASV119	9.94763e-09	2.83325e-08	7.0916e-07	1.8161e-06	Bacteroidetes	Bacteroidia	Sphingobacteriales	Sphingobacteriaceae	Pedobacter		ASV369	5.92733	-2.0769	0.17995	-11.5416	8.14172e-31	2.74073e-30	Proteobacteria	Gammaproteobacteria	Salinisphaerales	Solimonadaceae	Solimonas		Weeksellaceae	6.49476	2.60562	0.176883	14.7308	4.08824e-49	1.60974e-48							ASV76	6.68417e-23	1.11821e-21	1.26443e-17	1.32994e-16	Bacteroidetes	Bacteroidia	Chitinophagales	Chitinophagaceae	NA
ASV261	8.24269e-09	2.32984e-08	1.47979e-06	3.52996e-06	Proteobacteria	Gammaproteobacteria	Betaproteobacteriales	Burkholderiaceae	Achromobacter		ASV866	3.55052	-2.09869	0.150045	-13.9871	1.86917e-44	8.58928e-44	Proteobacteria	Alphaproteobacteria	Rhizobiales	Xanthobacteraceae	Pseudorhodoplanes		Flavobacteriaceae	331.522	2.39015	0.160382	14.9028	3.15816e-50	1.32643e-49							ASV189	3.23708e-23	5.34624e-22	4.45285e-19	5.25989e-18	Proteobacteria	Gammaproteobacteria	Betaproteobacteriales	Burkholderiaceae	Achromobacter
ASV209	7.20593e-09	1.95025e-08	1.62177e-08	4.67364e-08	Bacteroidetes	Bacteroidia	Flavobacteriales	Crocinitomicaceae	Fluviicola		ASV374	9.51211	-2.10969	0.175681	-12.0086	3.20251e-33	1.13064e-32	Bacteroidetes	Bacteroidia	Cytophagales	Spirosomaceae	Larkinella		Micromonosporaceae	34.7662	2.21939	0.238702	9.29775	1.4345e-20	3.4759e-20							ASV69	1.15062e-25	2.92922e-24	1.63333e-18	1.97515e-17	Bacteroidetes	Bacteroidia	Cytophagales	Spirosomaceae	Dyadobacter
ASV136	6.25061e-09	1.72337e-08	5.30191e-07	1.2284e-06	Bacteroidetes	Bacteroidia	Flavobacteriales	Flavobacteriaceae	Flavobacterium		ASV297	11.9366	-2.11459	0.154991	-13.6433	2.21224e-42	9.77775e-42	Proteobacteria	Gammaproteobacteria	Betaproteobacteriales	Burkholderiaceae	Ramlibacter		Planococcaceae	30.894	2.08866	0.173108	12.0656	1.60467e-33	5.05471e-33							ASV59	2.49865e-28	7.74564e-27	1.43039e-22	2.13232e-21	Proteobacteria	Alphaproteobacteria	Rhizobiales	Beijerinckiaceae	Bosea
ASV325	5.32047e-09	1.50423e-08	2.65605e-06	6.03596e-06	Bacteroidetes	Bacteroidia	Sphingobacteriales	Sphingobacteriaceae	NA		ASV432	10.4703	-2.16121	0.175467	-12.3169	7.34528e-35	2.74382e-34	Proteobacteria	Alphaproteobacteria	Sphingomonadales	Sphingomonadaceae	NA		Paenibacillaceae	209.077	1.56638	0.0968195	16.1783	7.17274e-59	4.10802e-58							ASV91	2.34493e-28	7.3636e-27	8.27606e-27	2.55738e-25	Proteobacteria	Alphaproteobacteria	Sphingomonadales	Sphingomonadaceae	Sphingoaurantiacus
ASV514	5.06866e-09	1.41413e-08	7.96211e-09	2.39329e-08	Proteobacteria	Gammaproteobacteria	Betaproteobacteriales	Methylophilaceae	MM2		ASV936	3.70655	-2.19581	0.169	-12.993	1.34094e-38	5.54574e-38	Bacteroidetes	Bacteroidia	Chitinophagales	Chitinophagaceae	Flavisolibacter		Pseudomonadaceae	471.929	1.44202	0.140798	10.2418	1.28866e-24	3.52981e-24							ASV27	1.23685e-31	4.86251e-30	3.33825e-23	6.34451e-22	Bacteroidetes	Bacteroidia	Sphingobacteriales	Sphingobacteriaceae	Pedobacter
ASV77	4.72077e-09	1.40402e-08	0.00010799	0.000214671	Proteobacteria	Gammaproteobacteria	Betaproteobacteriales	Methylophilaceae	Methylobacillus		ASV620	5.36421	-2.20665	0.165581	-13.3267	1.61957e-40	6.84474e-40	Proteobacteria	Gammaproteobacteria	Betaproteobacteriales	Burkholderiaceae	NA		Bdellovibrionaceae	75.0598	1.3399	0.141159	9.49211	2.26412e-21	5.70559e-21							ASV259	6.59569e-33	2.72368e-31	2.48695e-28	7.01164e-27	Proteobacteria	Deltaproteobacteria	Myxococcales	Haliangiaceae	Haliangium
ASV213	4.72649e-09	1.37063e-08	6.82311e-06	1.58226e-05	Proteobacteria	Gammaproteobacteria	Betaproteobacteriales	Burkholderiaceae	Candidimonas		ASV480	7.46957	-2.22013	0.145229	-15.2872	9.31167e-53	5.39146e-52	Bacteroidetes	Bacteroidia	Sphingobacteriales	Sphingobacteriaceae	Pedobacter		Bacillaceae	421.416	1.17721	0.0896088	13.1372	2.01636e-39	7.47239e-39							ASV4	1.62302e-33	7.07586e-32	5.00792e-29	1.61695e-27	Bacteroidetes	Bacteroidia	Flavobacteriales	Flavobacteriaceae	Flavobacterium
ASV440	4.4019e-09	1.24723e-08	7.98498e-08	2.10702e-07	Firmicutes	Bacilli	Bacillales	Bacillaceae	Bacillus		ASV276	14.3192	-2.23361	0.141392	-15.7973	3.24976e-56	2.0677e-55	Proteobacteria	Alphaproteobacteria	Rhizobiales	Devosiaceae	NA		Burkholderiaceae	1297.26	1.16973	0.0958393	12.2051	2.91806e-34	9.67568e-34							ASV24	6.65802e-34	3.05843e-32	3.42617e-14	2.37327e-13	Proteobacteria	Gammaproteobacteria	Oceanospirillales	Pseudohongiellaceae	BIyi10
ASV492	4.13131e-09	1.15505e-08	9.0486e-08	2.48968e-07	Bacteroidetes	Bacteroidia	Sphingobacteriales	Sphingobacteriaceae	Pedobacter		ASV27	148.509	-2.28246	0.157796	-14.4646	2.02772e-47	1.03898e-46	Bacteroidetes	Bacteroidia	Sphingobacteriales	Sphingobacteriaceae	Pedobacter		Legionellaceae	19.3249	1.106	0.120725	9.16138	5.12376e-20	1.15285e-19							ASV74	3.23584e-38	2.11258e-36	3.48215e-31	1.52462e-29	Gemmatimonadetes	Gemmatimonadetes	Gemmatimonadales	Gemmatimonadaceae	Gemmatirosa
ASV531	4.09906e-09	1.13028e-08	3.73836e-07	9.34572e-07	Proteobacteria	Gammaproteobacteria	Pseudomonadales	Moraxellaceae	Acinetobacter		ASV386	6.06428	-2.28755	0.158606	-14.4228	3.7173e-47	1.85545e-46	Firmicutes	Bacilli	Bacillales	Bacillaceae	Bacillus		Caulobacteraceae	902.949	1.04579	0.121558	8.60325	7.74878e-18	1.68336e-17							ASV100	8.94957e-41	6.78337e-39	3.34261e-32	1.4695e-30	Firmicutes	Bacilli	Bacillales	Paenibacillaceae	Cohnella
ASV451	3.8999e-09	1.10551e-08	9.46809e-08	2.53349e-07	Bacteroidetes	Bacteroidia	Cytophagales	Spirosomaceae	Dyadobacter		ASV325	13.1793	-2.2995	0.184368	-12.4723	1.0573e-35	4.05416e-35	Bacteroidetes	Bacteroidia	Sphingobacteriales	Sphingobacteriaceae	NA		Opitutaceae	2.33413	-1.01764	0.14596	-6.97209	3.12263e-12	5.96139e-12							ASV246	3.34108e-44	3.30954e-42	2.30199e-37	1.81502e-35	Proteobacteria	Alphaproteobacteria	Caulobacterales	Caulobacteraceae	Caulobacter
ASV330	3.82683e-09	1.05418e-08	1.88658e-06	4.0782e-06	Proteobacteria	Alphaproteobacteria	Sphingomonadales	Sphingomonadaceae	Rhizorhapis		ASV303	9.41477	-2.30058	0.215518	-10.6746	1.33783e-26	4.14228e-26	Gemmatimonadetes	Gemmatimonadetes	Gemmatimonadales	Gemmatimonadaceae	NA		Microbacteriaceae	2.99133	-1.16399	0.14674	-7.93233	2.15071e-15	4.5165e-15							ASV89	6.73565e-45	6.75005e-43	5.132e-44	6.69982e-42	Gemmatimonadetes	Gemmatimonadetes	Gemmatimonadales	Gemmatimonadaceae	Gemmatimonas
ASV627	2.94283e-09	8.29531e-09	1.65671e-06	3.91671e-06	Proteobacteria	Gammaproteobacteria	Betaproteobacteriales	Burkholderiaceae	Hydrogenophaga		ASV70	43.0279	-2.30998	0.193657	-11.9282	8.43986e-33	2.94378e-32	Proteobacteria	Gammaproteobacteria	Pseudomonadales	Pseudomonadaceae	Pseudomonas		Xanthobacteraceae	21.4544	-1.20404	0.0985853	-12.2132	2.64368e-34	9.25289e-34							ASV44	5.62962e-54	1.10904e-51	1.25647e-34	6.49318e-33	Proteobacteria	Alphaproteobacteria	Reyranellales	Reyranellaceae	Reyranella
ASV445	2.57561e-09	7.31474e-09	4.7236e-08	1.22949e-07	Firmicutes	Bacilli	Bacillales	Paenibacillaceae	Paenibacillus		ASV471	5.83732	-2.32011	0.179284	-12.941	2.64181e-38	1.06966e-37	Proteobacteria	Gammaproteobacteria	Betaproteobacteriales	Burkholderiaceae	Caenimonas		Sphingomonadaceae	394.365	-1.22519	0.103793	-11.8041	3.71734e-32	1.1152e-31							ASV33	1.9423e-57	7.65268e-55	4.05379e-48	5.18868e-46	Proteobacteria	Alphaproteobacteria	Micropepsales	Micropepsaceae	NA
ASV729	2.07658e-09	6.09946e-09	7.89055e-07	1.9475e-06	Proteobacteria	Gammaproteobacteria	Betaproteobacteriales	Burkholderiaceae	Acidovorax		ASV59	38.3826	-2.32145	0.140001	-16.5817	9.44738e-62	7.01286e-61	Proteobacteria	Alphaproteobacteria	Rhizobiales	Beijerinckiaceae	Bosea		Chitinophagaceae	338.538	-1.42866	0.125433	-11.3898	4.7013e-30	1.34628e-29
ASV114	1.06044e-09	3.00868e-09	3.93736e-11	1.40053e-10	Firmicutes	Clostridia	Clostridiales	Family_XVIII	NA		ASV253	17.2009	-2.32442	0.182245	-12.7544	2.94745e-37	1.16094e-36	Bacteroidetes	Bacteroidia	Sphingobacteriales	Sphingobacteriaceae	Pedobacter		Steroidobacteraceae	6.74684	-1.44899	0.147814	-9.80277	1.09535e-22	2.87528e-22								"kw.ep"	"kw.eBH"	"glm.ep"	"glm.eBH"
ASV866	6.94507e-10	2.10421e-09	4.72048e-07	1.17984e-06	Proteobacteria	Alphaproteobacteria	Rhizobiales	Xanthobacteraceae	Pseudorhodoplanes		ASV69	26.2246	-2.33803	0.161249	-14.4995	1.22068e-47	6.36732e-47	Bacteroidetes	Bacteroidia	Cytophagales	Spirosomaceae	Dyadobacter		Reyranellaceae	49.7671	-1.49978	0.0943357	-15.8983	6.50834e-57	3.15404e-56							Bacteroidetes	6.08895e-11	9.13436e-11	1.31772e-11	2.00153e-11
ASV1387	5.89459e-10	1.76475e-09	6.29477e-07	1.46753e-06	Proteobacteria	Alphaproteobacteria	Rhizobiales	Rhizobiaceae	Rhizobium		ASV207	11.7456	-2.40511	0.13849	-17.3666	1.47708e-67	1.18782e-66	Proteobacteria	Alphaproteobacteria	Rhizobiales	Beijerinckiaceae	Bosea		Nocardioidaceae	4.67303	-1.5915	0.17146	-9.28208	1.66196e-20	3.8779e-20							Dependentiae	8.13018e-14	1.24481e-13	7.34855e-14	1.3253e-13
ASV240	4.43875e-10	1.37344e-09	3.07663e-09	9.40341e-09	Proteobacteria	Alphaproteobacteria	Caulobacterales	Hyphomonadaceae	Hirschia		ASV291	16.1137	-2.40517	0.195098	-12.328	6.40048e-35	2.40641e-34	Proteobacteria	Gammaproteobacteria	Betaproteobacteriales	Burkholderiaceae	Achromobacter		Gemmatimonadaceae	104.102	-2.77845	0.146721	-18.9369	5.65905e-80	4.4565e-79							Verrucomicrobia	1.2873e-14	2.01573e-14	1.49851e-10	2.25045e-10
ASV82	4.15524e-10	1.3361e-09	2.25764e-05	5.02106e-05	Firmicutes	Bacilli	Bacillales	Bacillaceae	Bacillus		ASV493	7.96008	-2.43483	0.170582	-14.2737	3.19397e-46	1.56721e-45	Proteobacteria	Alphaproteobacteria	Rhizobiales	Rhizobiaceae	Rhizobium		TRA3-20	5.35805	-2.82078	0.181161	-15.5706	1.15378e-54	5.192e-54							Proteobacteria	5.20867e-17	1.07011e-16	5.15771e-18	1.22646e-17
ASV111	3.64277e-10	1.16454e-09	1.06723e-06	2.47204e-06	Bacteroidetes	Bacteroidia	Sphingobacteriales	Sphingobacteriaceae	Pedobacter		ASV91	30.0185	-2.47004	0.164965	-14.9731	1.1001e-50	6.12462e-50	Proteobacteria	Alphaproteobacteria	Sphingomonadales	Sphingomonadaceae	Sphingoaurantiacus		Haliangiaceae	9.45444	-2.90926	0.150244	-19.3635	1.56781e-83	1.41103e-82							Firmicutes	5.05599e-25	2.2752e-24	3.75454e-27	1.68954e-26
ASV302	4.05226e-10	1.14585e-09	4.64603e-08	1.20027e-07	Bacteroidetes	Bacteroidia	Flavobacteriales	Flavobacteriaceae	Flavobacterium		ASV105	52.8229	-2.47757	0.178568	-13.8746	9.02622e-44	4.08296e-43	Proteobacteria	Gammaproteobacteria	Betaproteobacteriales	Burkholderiaceae	Hydrogenophaga		Micropepsaceae	75.6089	-3.02382	0.125196	-24.1528	6.98302e-129	2.19965e-127							Gemmatimonadetes	2.18949e-48	1.97054e-47	1.72195e-40	1.54975e-39
ASV643	3.74884e-10	1.12937e-09	1.38552e-06	3.09363e-06	Bacteroidetes	Bacteroidia	Chitinophagales	Chitinophagaceae	Niabella		ASV682	4.3955	-2.48692	0.135591	-18.3413	3.87244e-75	3.50335e-74	Bacteroidetes	Bacteroidia	Sphingobacteriales	Sphingobacteriaceae	Pedobacter		Hyphomonadaceae	35.2048	-3.38699	0.140755	-24.063	6.0971e-128	1.28039e-126
ASV34	2.38546e-10	7.71447e-10	1.47099e-10	5.17826e-10	Proteobacteria	Gammaproteobacteria	Pseudomonadales	Pseudomonadaceae	Pseudomonas		ASV261	19.2875	-2.49003	0.194408	-12.8082	1.47424e-37	5.84649e-37	Proteobacteria	Gammaproteobacteria	Betaproteobacteriales	Burkholderiaceae	Achromobacter		Longimicrobiaceae	8.69946	-3.55343	0.192486	-18.4607	4.27927e-76	2.99549e-75								"kw.ep"	"kw.eBH"	"glm.ep"	"glm.eBH"
ASV181	2.39472e-10	7.38957e-10	1.92138e-09	5.85808e-09	Proteobacteria	Alphaproteobacteria	Micropepsales	Micropepsaceae	NA		ASV330	13.7141	-2.51297	0.204941	-12.2619	1.44981e-34	5.34675e-34	Proteobacteria	Alphaproteobacteria	Sphingomonadales	Sphingomonadaceae	Rhizorhapis		Microscillaceae	12.1842	-3.71176	0.224306	-16.5478	1.66168e-61	1.04686e-60							Clostridia	0.0341553	0.03831	0.10139	0.111022
ASV263	2.02467e-10	6.45246e-10	1.5643e-08	4.53751e-08	Proteobacteria	Gammaproteobacteria	Xanthomonadales	Xanthomonadaceae	Pseudoxanthomonas		ASV191	26.277	-2.53656	0.190571	-13.3103	2.01655e-40	8.46075e-40	Bacteroidetes	Bacteroidia	Flavobacteriales	Crocinitomicaceae	Fluviicola		KD3-93	12.7431	-3.79985	0.168463	-22.5559	1.17427e-112	1.84948e-111							Limnochordia	0.00191486	0.00225619	0.00921998	0.0104889
ASV362	2.06164e-10	6.09727e-10	1.21172e-10	4.06873e-10	Proteobacteria	Alphaproteobacteria	Micropepsales	Micropepsaceae	NA		ASV146	17.4148	-2.54422	0.221094	-11.5074	1.21028e-30	4.02732e-30	Proteobacteria	Gammaproteobacteria	Betaproteobacteriales	Burkholderiaceae	NA		Pedosphaeraceae	13.0936	-4.03985	0.191596	-21.0852	1.08652e-98	1.14085e-97							Acidimicrobiia	0.000142771	0.000198469	0.00122094	0.00165275
ASV331	1.91385e-10	5.74042e-10	6.12391e-09	1.72508e-08	Bacteroidetes	Bacteroidia	Sphingobacteriales	Sphingobacteriaceae	Pedobacter		ASV249	7.69072	-2.58245	0.185307	-13.936	3.82599e-44	1.74429e-43	Proteobacteria	Gammaproteobacteria	Pseudomonadales	Pseudomonadaceae	Pseudomonas															Deltaproteobacteria	2.84854e-05	3.96321e-05	5.5548e-05	7.72975e-05
ASV673	1.15943e-10	3.61199e-10	7.66317e-08	2.04742e-07	Proteobacteria	Alphaproteobacteria	Rhizobiales	Beijerinckiaceae	Camelimonas		ASV45	127.374	-2.59475	0.165055	-15.7205	1.09387e-55	6.88424e-55	Proteobacteria	Alphaproteobacteria	Caulobacterales	Hyphomonadaceae	Hirschia			Early	Late											Alphaproteobacteria	2.92656e-05	3.91328e-05	1.19185e-05	1.91591e-05
ASV281	1.06904e-10	3.42432e-10	1.11112e-07	2.93169e-07	Proteobacteria	Gammaproteobacteria	Betaproteobacteriales	Burkholderiaceae	Caenimonas		ASV573	5.962	-2.66081	0.166441	-15.9865	1.58614e-57	1.03188e-56	Proteobacteria	Gammaproteobacteria	Betaproteobacteriales	Burkholderiaceae	Caenimonas			"baseMean"	"log2FoldChange"	"lfcSE"	"stat"	"pvalue"	"padj"							Bacteroidia	1.13748e-10	2.27642e-10	4.34019e-11	8.86249e-11
ASV232	8.94074e-11	2.8446e-10	5.41067e-10	1.76602e-09	Firmicutes	Bacilli	Bacillales	Bacillaceae	Geobacillus		ASV407	8.23326	-2.67158	0.123217	-21.6819	3.04006e-104	5.86731e-103	Proteobacteria	Alphaproteobacteria	Rhizobiales	Devosiaceae	Devosia		Thermomonas	31.3454	5.71875	0.243846	23.4523	1.25234e-121	3.15591e-120							Longimicrobia	4.46669e-11	9.03518e-11	6.51403e-10	1.30315e-09
ASV371	8.33453e-11	2.53103e-10	3.45388e-09	1.02534e-08	Proteobacteria	Gammaproteobacteria	Betaproteobacteriales	Burkholderiaceae	Acidovorax		ASV295	13.4299	-2.68013	0.218974	-12.2395	1.91277e-34	6.96536e-34	Proteobacteria	Deltaproteobacteria	Bdellovibrionales	Bdellovibrionaceae	OM27_clade		Rheinheimera	27.9248	5.50192	0.22526	24.4247	9.33802e-132	2.94148e-130							Babeliae	1.81596e-12	3.74744e-12	1.57153e-12	3.73279e-12
ASV299	8.03469e-11	2.43602e-10	3.23814e-09	9.42624e-09	Bacteroidetes	Bacteroidia	Chitinophagales	Chitinophagaceae	Flavitalea		ASV281	16.8949	-2.69198	0.183544	-14.6667	1.05379e-48	5.54675e-48	Proteobacteria	Gammaproteobacteria	Betaproteobacteriales	Burkholderiaceae	Caenimonas		Variovorax	20.8598	4.9069	0.1949	25.1765	7.24267e-140	3.04192e-138							Verrucomicrobiae	2.50012e-15	5.80001e-15	1.18171e-10	2.39742e-10
ASV259	6.63474e-11	2.18263e-10	5.17598e-08	1.44114e-07	Proteobacteria	Deltaproteobacteria	Myxococcales	Haliangiaceae	Haliangium		ASV64	22.9171	-2.70269	0.218138	-12.3898	2.96641e-35	1.12997e-34	Bacteroidetes	Bacteroidia	Chitinophagales	Chitinophagaceae	Parasegetibacter		Acidovorax	27.0703	3.5171	0.167006	21.0598	1.8593e-98	2.60301e-97							Gammaproteobacteria	1.39421e-20	4.49069e-20	3.2685e-22	1.16479e-21
ASV818	6.03883e-11	2.00402e-10	1.02032e-07	2.73023e-07	Bacteroidetes	Bacteroidia	Sphingobacteriales	Sphingobacteriaceae	Pedobacter		ASV199	15.5872	-2.71956	0.215669	-12.6099	1.86246e-36	7.18908e-36	Proteobacteria	Deltaproteobacteria	Bdellovibrionales	Bdellovibrionaceae	Bdellovibrio		Sphingobacterium	143.668	3.43677	0.226803	15.1531	7.22593e-52	4.79193e-51							Bacilli	3.46913e-29	2.42839e-28	1.90182e-32	1.33128e-31
ASV93	3.05519e-11	1.04946e-10	1.45086e-09	4.60455e-09	Bacteroidetes	Bacteroidia	Sphingobacteriales	Sphingobacteriaceae	NA		ASV141	42.3383	-2.76571	0.170586	-16.213	4.08162e-59	2.8134e-58	Bacteroidetes	Bacteroidia	Sphingobacteriales	Sphingobacteriaceae	Pedobacter		Limnobacter	84.0975	3.36317	0.236846	14.1999	9.1806e-46	5.25798e-45							Gemmatimonadetes	1.81557e-48	2.5418e-47	4.45789e-38	6.24081e-37
ASV42	2.76009e-11	9.68221e-11	6.4375e-10	2.18144e-09	Bacteroidetes	Bacteroidia	Chitinophagales	Chitinophagaceae	NA		ASV10	199.008	-2.79665	0.193613	-14.4445	2.71366e-47	1.36627e-46	Proteobacteria	Gammaproteobacteria	Pseudomonadales	Pseudomonadaceae	Pseudomonas		Enterobacter	89.9389	3.33296	0.227714	14.6366	1.641e-48	1.03383e-47
ASV160	1.72394e-11	5.8628e-11	5.14843e-08	1.43163e-07	Proteobacteria	Alphaproteobacteria	Rhizobiales	Rhizobiaceae	Shinella		ASV505	7.64599	-2.85822	0.188593	-15.1555	6.97345e-52	3.99765e-51	Proteobacteria	Gammaproteobacteria	Betaproteobacteriales	Burkholderiaceae	Herbaspirillum		Nubsella	13.8919	2.85636	0.184083	15.5167	2.67438e-54	1.87207e-53								"kw.ep"	"kw.eBH"	"glm.ep"	"glm.eBH"
ASV150	1.4846e-11	5.00494e-11	1.98093e-09	6.11979e-09	Bacteroidetes	Bacteroidia	Sphingobacteriales	Sphingobacteriaceae	Sphingobacterium		ASV566	6.78654	-2.88835	0.177618	-16.2616	1.84835e-59	1.28939e-58	Proteobacteria	Alphaproteobacteria	Rhodospirillales	Rhodospirillaceae	NA		Comamonas	58.639	2.76327	0.235916	11.7129	1.09409e-31	4.05455e-31							Clostridiales	0.0254354	0.0282856	0.161901	0.174592
ASV464	1.11444e-11	3.83351e-11	2.99949e-08	8.38959e-08	Proteobacteria	Gammaproteobacteria	Betaproteobacteriales	Burkholderiaceae	Caenimonas		ASV343	8.58424	-2.91377	0.177581	-16.4081	1.67397e-60	1.18199e-59	Proteobacteria	Alphaproteobacteria	Caulobacterales	Hyphomonadaceae	Hirschia		Salmonella	24.861	2.69925	0.229136	11.7801	4.94359e-32	1.88755e-31							Micrococcales	0.018941	0.0207674	0.0519697	0.0568984
ASV346	3.93935e-12	1.31194e-11	2.4024e-10	7.6447e-10	Proteobacteria	Gammaproteobacteria	Oceanospirillales	Pseudohongiellaceae	Pseudohongiella		ASV240	11.3117	-2.95329	0.192913	-15.309	6.66136e-53	3.89589e-52	Proteobacteria	Alphaproteobacteria	Caulobacterales	Hyphomonadaceae	Hirschia		Ensifer	27.1667	2.411	0.142764	16.888	5.51082e-64	4.62909e-63							Cellvibrionales	0.0146781	0.0166695	0.0357335	0.040708
ASV432	3.35253e-12	1.20714e-11	4.98247e-09	1.51701e-08	Proteobacteria	Alphaproteobacteria	Sphingomonadales	Sphingomonadaceae	NA		ASV134	47.8255	-2.98634	0.279555	-10.6825	1.22966e-26	3.82782e-26	Bacteroidetes	Bacteroidia	Bacteroidales	Prolixibacteraceae	WCHB1-32		Paenisporosarcina	20.6343	2.25388	0.196201	11.4876	1.5232e-30	5.33119e-30							Paracaedibacterales	0.0081694	0.00932787	0.0165068	0.018772
ASV139	3.21529e-12	1.19225e-11	1.89277e-10	6.42816e-10	Firmicutes	Bacilli	Bacillales	Bacillaceae	Bacillus		ASV234	15.3979	-2.98864	0.212816	-14.0433	8.46922e-45	3.95458e-44	Bacteroidetes	Bacteroidia	Sphingobacteriales	Sphingobacteriaceae	Pedobacter		Chryseobacterium	6.15904	2.24559	0.175961	12.7619	2.6764e-37	1.29702e-36							Oligoflexales	0.00231333	0.00274162	0.0129192	0.0150756
ASV573	2.09775e-12	7.57888e-12	6.68207e-09	2.00688e-08	Proteobacteria	Gammaproteobacteria	Betaproteobacteriales	Burkholderiaceae	Caenimonas		ASV344	6.49762	-2.99022	0.184659	-16.1932	5.6356e-59	3.83884e-58	Verrucomicrobia	Verrucomicrobiae	Pedosphaerales	Pedosphaeraceae	NA		Cohnella	83.2531	2.19347	0.109429	20.0448	2.24176e-89	2.82462e-88							Limnochordales	0.00213571	0.00249074	0.0107226	0.0123399
ASV104	9.77091e-13	3.68941e-12	2.57422e-10	8.80559e-10	Proteobacteria	Alphaproteobacteria	Sphingomonadales	Sphingomonadaceae	Sphingobium		ASV95	51.6501	-3.07673	0.19196	-16.0279	8.15559e-58	5.42768e-57	Proteobacteria	Alphaproteobacteria	Micavibrionales	NA	NA		Flavobacterium	316.479	2.10996	0.156785	13.4576	2.77671e-41	1.45777e-40							Propionibacteriales	0.00150438	0.00178963	0.00769948	0.00906109
ASV63	9.06956e-13	3.40926e-12	2.29251e-10	7.32808e-10	Proteobacteria	Alphaproteobacteria	Caulobacterales	Caulobacteraceae	Caulobacter		ASV133	41.5334	-3.07983	0.21641	-14.2314	5.84783e-46	2.82158e-45	Proteobacteria	Alphaproteobacteria	Rhizobiales	Rhizobiaceae	Brucella		Pseudorhodoferax	6.6571	1.81023	0.181156	9.99267	1.64099e-23	4.92298e-23							Rhodobacterales	0.000638034	0.000773469	0.00355686	0.0042611
ASV147	8.5971e-13	3.2572e-12	4.00988e-11	1.42666e-10	Bacteroidetes	Bacteroidia	Sphingobacteriales	Sphingobacteriaceae	Parapedobacter		ASV225	15.7981	-3.09842	0.168833	-18.352	3.18319e-75	2.92551e-74	Bacteroidetes	Bacteroidia	Sphingobacteriales	Sphingobacteriaceae	Pedobacter		Citreitalea	3.14199	1.67965	0.140655	11.9416	7.1823e-33	2.91926e-32							Opitutales	0.000274908	0.000341142	0.00530769	0.00622565
ASV211	8.34623e-13	3.05876e-12	4.25068e-10	1.36631e-09	Proteobacteria	Gammaproteobacteria	Betaproteobacteriales	Burkholderiaceae	Acidovorax		ASV74	54.0148	-3.10717	0.168526	-18.4374	6.58868e-76	6.25385e-75	Gemmatimonadetes	Gemmatimonadetes	Gemmatimonadales	Gemmatimonadaceae	Gemmatirosa		Sphingobium	17.3812	1.66037	0.160746	10.3291	5.20323e-25	1.68104e-24							Rickettsiales	0.000130482	0.000168415	0.00235843	0.0029088
ASV386	5.03956e-13	1.83176e-12	1.97349e-09	6.02196e-09	Firmicutes	Bacilli	Bacillales	Bacillaceae	Bacillus		ASV205	22.3575	-3.14441	0.217495	-14.4574	2.25203e-47	1.14379e-46	Proteobacteria	Gammaproteobacteria	Betaproteobacteriales	Burkholderiaceae	Noviherbaspirillum		Bdellovibrio	66.2282	1.49107	0.150453	9.91055	3.7458e-23	1.09761e-22							Salinisphaerales	0.000115205	0.000147681	0.00104781	0.00128061
ASV343	4.79207e-13	1.81443e-12	3.26614e-11	1.19706e-10	Proteobacteria	Alphaproteobacteria	Caulobacterales	Hyphomonadaceae	Hirschia		ASV631	6.3883	-3.14809	0.182693	-17.2316	1.53897e-66	1.22064e-65	Proteobacteria	Gammaproteobacteria	Betaproteobacteriales	TRA3-20	NA		Achromobacter	43.6043	1.4751	0.12727	11.5904	4.61068e-31	1.65985e-30							Rhodospirillales	6.40698e-05	8.65431e-05	9.32366e-05	0.000121667
ASV585	4.76021e-13	1.73451e-12	8.36516e-10	2.65053e-09	Bacteroidetes	Bacteroidia	Sphingobacteriales	Sphingobacteriaceae	Pedobacter		ASV427	9.07311	-3.14989	0.155873	-20.208	8.32692e-91	1.09575e-89	Bacteroidetes	Bacteroidia	Sphingobacteriales	NS11-12_marine_group	NA		Brevibacillus	13.6161	1.42264	0.163583	8.69675	3.41538e-18	9.15612e-18							Microtrichales	3.79726e-05	4.94423e-05	0.00138688	0.00168363
ASV374	4.42448e-13	1.64484e-12	5.38047e-10	1.73893e-09	Bacteroidetes	Bacteroidia	Cytophagales	Spirosomaceae	Larkinella		ASV356	12.1091	-3.15341	0.16954	-18.5997	3.22922e-77	3.1162e-76	Proteobacteria	Deltaproteobacteria	Myxococcales	P3OB-42	NA		Pigmentiphaga	2.77846	1.42053	0.126334	11.2443	2.47139e-29	8.41607e-29							Chthoniobacterales	1.05032e-05	1.497e-05	6.77143e-05	9.30024e-05
ASV188	4.28629e-13	1.56141e-12	4.63198e-11	1.5723e-10	Proteobacteria	Gammaproteobacteria	Xanthomonadales	Xanthomonadaceae	Pseudoxanthomonas		ASV312	11.7745	-3.15426	0.212226	-14.8628	5.75e-50	3.11145e-49	Proteobacteria	Alphaproteobacteria	Sphingomonadales	Sphingomonadaceae	Rhizorhapis		Massilia	288.093	1.38942	0.159088	8.73361	2.46674e-18	6.75672e-18							Sphingomonadales	1.56935e-07	2.59159e-07	2.67639e-08	4.79193e-08
ASV246	2.19979e-13	8.79796e-13	1.05086e-10	3.40954e-10	Proteobacteria	Alphaproteobacteria	Caulobacterales	Caulobacteraceae	Caulobacter		ASV408	6.99902	-3.20366	0.159156	-20.1291	4.10385e-90	5.28029e-89	Proteobacteria	Alphaproteobacteria	Caulobacterales	Caulobacteraceae	Phenylobacterium		Arcticibacter	38.5508	1.37709	0.185705	7.41547	1.21197e-13	2.7765e-13							Azospirillales	6.20011e-08	1.06299e-07	1.45004e-05	2.13878e-05
ASV265	1.60193e-13	6.22997e-13	8.6836e-12	3.30864e-11	Proteobacteria	Gammaproteobacteria	Betaproteobacteriales	Burkholderiaceae	Pseudorhodoferax		ASV3	659.216	-3.20402	0.154006	-20.8045	3.93965e-96	5.84886e-95	Proteobacteria	Gammaproteobacteria	Xanthomonadales	Xanthomonadaceae	Pseudoxanthomonas		Stenotrophomonas	525.51	1.27851	0.179361	7.12814	1.01736e-12	2.28905e-12							Xanthomonadales	3.97544e-08	6.89585e-08	3.67095e-10	7.52948e-10
ASV305	1.16956e-13	4.54381e-13	7.02235e-11	2.46532e-10	Bacteroidetes	Bacteroidia	Chitinophagales	Chitinophagaceae	Taibaiella		ASV299	15.8047	-3.22193	0.195048	-16.5187	2.69268e-61	1.94883e-60	Bacteroidetes	Bacteroidia	Chitinophagales	Chitinophagaceae	Flavitalea		Fictibacillus	56.7901	1.20198	0.15273	7.86998	3.54701e-15	8.43251e-15							Micromonosporales	1.70409e-08	2.98199e-08	1.03706e-07	1.75143e-07
ASV811	1.09526e-13	4.19866e-13	1.23046e-10	4.12901e-10	Proteobacteria	Alphaproteobacteria	Micavibrionales	NA	NA		ASV419	7.38411	-3.29722	0.19875	-16.5898	8.25969e-62	6.21086e-61	Gemmatimonadetes	Gemmatimonadetes	Gemmatimonadales	Gemmatimonadaceae	NA		Pseudochrobactrum	15.7044	1.15135	0.172633	6.66935	2.56946e-11	5.48732e-11							Rhizobiales	5.00771e-10	9.70298e-10	2.67096e-10	5.40852e-10
ASV256	6.39904e-14	2.55919e-13	2.07581e-11	7.58163e-11	Proteobacteria	Gammaproteobacteria	Betaproteobacteriales	Burkholderiaceae	Comamonas		ASV546	6.87747	-3.32597	0.185708	-17.9096	9.91576e-72	8.56899e-71	Proteobacteria	Gammaproteobacteria	Pseudomonadales	Pseudomonadaceae	Pseudomonas		Pseudomonas	466.047	1.13533	0.138491	8.19784	2.44754e-16	6.16781e-16							Caulobacterales	1.39656e-10	2.89107e-10	2.01807e-09	3.76949e-09
ASV122	4.78508e-14	1.99744e-13	1.48544e-08	4.3683e-08	Firmicutes	Bacilli	Bacillales	Bacillaceae	NA		ASV170	35.2108	-3.44438	0.219638	-15.682	2.00721e-55	1.24965e-54	Bacteroidetes	Bacteroidia	Sphingobacteriales	Sphingobacteriaceae	NA		Rhizobium	96.6525	1.07414	0.111756	9.61147	7.15229e-22	2.04816e-21							Longimicrobiales	4.23953e-11	8.56925e-11	1.69086e-09	3.05434e-09
ASV75	4.25325e-14	1.81293e-13	5.47028e-06	1.17858e-05	Bacteroidetes	Bacteroidia	Cytophagales	Spirosomaceae	Dyadobacter		ASV362	12.3249	-3.48025	0.190881	-18.2325	2.84951e-74	2.53825e-73	Proteobacteria	Alphaproteobacteria	Micropepsales	Micropepsaceae	NA		Chthoniobacter	13.9626	-1.08909	0.18377	-5.92639	3.09675e-09	5.65494e-09							Steroidobacterales	2.87943e-11	6.09318e-11	4.24374e-08	7.18093e-08
ASV178	4.3693e-14	1.75752e-13	2.63844e-12	1.04342e-11	Bacteroidetes	Bacteroidia	Chitinophagales	Chitinophagaceae	Sediminibacterium		ASV116	22.0722	-3.50146	0.162527	-21.5439	6.03772e-103	1.09245e-101	Proteobacteria	Alphaproteobacteria	Micavibrionales	NA	NA		Methyloversatilis	5.81079	-1.20658	0.185656	-6.49898	8.08648e-11	1.67032e-10							Oceanospirillales	6.11591e-12	1.32601e-11	1.70058e-12	4.17189e-12
ASV205	3.62755e-14	1.48372e-13	5.10212e-11	1.67428e-10	Proteobacteria	Gammaproteobacteria	Betaproteobacteriales	Burkholderiaceae	Noviherbaspirillum		ASV135	24.0961	-3.5084	0.176126	-19.9199	2.73697e-88	3.23409e-87	Proteobacteria	Alphaproteobacteria	Sphingomonadales	Sphingomonadaceae	Novosphingobium		Methylobacterium	4.90781	-1.23375	0.159356	-7.74208	9.78058e-15	2.28214e-14							Babeliales	1.19203e-12	2.64331e-12	3.79587e-12	8.53801e-12
ASV567	3.551e-14	1.37876e-13	8.30806e-11	2.82037e-10	Proteobacteria	Deltaproteobacteria	Bdellovibrionales	Bacteriovoracaceae	Peredibacter		ASV67	87.8904	-3.51074	0.235163	-14.929	2.13489e-50	1.16613e-49	Bacteroidetes	Bacteroidia	Chitinophagales	Chitinophagaceae	Pseudoflavitalea		OM27_clade	10.2636	-1.24244	0.17495	-7.10169	1.23238e-12	2.72421e-12							Chitinophagales	2.611e-14	6.87769e-14	5.12012e-15	1.48463e-14
ASV170	3.15089e-14	1.28135e-13	4.03444e-13	1.62135e-12	Bacteroidetes	Bacteroidia	Sphingobacteriales	Sphingobacteriaceae	NA		ASV554	7.75192	-3.51756	0.177068	-19.8656	8.08046e-88	9.35718e-87	Proteobacteria	Gammaproteobacteria	Oceanospirillales	Pseudohongiellaceae	BIyi10		Microvirga	3.30553	-1.24685	0.153217	-8.1378	4.02534e-16	9.7537e-16							Sphingobacteriales	8.4095e-15	2.12702e-14	9.23018e-17	2.89617e-16
ASV394	3.06883e-14	1.23079e-13	3.47799e-09	1.01968e-08	Firmicutes	Bacilli	Bacillales	Paenibacillaceae	Paenibacillus		ASV282	10.5309	-3.52822	0.212945	-16.5687	1.17374e-61	8.60248e-61	Bacteroidetes	Bacteroidia	Chitinophagales	Chitinophagaceae	Flavisolibacter		Geobacillus	17.6106	-1.32877	0.187618	-7.08232	1.41758e-12	3.07956e-12							Pseudomonadales	6.47435e-17	2.08761e-16	5.9018e-19	2.77407e-18
ASV262	2.83427e-14	1.17493e-13	2.31107e-13	9.77039e-13	Firmicutes	Bacilli	Bacillales	Bacillaceae	Bacillus		ASV178	12.8619	-3.59989	0.195315	-18.4312	7.38104e-76	6.89294e-75	Bacteroidetes	Bacteroidia	Chitinophagales	Chitinophagaceae	Sediminibacterium		Opitutus	2.6042	-1.35594	0.152095	-8.91508	4.87481e-19	1.36495e-18							Pedosphaerales	3.21933e-17	1.03181e-16	4.4903e-15	1.2194e-14
ASV238	1.7062e-14	6.81173e-14	8.88215e-12	3.14035e-11	Firmicutes	Bacilli	Bacillales	Paenibacillaceae	Ammoniphilus		ASV495	8.29921	-3.63128	0.157297	-23.0855	6.4827e-118	1.78737e-116	Proteobacteria	Alphaproteobacteria	Rhizobiales	Xanthobacteraceae	NA		BIyi10	82.6335	-1.41707	0.120064	-11.8027	3.78133e-32	1.4889e-31							Legionellales	1.71805e-17	5.54881e-17	2.26385e-09	4.10447e-09
ASV242	1.63385e-14	6.80527e-14	1.68143e-13	6.87002e-13	Bacteroidetes	Bacteroidia	Sphingobacteriales	KD3-93	NA		ASV148	34.2374	-3.65285	0.156106	-23.3999	4.28815e-121	1.46049e-119	Proteobacteria	Gammaproteobacteria	Oceanospirillales	Pseudohongiellaceae	Pseudohongiella		Aminobacter	6.26198	-1.69497	0.135791	-12.4823	9.33069e-36	4.35432e-35							Enterobacteriales	5.95403e-19	2.3809e-18	6.95593e-14	1.76527e-13
ASV289	1.4035e-14	5.75389e-14	7.20885e-14	3.10905e-13	Proteobacteria	Gammaproteobacteria	Betaproteobacteriales	Methylophilaceae	NA		ASV497	8.82709	-3.72221	0.199473	-18.6602	1.0428e-77	1.02336e-76	Bacteroidetes	Ignavibacteria	OPB56	NA	NA		Ramlibacter	20.7836	-1.77877	0.142914	-12.4465	1.46171e-35	6.57769e-35							Bdellovibrionales	2.91493e-19	1.19243e-18	2.46709e-13	6.36003e-13
ASV44	8.89959e-15	3.90196e-14	5.06465e-07	1.28607e-06	Proteobacteria	Alphaproteobacteria	Reyranellales	Reyranellaceae	Reyranella		ASV180	15.8537	-3.80408	0.216603	-17.5624	4.77804e-69	3.95212e-68	Bacteroidetes	Bacteroidia	Flavobacteriales	Crocinitomicaceae	Fluviicola		Sphingoaurantiacus	41.7983	-1.81772	0.178223	-10.1991	2.00073e-24	6.30228e-24							Reyranellales	3.01259e-22	1.55748e-21	9.81019e-15	2.52398e-14
ASV72	5.76779e-15	2.62848e-14	6.12946e-10	1.86025e-09	Bacteroidetes	Bacteroidia	Chitinophagales	Chitinophagaceae	Chitinophaga		ASV89	21.4032	-3.81496	0.172127	-22.1637	7.69491e-109	1.78214e-107	Gemmatimonadetes	Gemmatimonadetes	Gemmatimonadales	Gemmatimonadaceae	Gemmatimonas		Steroidobacter	7.80823	-1.82144	0.151042	-12.0592	1.73523e-33	7.28795e-33							Myxococcales	1.53846e-24	9.11354e-24	4.9936e-17	1.53742e-16
ASV487	5.54574e-15	2.38071e-14	1.01259e-10	3.19459e-10	Bacteroidetes	Bacteroidia	Cytophagales	Spirosomaceae	NA		ASV447	10.5012	-3.92177	0.208527	-18.807	6.6158e-79	6.60439e-78	Proteobacteria	Alphaproteobacteria	Rhodospirillales	NA	NA		Reyranella	56.0837	-1.84156	0.0922935	-19.9533	1.40306e-88	1.60715e-87							Flavobacteriales	2.07944e-28	1.5223e-27	7.9862e-31	5.79558e-30
ASV554	3.62065e-15	1.55966e-14	4.7599e-12	1.70717e-11	Proteobacteria	Gammaproteobacteria	Oceanospirillales	Pseudohongiellaceae	BIyi10		ASV149	39.0313	-3.97041	0.175889	-22.5733	7.92304e-113	2.0852e-111	Bacteroidetes	Bacteroidia	Sphingobacteriales	Sphingobacteriaceae	Pedobacter		Nocardioides	4.71835	-1.84596	0.172116	-10.7251	7.76387e-27	2.57433e-26							Betaproteobacteriales	1.598e-28	1.22126e-27	1.41285e-31	1.1429e-30
ASV286	3.65156e-15	1.52671e-14	3.25635e-14	1.39805e-13	Bacteroidetes	Bacteroidia	Chitinophagales	Chitinophagaceae	Sediminibacterium		ASV446	10.8606	-4.03572	0.209942	-19.223	2.37631e-82	2.54794e-81	Proteobacteria	Gammaproteobacteria	Betaproteobacteriales	TRA3-20	NA		Phenylobacterium	18.7149	-2.01326	0.140563	-14.3229	1.57419e-46	9.44517e-46							Alteromonadales	3.15471e-29	2.29833e-28	2.4625e-28	1.7648e-27
ASV376	1.70296e-15	7.61563e-15	3.02458e-15	1.49577e-14	Bacteroidetes	Bacteroidia	Chitinophagales	Chitinophagaceae	Chitinophaga		ASV217	18.97	-4.0685	0.211815	-19.2078	3.1858e-82	3.35378e-81	Bacteroidetes	Bacteroidia	Sphingobacteriales	Sphingobacteriaceae	NA		Afipia	3.92999	-2.08186	0.148625	-14.0075	1.40228e-44	7.68203e-44							Bacillales	2.67673e-31	2.9192e-30	6.74618e-35	9.02286e-34
ASV383	1.47314e-15	6.45996e-15	8.49315e-11	3.00257e-10	Proteobacteria	Deltaproteobacteria	Bdellovibrionales	Bdellovibrionaceae	Bdellovibrio		ASV182	15.1744	-4.13262	0.162112	-25.4923	2.3979e-143	1.06799e-141	Proteobacteria	Alphaproteobacteria	Sphingomonadales	Sphingomonadaceae	Novosphingobium		Sphingopyxis	290.58	-2.12333	0.175375	-12.1074	9.65401e-34	4.1945e-33							Gemmatimonadales	3.31021e-47	7.11695e-46	2.80494e-39	4.01975e-38
ASV108	1.11849e-15	5.23971e-15	9.05313e-15	4.40419e-14	Bacteroidetes	Bacteroidia	Chitinophagales	Chitinophagaceae	Chitinophaga		ASV395	11.4969	-4.13621	0.157004	-26.3446	5.91725e-153	3.42609e-151	Proteobacteria	Alphaproteobacteria	Rhizobiales	Xanthobacteraceae	Bradyrhizobium		Ellin6055	5.67562	-2.22875	0.17177	-12.9752	1.69197e-38	8.52753e-38							Micropepsales	1.04503e-53	4.49365e-52	7.91371e-38	1.1615e-36
ASV110	8.22674e-16	3.73678e-15	1.8385e-12	7.28053e-12	Bacteroidetes	Bacteroidia	Sphingobacteriales	Sphingobacteriaceae	Sphingobacterium		ASV367	13.3105	-4.214	0.144273	-29.2086	1.50845e-187	1.45565e-185	Proteobacteria	Alphaproteobacteria	Rhodospirillales	NA	NA		Gemmatirosa	48.9518	-2.63023	0.163225	-16.1142	2.02925e-58	1.50403e-57
ASV414	7.12423e-16	3.30846e-15	1.62393e-13	6.9683e-13	Firmicutes	Bacilli	Bacillales	Bacillaceae	Bacillus		ASV242	23.3423	-4.23239	0.206879	-20.4582	5.07298e-93	7.16404e-92	Bacteroidetes	Bacteroidia	Sphingobacteriales	KD3-93	NA		Parasegetibacter	99.5853	-2.7888	0.276484	-10.0867	6.32803e-24	1.94471e-23								"kw.ep"	"kw.eBH"	"glm.ep"	"glm.eBH"
ASV70	6.29476e-16	3.05689e-15	2.79691e-12	1.09088e-11	Proteobacteria	Gammaproteobacteria	Pseudomonadales	Pseudomonadaceae	Pseudomonas		ASV181	32.909	-4.26143	0.221226	-19.2628	1.10337e-82	1.20538e-81	Proteobacteria	Alphaproteobacteria	Micropepsales	Micropepsaceae	NA		Sediminibacterium	20.0785	-2.81904	0.17242	-16.3498	4.36093e-60	3.43423e-59							Crocinitomicaceae	0.0547377	0.0638418	0.000447251	0.000677078
ASV140	4.56143e-16	2.09579e-15	1.7766e-11	6.3295e-11	Proteobacteria	Gammaproteobacteria	Betaproteobacteriales	Burkholderiaceae	Massilia		ASV61	75.7918	-4.27564	0.184895	-23.1247	2.61594e-118	7.57314e-117	Proteobacteria	Gammaproteobacteria	Betaproteobacteriales	Methylophilaceae	Methylophilus		Caenimonas	14.3587	-2.94108	0.15361	-19.1464	1.03736e-81	1.00544e-80							Cellvibrionaceae	0.02089	0.025933	0.0358822	0.0430067
ASV109	1.93714e-16	9.11548e-16	2.85235e-12	1.10636e-11	Proteobacteria	Alphaproteobacteria	Sphingomonadales	Sphingomonadaceae	Novosphingobium		ASV289	12.6855	-4.29303	0.195932	-21.9109	2.04552e-106	4.3865e-105	Proteobacteria	Gammaproteobacteria	Betaproteobacteriales	Methylophilaceae	NA		Haliangium	11.1962	-3.26134	0.150813	-21.6251	1.04316e-103	1.64298e-102							Rhodospirillaceae	0.0159657	0.0199136	0.00926518	0.0119323
ASV206	1.60827e-16	7.79711e-16	1.20042e-12	4.79419e-12	Proteobacteria	Gammaproteobacteria	Legionellales	Legionellaceae	Legionella		ASV176	29.1608	-4.31832	0.140542	-30.7261	2.55414e-207	3.69712e-205	Proteobacteria	Alphaproteobacteria	Rhodospirillales	Rhodospirillaceae	NA		Gemmatimonas	61.0324	-3.57885	0.163803	-21.8485	8.02494e-106	1.44449e-104							Ruminococcaceae	0.0168958	0.0194821	0.0487143	0.0552801
ASV112	1.55973e-16	7.49568e-16	1.33253e-13	5.82953e-13	Bacteroidetes	Bacteroidia	Sphingobacteriales	Sphingobacteriaceae	Sphingobacterium		ASV309	14.8896	-4.34616	0.193258	-22.489	5.32222e-112	1.33981e-110	Proteobacteria	Gammaproteobacteria	Betaproteobacteriales	TRA3-20	NA		Hirschia	42.3803	-3.71206	0.143042	-25.9508	1.78137e-148	1.12226e-146							Paracaedibacteraceae	0.0141715	0.0175435	0.0254625	0.030648
ASV189	8.27332e-17	4.14413e-16	1.48982e-15	7.50606e-15	Proteobacteria	Gammaproteobacteria	Betaproteobacteriales	Burkholderiaceae	Achromobacter		ASV311	15.0299	-4.35449	0.216455	-20.1173	5.20887e-90	6.41689e-89	Bacteroidetes	Bacteroidia	Chitinophagales	Chitinophagaceae	Terrimonas		Emticicia	15.0726	-4.00463	0.217717	-18.3937	1.47546e-75	1.32791e-74							Microscillaceae	0.0143175	0.0167877	0.00393828	0.00494508
ASV288	8.06845e-17	4.02978e-16	6.83761e-17	3.90419e-16	Bacteroidetes	Bacteroidia	Chitinophagales	Chitinophagaceae	Flavisolibacter		ASV96	63.9396	-4.45808	0.212713	-20.9582	1.58008e-97	2.54129e-96	Bacteroidetes	Bacteroidia	Sphingobacteriales	Sphingobacteriaceae	Pedobacter		Flavitalea	28.877	-4.12086	0.158181	-26.0516	1.2905e-149	1.62603e-147							Magnetospirillaceae	0.0102458	0.0116913	0.0267583	0.0305644
ASV309	7.6399e-17	3.79617e-16	3.24553e-16	1.75384e-15	Proteobacteria	Gammaproteobacteria	Betaproteobacteriales	TRA3-20	NA		ASV288	18.6932	-4.57216	0.196009	-23.3263	2.40019e-120	7.72063e-119	Bacteroidetes	Bacteroidia	Chitinophagales	Chitinophagaceae	Flavisolibacter		Flavisolibacter	18.3603	-4.60418	0.197142	-23.3546	1.23858e-120	2.60102e-119							Limnochordaceae	0.00924908	0.0101422	0.0217674	0.0246359
ASV124	7.26639e-17	3.56637e-16	2.10713e-14	9.83942e-14	Bacteroidetes	Bacteroidia	Sphingobacteriales	Sphingobacteriaceae	Sphingobacterium		ASV324	15.6437	-4.61053	0.229179	-20.1175	5.18125e-90	6.41689e-89	Proteobacteria	Gammaproteobacteria	Betaproteobacteriales	Burkholderiaceae	Caenimonas		Pseudoflavitalea	78.3274	-5.0357	0.261845	-19.2316	2.01369e-82	2.11437e-81							Microbacteriaceae	0.00676839	0.00801331	0.0199541	0.023816
ASV235	4.95967e-17	2.53251e-16	5.88314e-14	2.62976e-13	Proteobacteria	Alphaproteobacteria	Rhodospirillales	Rhodospirillaceae	NA		ASV286	19.0646	-4.6819	0.201442	-23.2419	1.71907e-119	5.23865e-118	Bacteroidetes	Bacteroidia	Chitinophagales	Chitinophagaceae	Sediminibacterium															Pleomorphomonadaceae	0.00239626	0.0031014	0.016671	0.0201862
ASV378	2.22279e-17	1.18413e-16	1.82041e-10	6.12814e-10	Proteobacteria	Alphaproteobacteria	Rhizobiales	Beijerinckiaceae	Methylocella		ASV323	16.456	-4.68645	0.218115	-21.4862	2.09688e-102	3.67908e-101	Acidobacteria	Acidobacteriia	Solibacterales	Solibacteraceae_(Subgroup_3)	Paludibaculum															Alicyclobacillaceae	0.00225681	0.00309842	0.0383084	0.0460488
ASV493	2.10535e-17	1.07077e-16	1.25268e-11	4.34531e-11	Proteobacteria	Alphaproteobacteria	Rhizobiales	Rhizobiaceae	Rhizobium		ASV129	45.4338	-4.74562	0.190207	-24.9498	2.14851e-137	8.29325e-136	Bacteroidetes	Bacteroidia	Bacteroidetes_VC2.1_Bac22	NA	NA															Rhodocyclaceae	0.00159621	0.00219704	0.00409542	0.00540605
ASV315	1.46184e-17	7.60414e-17	1.95543e-14	9.11382e-14	Bacteroidetes	Bacteroidia	Sphingobacteriales	Sphingobacteriaceae	Pedobacter		ASV277	17.489	-4.7806	0.219973	-21.7327	1.00788e-104	2.01228e-103	Proteobacteria	Deltaproteobacteria	Myxococcales	Archangiaceae	NA															D05-2	0.00149805	0.00199965	0.0175206	0.0207453
ASV297	1.06585e-17	5.63628e-17	2.49863e-12	9.7565e-12	Proteobacteria	Gammaproteobacteria	Betaproteobacteriales	Burkholderiaceae	Ramlibacter		ASV269	20.052	-4.86822	0.218521	-22.278	6.03634e-110	1.45627e-108	Bacteroidetes	Bacteroidia	Sphingobacteriales	env.OPS_17	NA															Rhodobacteraceae	0.00101236	0.00136516	0.00426369	0.00547282
ASV393	8.97199e-18	4.76141e-17	8.99146e-15	4.09377e-14	Bacteroidetes	Bacteroidia	Sphingobacteriales	Sphingobacteriaceae	Sphingobacterium		ASV204	22.7708	-4.97309	0.169301	-29.3742	1.17238e-189	1.35762e-187	Bacteroidetes	Bacteroidia	Sphingobacteriales	Sphingobacteriaceae	Pedobacter															Nocardioidaceae	0.000579969	0.000819643	0.00382591	0.00499977
ASV231	3.72462e-18	1.91297e-17	3.42195e-17	1.95745e-16	Bacteroidetes	Bacteroidia	Flavobacteriales	Flavobacteriaceae	Flavobacterium		ASV172	32.9613	-5.09346	0.175503	-29.0221	3.45902e-185	2.8611e-183	Bacteroidetes	Bacteroidia	Chitinophagales	Chitinophagaceae	Flavisolibacter															Solimonadaceae	0.000398381	0.000563108	0.00283335	0.00366837
ASV99	2.03269e-18	1.16787e-17	1.09846e-12	4.50959e-12	Firmicutes	Bacilli	Bacillales	Bacillaceae	NA		ASV97	44.3661	-5.31523	0.262679	-20.2347	4.84737e-91	6.52703e-90	Acidobacteria	Holophagae	Holophagales	Holophagaceae	Geothrix															Opitutaceae	0.000120176	0.000173324	0.00389749	0.00484616
ASV200	1.34207e-18	7.85703e-18	2.28712e-16	1.26479e-15	Proteobacteria	Alphaproteobacteria	Rhizobiales	Rhizobiaceae	Shinella		ASV212	26.6526	-5.41748	0.170612	-31.7533	2.86274e-221	5.52509e-219	Bacteroidetes	Bacteroidia	Sphingobacteriales	Sphingobacteriaceae	Mucilaginibacter															Beijerinckiaceae	2.96783e-05	4.84088e-05	1.26003e-05	2.18875e-05
ASV155	1.36484e-18	7.73344e-18	9.48563e-16	4.69919e-15	Bacteroidetes	Bacteroidia	Sphingobacteriales	Sphingobacteriaceae	Pedobacter		ASV53	124.393	-5.84322	0.183612	-31.8238	3.03444e-222	1.75694e-219	Bacteroidetes	Bacteroidia	Chitinophagales	Chitinophagaceae	Terrimonas															Chthoniobacteraceae	1.88607e-06	3.31463e-06	1.08551e-05	1.87994e-05
ASV164	1.31154e-18	7.03186e-18	2.87594e-15	1.34305e-14	Proteobacteria	Deltaproteobacteria	Bdellovibrionales	Bdellovibrionaceae	Bdellovibrio																												Azospirillaceae	3.85376e-08	7.3357e-08	1.88626e-05	3.12969e-05
ASV151	9.69827e-19	5.76897e-18	3.4119e-14	1.57004e-13	Proteobacteria	Alphaproteobacteria	Sphingomonadales	Sphingomonadaceae	Sphingomonas			Early	Late																								Xanthomonadaceae	2.98166e-08	5.74446e-08	3.16549e-10	7.04005e-10
ASV132	4.65613e-19	2.52111e-18	9.14621e-19	5.81968e-18	Proteobacteria	Gammaproteobacteria	Betaproteobacteriales	Burkholderiaceae	Variovorax		Dependentiae	"baseMean"	"log2FoldChange"	"lfcSE"	"stat"	"pvalue"	"padj"																				Micromonosporaceae	1.28867e-08	2.43567e-08	4.97468e-08	9.56611e-08
ASV220	4.1904e-19	2.51637e-18	5.53901e-12	2.13261e-11	Proteobacteria	Alphaproteobacteria	Acetobacterales	Acetobacteraceae	Roseomonas		Firmicutes	12.134	2.70131	0.224774	12.0179	2.86187e-33	8.58562e-33																				Sphingomonadaceae	1.24301e-08	2.42659e-08	1.25799e-09	2.65719e-09
ASV130	2.05136e-19	1.17033e-18	8.20737e-20	5.85734e-19	Proteobacteria	Gammaproteobacteria	Betaproteobacteriales	Burkholderiaceae	Variovorax		Cyanobacteria	1442.3	2.14838	0.135692	15.8328	1.84858e-56	7.39433e-56																				Devosiaceae	1.03647e-08	2.06058e-08	1.12786e-09	2.32779e-09
ASV280	3.14491e-20	2.02948e-19	1.80344e-20	1.38531e-19	Firmicutes	Bacilli	Bacillales	Bacillaceae	Geobacillus		Spirochaetes	8.26817	1.06036	0.16549	6.4074	1.48027e-10	2.5376e-10																				TRA3-20	4.42275e-09	8.59429e-09	4.18245e-07	7.48985e-07
ASV730	2.92997e-20	1.86495e-19	1.14563e-15	5.53025e-15	Proteobacteria	Alphaproteobacteria	Rhizobiales	Xanthobacteraceae	Xanthobacter		Gemmatimonadetes	4.30131	-1.51939	0.172057	-8.83071	1.04013e-18	2.49632e-18																				Longimicrobiaceae	3.43772e-11	7.44424e-11	2.50111e-08	4.7232e-08
ASV67	2.63463e-20	1.73412e-19	8.44591e-18	4.92744e-17	Bacteroidetes	Bacteroidia	Chitinophagales	Chitinophagaceae	Pseudoflavitalea		Acidobacteria	81.4792	-2.76458	0.155392	-17.791	8.2952e-71	4.97712e-70																				Steroidobacteraceae	1.80076e-11	4.11644e-11	4.44884e-08	8.54904e-08
ASV10	1.19777e-20	8.49935e-20	1.37218e-16	7.70502e-16	Proteobacteria	Gammaproteobacteria	Pseudomonadales	Pseudomonadaceae	Pseudomonas			47.546	-4.32413	0.239489	-18.0557	7.11575e-73	8.5389e-72																				Planococcaceae	1.46437e-11	3.33743e-11	1.34993e-07	2.51715e-07
ASV253	9.78182e-21	6.9407e-20	2.04423e-14	8.62699e-14	Bacteroidetes	Bacteroidia	Sphingobacteriales	Sphingobacteriaceae	Pedobacter																												Pseudohongiellaceae	1.76485e-12	4.14052e-12	1.28173e-12	3.34106e-12
ASV191	7.77089e-21	5.32348e-20	1.56017e-14	6.84165e-14	Bacteroidetes	Bacteroidia	Flavobacteriales	Crocinitomicaceae	Fluviicola			Early	Late																								Chitinophagaceae	3.28625e-14	8.74801e-14	1.8296e-15	5.81135e-15
ASV69	5.71509e-21	4.10036e-20	1.33434e-12	5.16857e-12	Bacteroidetes	Bacteroidia	Cytophagales	Spirosomaceae	Dyadobacter			"baseMean"	"log2FoldChange"	"lfcSE"	"stat"	"pvalue"	"padj"																				Caulobacteraceae	1.66761e-14	4.4302e-14	6.12255e-13	1.60674e-12
ASV251	4.78021e-21	3.32466e-20	4.19577e-13	1.64159e-12	Proteobacteria	Alphaproteobacteria	Caulobacterales	Caulobacteraceae	Phenylobacterium		Clostridia	497.6	4.74264	0.277392	17.0972	1.55668e-65	1.32318e-64																				UBA12409	6.92725e-15	1.80096e-14	1.03516e-13	2.83249e-13
ASV168	4.1671e-21	2.91154e-20	4.2395e-19	2.83544e-18	Proteobacteria	Gammaproteobacteria	Betaproteobacteriales	Burkholderiaceae	Acidovorax		Babeliae	13.2565	2.76102	0.226415	12.1945	3.32586e-34	8.07708e-34																				Xanthobacteraceae	1.46898e-15	4.09836e-15	1.088e-12	2.70189e-12
ASV51	2.19795e-21	1.49532e-20	2.96443e-20	2.09627e-19	Proteobacteria	Gammaproteobacteria	Cellvibrionales	Cellvibrionaceae	Cellvibrio		Bacilli	994.007	1.46644	0.116051	12.6362	1.33425e-36	3.78037e-36																				Pedosphaeraceae	3.21836e-16	9.26871e-16	6.75581e-14	1.84526e-13
ASV135	5.82663e-22	4.52073e-21	1.22673e-16	6.63718e-16	Proteobacteria	Alphaproteobacteria	Sphingomonadales	Sphingomonadaceae	Novosphingobium		Leptospirae	4.73352	-1.60983	0.172265	-9.34509	9.18106e-21	1.95098e-20																				Weeksellaceae	1.62628e-16	4.82448e-16	9.73566e-14	2.59436e-13
ASV90	4.59977e-22	3.51126e-21	7.57416e-20	5.2256e-19	Proteobacteria	Deltaproteobacteria	Bdellovibrionales	Bdellovibrionaceae	Bdellovibrio		Gemmatimonadetes	83.3482	-2.67506	0.15756	-16.9781	1.19354e-64	6.76338e-64																				Pseudomonadaceae	4.52943e-17	1.42336e-16	1.6751e-19	7.02023e-19
ASV408	2.62795e-22	2.07386e-21	1.39343e-16	7.78505e-16	Proteobacteria	Alphaproteobacteria	Caulobacterales	Caulobacteraceae	Phenylobacterium		Acidobacteriia	8.82828	-3.01222	0.19582	-15.3826	2.14129e-53	9.10048e-53																				Sphingobacteriaceae	3.91812e-17	1.20828e-16	6.47214e-19	2.47599e-18
ASV175	8.63104e-23	6.35325e-22	1.66203e-17	9.36024e-17	Proteobacteria	Gammaproteobacteria	Enterobacteriales	Enterobacteriaceae	Enterobacter		Ignavibacteria	7.29145	-3.02542	0.174362	-17.3514	1.92588e-67	3.27399e-66																				Rhizobiaceae	6.53019e-18	2.17319e-17	1.57168e-19	6.17431e-19
ASV480	1.48543e-23	1.26758e-22	3.51648e-19	2.38721e-18	Bacteroidetes	Bacteroidia	Sphingobacteriales	Sphingobacteriaceae	Pedobacter		Holophagae	31.5472	-3.87995	0.273923	-14.1644	1.52218e-45	5.17542e-45																				Legionellaceae	1.70119e-18	6.04787e-18	6.75645e-10	1.40471e-09
ASV276	1.07002e-23	9.41491e-23	3.19755e-14	1.33474e-13	Proteobacteria	Alphaproteobacteria	Rhizobiales	Devosiaceae	NA																												Enterobacteriaceae	1.16484e-18	4.30498e-18	2.83382e-14	7.70208e-14
ASV47	5.15592e-24	4.43699e-23	5.1098e-18	3.11921e-17	Proteobacteria	Alphaproteobacteria	Rhizobiales	Rhizobiaceae	Rhizobium			Early	Late																								Haliangiaceae	1.23255e-23	6.47651e-23	3.13418e-16	9.50726e-16
ASV60	3.2513e-24	2.89456e-23	1.04286e-20	8.28472e-20	Bacteroidetes	Bacteroidia	Sphingobacteriales	Sphingobacteriaceae	Arcticibacter			"baseMean"	"log2FoldChange"	"lfcSE"	"stat"	"pvalue"	"padj"																				Bdellovibrionaceae	3.1298e-24	1.63148e-23	8.54966e-18	2.74863e-17
ASV105	2.29323e-24	2.10356e-23	7.42227e-18	4.78473e-17	Proteobacteria	Gammaproteobacteria	Betaproteobacteriales	Burkholderiaceae	Hydrogenophaga		Alteromonadales	16.1417	5.37003	0.2237	24.0056	2.43335e-127	1.21668e-125																				Reyranellaceae	1.42027e-24	7.49124e-24	8.14737e-15	2.27574e-14
ASV131	2.22777e-24	2.03939e-23	6.93682e-16	3.60614e-15	Bacteroidetes	Bacteroidia	Cytophagales	Spirosomaceae	Dyadobacter		Clostridiales	518.833	5.18634	0.277305	18.7027	4.70802e-78	3.92335e-77																				Alteromonadaceae	3.93417e-26	2.23632e-25	5.99527e-24	2.90717e-23
ASV123	1.58841e-24	1.43781e-23	5.09895e-15	2.51092e-14	Proteobacteria	Alphaproteobacteria	Rhizobiales	Rhizobiaceae	Rhizobium		Bacteroidales	307.198	4.44447	0.31815	13.9697	2.38482e-44	9.93673e-44																				KD3-93	7.56765e-29	5.04963e-28	8.4923e-25	5.79862e-24
ASV27	7.49423e-25	7.21574e-24	1.64437e-18	1.05974e-17	Bacteroidetes	Bacteroidia	Sphingobacteriales	Sphingobacteriaceae	Pedobacter		Enterobacteriales	316.867	4.18891	0.205499	20.384	2.31687e-92	3.86145e-91																				Bacillaceae	2.32038e-29	1.63863e-28	4.0412e-31	3.0269e-30
ASV174	4.41479e-25	4.11607e-24	8.95839e-23	8.00289e-22	Proteobacteria	Gammaproteobacteria	Xanthomonadales	Xanthomonadaceae	Pseudoxanthomonas		Babeliales	13.6132	3.12009	0.22705	13.7418	5.70167e-43	2.19295e-42																				Burkholderiaceae	4.63536e-30	3.37844e-29	2.09978e-33	1.86138e-32
ASV356	2.26308e-25	1.97353e-24	1.79146e-20	1.33051e-19	Proteobacteria	Deltaproteobacteria	Myxococcales	P3OB-42	NA		Desulfuromonadales	21.7299	3.0341	0.25095	12.0905	1.18593e-33	3.29424e-33																				Paenibacillaceae	9.62457e-39	1.21476e-37	3.98246e-45	9.3782e-44
ASV682	8.07555e-26	7.84017e-25	4.03394e-19	2.87424e-18	Bacteroidetes	Bacteroidia	Sphingobacteriales	Sphingobacteriaceae	Pedobacter		Flavobacteriales	995.317	2.73144	0.120543	22.6594	1.12741e-113	2.81852e-112																				Flavobacteriaceae	6.43463e-40	9.40822e-39	3.76594e-36	3.494e-35
ASV207	9.44097e-27	9.3948e-26	3.25319e-18	1.95406e-17	Proteobacteria	Alphaproteobacteria	Rhizobiales	Beijerinckiaceae	Bosea		Bacillales	1054.98	1.89895	0.126947	14.9586	1.36858e-50	7.60322e-50																				Gemmatimonadaceae	9.43843e-49	2.04906e-47	1.62152e-38	1.87511e-37
ASV33	6.06816e-27	6.81155e-26	3.02679e-23	2.93691e-22	Proteobacteria	Alphaproteobacteria	Micropepsales	Micropepsaceae	NA		Cellvibrionales	275.051	1.64675	0.226805	7.26063	3.85299e-13	7.4096e-13																				Hyphomonadaceae	6.54059e-49	1.44109e-47	1.40537e-41	1.97975e-40
ASV24	4.5638e-27	5.15509e-26	1.06343e-20	7.72394e-20	Proteobacteria	Gammaproteobacteria	Oceanospirillales	Pseudohongiellaceae	BIyi10		Verrucomicrobiales	20.89	1.39489	0.10854	12.8513	8.45533e-38	2.64229e-37																				Micropepsaceae	5.22567e-53	3.29217e-51	1.69318e-36	1.85529e-35
ASV495	3.7839e-27	4.25469e-26	2.92247e-22	2.52688e-21	Proteobacteria	Alphaproteobacteria	Rhizobiales	Xanthobacteraceae	NA		Bdellovibrionales	172.237	1.17143	0.117122	10.0018	1.49597e-23	3.56183e-23
ASV165	3.74965e-27	3.75361e-26	2.4911e-24	2.28988e-23	Proteobacteria	Gammaproteobacteria	Enterobacteriales	Enterobacteriaceae	Enterobacter		Cytophagales	313.518	1.06955	0.0803594	13.3095	2.03712e-40	7.27543e-40																					"kw.ep"	"kw.eBH"	"glm.ep"	"glm.eBH"
ASV695	8.8886e-28	1.00393e-26	6.3794e-21	4.58597e-20	Proteobacteria	Gammaproteobacteria	Betaproteobacteriales	Burkholderiaceae	Pigmentiphaga		Paracaedibacterales	12.9273	1.04602	0.16588	6.30588	2.86562e-10	4.77603e-10																				Atlantibacter	0.0328781	0.0403876	0.0713095	0.0838907
ASV427	3.96003e-28	4.79128e-27	6.12675e-24	6.19102e-23	Bacteroidetes	Bacteroidia	Sphingobacteriales	NS11-12_marine_group	NA		Sphingobacteriales	1717.89	1.04571	0.0884117	11.8277	2.80718e-32	7.38732e-32																				Rhabdobacter	0.017234	0.0240729	0.0469763	0.0623479
ASV390	3.47074e-28	4.0795e-27	1.39848e-21	1.16059e-20	Proteobacteria	Alphaproteobacteria	Rhizobiales	Devosiaceae	Devosia		Oligoflexales	11.1068	-1.35443	0.168282	-8.04855	8.37776e-16	1.67555e-15																				Delftia	0.0161312	0.0227844	0.0237956	0.0338258
ASV4	1.68115e-28	2.0772e-27	4.61904e-25	5.13527e-24	Bacteroidetes	Bacteroidia	Flavobacteriales	Flavobacteriaceae	Flavobacterium		Micropepsales	87.0737	-1.39119	0.153955	-9.03635	1.61989e-19	3.52149e-19																				Massilia	0.0158537	0.0224066	0.00442612	0.00698955
ASV59	3.01226e-29	3.89698e-28	2.83861e-19	2.04432e-18	Proteobacteria	Alphaproteobacteria	Rhizobiales	Beijerinckiaceae	Bosea		Leptospirales	4.6927	-1.54276	0.182693	-8.44458	3.05137e-17	6.35703e-17																				Salirhabdus	0.0163321	0.0216386	0.0463474	0.0577957
ASV365	2.37923e-29	2.97986e-28	3.70425e-21	2.95243e-20	Proteobacteria	Alphaproteobacteria	Caulobacterales	Caulobacteraceae	NA		Salinisphaerales	7.01285	-1.82562	0.161003	-11.3391	8.40357e-30	2.10089e-29																				Azomonas	0.0155608	0.0204335	0.0409782	0.0517591
ASV225	9.45487e-31	1.29487e-29	1.37632e-25	1.51185e-24	Bacteroidetes	Bacteroidia	Sphingobacteriales	Sphingobacteriaceae	Pedobacter		Micavibrionales	45.9487	-1.91527	0.155436	-12.3219	6.9047e-35	2.03079e-34																				Flaviaesturariibacter	0.0143292	0.0196515	0.0570633	0.0724175
ASV22	6.06544e-31	8.7522e-30	5.43159e-25	5.71243e-24	Proteobacteria	Gammaproteobacteria	Betaproteobacteriales	Burkholderiaceae	Comamonas		Gemmatimonadales	68.133	-2.27473	0.155664	-14.613	2.31918e-48	1.05417e-47																				Shinella	0.00950966	0.0138257	0.011577	0.0173082
ASV95	3.09096e-31	4.39257e-30	6.57689e-25	6.65315e-24	Proteobacteria	Alphaproteobacteria	Micavibrionales	NA	NA		Myxococcales	25.0541	-2.52535	0.153214	-16.4825	4.90436e-61	3.50312e-60																				Caulobacter	0.00944262	0.013811	0.0147018	0.0216997
ASV96	2.88609e-31	4.1888e-30	1.40897e-26	1.52607e-25	Bacteroidetes	Bacteroidia	Sphingobacteriales	Sphingobacteriaceae	Pedobacter		OPB56	6.77105	-2.83319	0.183414	-15.447	7.90187e-54	4.93867e-53																				Larkinella	0.00925361	0.012947	0.0557007	0.0704108
ASV37	1.86173e-31	2.51578e-30	2.82604e-32	4.4509e-31	Proteobacteria	Gammaproteobacteria	Xanthomonadales	Xanthomonadaceae	Stenotrophomonas		Solibacterales	8.99084	-3.05073	0.206759	-14.755	2.85663e-49	1.42831e-48																				alphaI_cluster	0.00877548	0.0117968	0.031536	0.0408019
ASV359	8.72371e-32	1.28695e-30	1.73957e-26	2.05698e-25	Verrucomicrobia	Verrucomicrobiae	Verrucomicrobiales	Verrucomicrobiaceae	Prosthecobacter		Bacteroidetes_VC2.1_Bac22	22.9381	-3.49284	0.185462	-18.8331	4.04272e-79	5.0534e-78																				Prosthecobacter	0.0048463	0.00711022	0.0342713	0.0457416
ASV91	1.54668e-32	2.4696e-31	6.32257e-25	6.70945e-24	Proteobacteria	Alphaproteobacteria	Sphingomonadales	Sphingomonadaceae	Sphingoaurantiacus		Holophagales	23.7061	-3.50825	0.269965	-12.9952	1.30261e-38	4.34203e-38																				Emticicia	0.00471158	0.00660524	0.000580745	0.000947206
ASV89	1.30152e-32	2.0956e-31	4.37616e-30	6.5974e-29	Gemmatimonadetes	Gemmatimonadetes	Gemmatimonadales	Gemmatimonadaceae	Gemmatimonas		Pedosphaerales	17.9086	-3.80977	0.20361	-18.7111	4.01623e-78	3.92335e-77																				Azospirillum	0.00287528	0.0044863	0.0218304	0.0301785
ASV32	2.67536e-33	4.62542e-32	8.77553e-37	1.82674e-35	Proteobacteria	Gammaproteobacteria	Xanthomonadales	Xanthomonadaceae	Pseudoxanthomonas																												Adhaeribacter	0.00215257	0.00344641	0.0019454	0.00316685
ASV194	1.39013e-33	2.37265e-32	2.70203e-31	4.03055e-30	Proteobacteria	Alphaproteobacteria	Rhizobiales	Rhizobiaceae	Ensifer			Early	Late																								Pseudoflavitalea	0.00168279	0.002568	2.90328e-05	5.18745e-05
ASV13	3.90816e-34	7.57035e-33	3.46268e-29	4.79602e-28	Bacteroidetes	Bacteroidia	Sphingobacteriales	Sphingobacteriaceae	Sphingobacterium			"baseMean"	"log2FoldChange"	"lfcSE"	"stat"	"pvalue"	"padj"																				Roseomonas	0.00133583	0.00212537	0.0126866	0.0180272
ASV116	9.53881e-36	2.05379e-34	3.29833e-31	5.34337e-30	Proteobacteria	Alphaproteobacteria	Micavibrionales	NA	NA		Family_XVIII	413.494	5.88934	0.290104	20.3008	1.26509e-91	1.99885e-90																				Pseudohongiella	0.000911603	0.00144839	0.00319862	0.00486767
ASV395	8.81962e-36	1.90191e-34	1.16282e-31	1.92408e-30	Proteobacteria	Alphaproteobacteria	Rhizobiales	Xanthobacteraceae	Bradyrhizobium		Alteromonadaceae	15.8851	5.24569	0.224146	23.403	3.98708e-121	7.87448e-120																				Dyadobacter	0.000374694	0.000635859	1.81206e-05	3.46913e-05
ASV212	2.47762e-36	4.90021e-35	2.12667e-38	4.93906e-37	Bacteroidetes	Bacteroidia	Sphingobacteriales	Sphingobacteriaceae	Mucilaginibacter		Enterobacteriaceae	311.061	3.95684	0.206164	19.1927	4.25889e-82	4.80646e-81																				Hartmannibacter	0.00023409	0.000380537	0.00272939	0.00402557
ASV182	2.68575e-37	6.17029e-36	1.04471e-31	1.63994e-30	Proteobacteria	Alphaproteobacteria	Sphingomonadales	Sphingomonadaceae	Novosphingobium		Prolixibacteraceae	224.378	3.88214	0.315989	12.2857	1.08144e-34	3.41734e-34																				Pedobacter	0.00019332	0.000339049	0.000233947	0.000415048
ASV15	2.34017e-37	5.33045e-36	2.69728e-40	7.71428e-39	Bacteroidetes	Bacteroidia	Flavobacteriales	Flavobacteriaceae	Flavobacterium		Gracilibacteraceae	11.7987	3.55319	0.233346	15.2271	2.33665e-52	1.84595e-51																				Nocardioides	0.00012166	0.000196756	0.00056353	0.000901899
ASV407	9.20731e-38	1.98755e-36	3.23288e-30	4.75581e-29	Proteobacteria	Alphaproteobacteria	Rhizobiales	Devosiaceae	Devosia		Flavobacteriaceae	846.349	3.54456	0.1473	24.0635	6.03275e-128	2.38293e-126																				Methylobacterium	7.62866e-05	0.000132715	0.00268031	0.00374371
ASV87	6.66436e-38	1.52841e-36	7.21417e-38	1.67084e-36	Proteobacteria	Alphaproteobacteria	Caulobacterales	Caulobacteraceae	Brevundimonas		Lachnospiraceae	13.287	3.42033	0.225256	15.1842	4.50156e-52	2.96352e-51																				OM27_clade	5.09972e-05	9.11992e-05	0.00122043	0.00194497
ASV41	5.17376e-38	1.19387e-36	4.59928e-34	8.08966e-33	Proteobacteria	Gammaproteobacteria	Enterobacteriales	Enterobacteriaceae	Enterobacter		UBA12409	13.4381	3.05773	0.227862	13.4192	4.6666e-41	1.94032e-40																				Microvirga	3.63418e-05	6.21682e-05	0.00160208	0.00226845
ASV141	4.67735e-38	1.12914e-36	8.0955e-33	1.43494e-31	Bacteroidetes	Bacteroidia	Sphingobacteriales	Sphingobacteriaceae	Pedobacter		Geobacteraceae	21.2733	2.977	0.249261	11.9433	7.03947e-33	2.0597e-32																				Georgfuchsia	2.20308e-05	3.91707e-05	0.000151609	0.000254159
ASV161	2.57969e-39	7.01328e-38	3.30429e-32	5.73072e-31	Bacteroidetes	Bacteroidia	Cytophagales	Spirosomaceae	Dyadobacter		Weeksellaceae	14.0618	2.71762	0.201632	13.4781	2.10514e-41	9.23922e-41																				Opitutus	9.97743e-06	1.81229e-05	0.000361132	0.000577607
ASV45	1.32482e-39	3.76895e-38	1.77188e-30	2.82187e-29	Proteobacteria	Alphaproteobacteria	Caulobacterales	Hyphomonadaceae	Hirschia		Magnetospirillaceae	25.16	2.62162	0.209087	12.5384	4.60125e-36	1.51458e-35																				Altererythrobacter	3.90144e-06	7.54276e-06	5.33651e-05	9.74893e-05
ASV103	6.41378e-40	1.89953e-38	1.66718e-36	3.64181e-35	Proteobacteria	Alphaproteobacteria	Rhizobiales	Rhizobiaceae	Rhizobium		Ruminococcaceae	9.80494	2.30138	0.228734	10.0614	8.18387e-24	1.95917e-23																				Bacillus	1.28252e-06	2.52542e-06	4.56259e-06	9.03364e-06
ASV204	5.32969e-40	1.46848e-38	7.43886e-41	2.25069e-39	Bacteroidetes	Bacteroidia	Sphingobacteriales	Sphingobacteriaceae	Pedobacter		Bacillaceae	482.453	2.07352	0.138062	15.0187	5.53529e-51	3.36376e-50																				Fluviicola	9.39036e-07	1.89722e-06	5.76867e-07	1.20389e-06
ASV17	6.19493e-41	1.92384e-39	5.41861e-48	2.37831e-46	Proteobacteria	Gammaproteobacteria	Xanthomonadales	Xanthomonadaceae	Thermomonas		Paenibacillaceae	423.958	1.98159	0.154102	12.8589	7.66245e-38	2.63189e-37																				Ellin6055	3.39574e-07	6.76635e-07	2.06727e-05	3.72916e-05
ASV172	3.58814e-42	1.49943e-40	1.86818e-40	4.70884e-39	Bacteroidetes	Bacteroidia	Chitinophagales	Chitinophagaceae	Flavisolibacter		Cellvibrionaceae	270.972	1.9192	0.221567	8.66194	4.6379e-18	8.93644e-18																				Hydrogenophaga	1.82495e-07	3.84891e-07	1.0934e-07	2.22056e-07
ASV185	9.47816e-43	4.07783e-41	1.39284e-44	5.04548e-43	Proteobacteria	Gammaproteobacteria	Pseudomonadales	Pseudomonadaceae	Pseudomonas		Rhodocyclaceae	73.5882	1.56192	0.180111	8.67198	4.24679e-18	8.38742e-18																				Paenisporosarcina	1.54152e-07	3.13619e-07	8.20061e-06	1.49247e-05
ASV61	3.17562e-43	1.56189e-41	7.90592e-43	2.29805e-41	Proteobacteria	Gammaproteobacteria	Betaproteobacteriales	Methylophilaceae	Methylophilus		Pleomorphomonadaceae	2.46035	1.34776	0.132888	10.142	3.59542e-24	9.16251e-24																				Noviherbaspirillum	8.58849e-08	1.85282e-07	1.0769e-06	2.21686e-06
ASV74	6.28229e-44	3.35787e-42	1.90196e-37	4.61325e-36	Gemmatimonadetes	Gemmatimonadetes	Gemmatimonadales	Gemmatimonadaceae	Gemmatirosa		Verrucomicrobiaceae	20.8356	1.30438	0.112572	11.5871	4.79334e-31	1.35241e-30																				Pseudorhodoferax	7.25895e-08	1.45009e-07	7.30031e-06	1.27139e-05
ASV129	4.48629e-44	2.11458e-42	1.74237e-48	9.0799e-47	Bacteroidetes	Bacteroidia	Bacteroidetes_VC2.1_Bac22	NA	NA		Rubritaleaceae	1.99724	1.28564	0.132813	9.68009	3.66405e-22	8.04056e-22																				Salmonella	6.5815e-08	1.34741e-07	2.3589e-07	4.9071e-07
ASV3	1.32247e-44	8.79541e-43	1.2372e-40	3.0522e-39	Proteobacteria	Gammaproteobacteria	Xanthomonadales	Xanthomonadaceae	Pseudoxanthomonas		Bdellovibrionaceae	157.639	1.24333	0.128247	9.69474	3.17432e-22	7.16489e-22																				Methylobacillus	3.43529e-08	7.13602e-08	1.85912e-06	3.40961e-06
ASV149	2.51694e-45	1.66309e-43	1.92293e-45	7.07081e-44	Bacteroidetes	Bacteroidia	Sphingobacteriales	Sphingobacteriaceae	Pedobacter		Spirosomaceae	298.957	1.21407	0.0848585	14.307	1.97984e-46	9.20043e-46																				Geobacillus	1.85257e-08	4.10436e-08	1.71371e-06	3.25169e-06
ASV367	9.34529e-46	7.89659e-44	3.59052e-45	1.23127e-43	Proteobacteria	Alphaproteobacteria	Rhodospirillales	NA	NA		Terrimicrobiaceae	1.78001	1.06108	0.130417	8.13604	4.0842e-16	7.50354e-16																				Pseudochrobactrum	6.21649e-09	1.3555e-08	1.24879e-06	2.38148e-06
ASV53	1.04969e-52	2.04755e-50	2.08499e-58	2.38453e-56	Bacteroidetes	Bacteroidia	Chitinophagales	Chitinophagaceae	Terrimonas		Sphingobacteriaceae	1718.91	1.00341	0.0920996	10.8948	1.22039e-27	3.3245e-27																				Pigmentiphaga	5.27974e-09	1.11692e-08	8.81392e-07	1.74164e-06
ASV148	2.58224e-53	5.76937e-51	2.08774e-55	2.02016e-53	Proteobacteria	Gammaproteobacteria	Oceanospirillales	Pseudohongiellaceae	Pseudohongiella		Micropepsaceae	91.9993	-1.47396	0.154706	-9.52749	1.61137e-21	3.44049e-21																				Pseudomonas	2.49208e-09	5.90758e-09	1.20892e-10	3.62022e-10
ASV176	5.36058e-54	1.65327e-51	2.12254e-60	2.5716e-58	Proteobacteria	Alphaproteobacteria	Rhodospirillales	Rhodospirillaceae	NA		Oligoflexaceae	8.78392	-1.55271	0.17973	-8.63914	5.66386e-18	1.06535e-17																				Legionella	1.30607e-09	3.14252e-09	1.83072e-05	3.3562e-05
											Xanthobacteraceae	53.0563	-1.57513	0.0941749	-16.7256	8.52981e-63	8.42319e-62																				Pseudorhodoplanes	8.71564e-10	2.04505e-09	1.6132e-06	3.16098e-06
	"kw.ep"	"kw.eBH"	"glm.ep"	"glm.eBH"							Leptospiraceae	4.81804	-1.58019	0.180964	-8.73206	2.50077e-18	5.06566e-18																				Brevundimonas	3.39423e-10	8.80675e-10	1.93931e-08	4.51311e-08
Actinobacteria	0.0830376	0.106946	0.0199849	0.0280956							NS11-12_marine_group	7.3525	-1.5865	0.156953	-10.1081	5.08428e-24	1.25518e-23																				Chthoniobacter	3.19332e-10	7.91682e-10	3.52505e-08	7.91493e-08
Cyanobacteria	3.09811e-05	5.23786e-05	0.000399061	0.00065229							Haliangiaceae	5.32198	-1.65681	0.168258	-9.84685	7.07272e-23	1.64337e-22																				Methylocella	1.5687e-10	3.98452e-10	7.56042e-08	1.59758e-07
Proteobacteria	6.58913e-10	1.31786e-09	2.09846e-10	4.20098e-10							Hyphomonadaceae	86.5283	-1.89329	0.144043	-13.1439	1.84412e-39	6.9374e-39																				Paenibacillus	1.48745e-10	3.88038e-10	1.48736e-07	2.85661e-07
Dependentiae	7.28595e-12	1.51247e-11	2.73902e-11	5.50772e-11							Solimonadaceae	7.67473	-1.98228	0.16371	-12.1085	9.52716e-34	2.89479e-33																				Parasegetibacter	8.6569e-11	2.15039e-10	4.66458e-10	1.13191e-09
Acidobacteria	1.11268e-18	3.09461e-18	4.77402e-16	1.16314e-15							KD3-93	18.132	-2.14541	0.209567	-10.2373	1.34888e-24	3.55205e-24																				Citreitalea	7.76071e-11	1.9367e-10	9.1717e-08	1.93399e-07
Bacteroidetes	1.00215e-23	3.85962e-23	2.14651e-25	8.58605e-25							P3OB-42	8.30535	-2.21216	0.153422	-14.4188	3.93932e-47	1.94504e-46																				Brevibacillus	3.38314e-11	9.05512e-11	1.30807e-07	2.80788e-07
Firmicutes	1.56424e-31	9.38546e-31	1.11714e-29	4.85708e-29							Gemmatimonadaceae	72.6003	-2.37042	0.156107	-15.1845	4.47769e-52	2.96352e-51																				Chryseobacterium	2.51745e-12	7.18889e-12	8.88193e-10	2.21193e-09
Gemmatimonadetes	7.45309e-44	8.94371e-43	3.10364e-37	1.96292e-36							Cytophagaceae	5.66706	-2.42303	0.184519	-13.1316	2.17044e-39	7.79384e-39																				Enterobacter	1.7288e-12	5.29225e-12	2.65658e-10	7.17455e-10
											Microscillaceae	9.24817	-2.98097	0.206084	-14.4648	2.02071e-47	1.06424e-46																				Afipia	8.77579e-13	2.58972e-12	1.36151e-08	2.93363e-08
	"kw.ep"	"kw.eBH"	"glm.ep"	"glm.eBH"							Solibacteraceae_(Subgroup_3)	9.25557	-3.06885	0.205499	-14.9337	1.98945e-50	1.12262e-49																				Ramlibacter	1.65653e-13	5.32574e-13	1.5364e-11	4.5826e-11
Actinobacteria	0.155448	0.182926	0.0338959	0.0442726							Archangiaceae	10.0385	-3.11639	0.195415	-15.9476	2.96094e-57	2.59904e-56																				Bosea	1.5586e-13	4.99855e-13	5.69252e-12	1.6812e-11
Acidimicrobiia	0.0400585	0.0497095	0.0986719	0.110055							Holophagaceae	24.943	-3.58081	0.269796	-13.2723	3.35283e-40	1.32437e-39																				Arcticibacter	3.39017e-14	1.15443e-13	4.35897e-10	1.07226e-09
Alphaproteobacteria	0.00803568	0.0115642	0.0148427	0.0207567							Pedosphaeraceae	18.7233	-3.89517	0.202383	-19.2465	1.50893e-82	1.98676e-81																				Comamonas	1.77085e-14	5.74166e-14	2.61615e-12	7.7391e-12
Sericytochromatia	0.000624813	0.00102303	0.00647447	0.00904116							TRA3-20	19.4477	-4.31723	0.164827	-26.1925	3.23134e-151	2.55276e-149																				Stenotrophomonas	2.58886e-15	9.64602e-15	3.37205e-20	1.98228e-19
Deltaproteobacteria	1.81027e-06	3.40311e-06	9.74072e-06	1.84075e-05							env.OPS_17	18.1809	-4.44401	0.188095	-23.6264	2.06408e-123	5.43541e-122																				Thermomonas	2.13205e-15	7.26775e-15	7.88352e-15	3.06064e-14
Clostridia	1.10068e-07	2.27065e-07	9.70387e-08	2.04609e-07																																	Rhizobium	4.78083e-16	1.84732e-15	2.02699e-10	5.19661e-10
Acidobacteriia	4.08898e-08	8.49223e-08	8.93447e-07	1.72973e-06								Early	Late																								Steroidobacter	2.10418e-16	8.2692e-16	5.66049e-12	1.63092e-11
Gammaproteobacteria	8.22412e-09	1.99473e-08	2.19916e-09	5.48745e-09							Thermomonas	"baseMean"	"log2FoldChange"	"lfcSE"	"stat"	"pvalue"	"padj"																				Fictibacillus	5.12568e-17	2.14693e-16	6.81015e-12	1.91758e-11
Babeliae	2.4802e-11	7.94221e-11	1.61966e-10	4.19064e-10							Enterobacter	344.024	7.73774	0.253332	30.5438	6.83416e-205	1.14131e-202																				Sphingobium	1.11182e-17	4.65354e-17	9.09768e-13	2.86839e-12
Ignavibacteria	3.13478e-13	1.31036e-12	2.5541e-10	5.68735e-10							Variovorax	150.667	4.9021	0.209895	23.355	1.22688e-120	4.09779e-119																				Aminobacter	9.85619e-18	4.1622e-17	9.25076e-13	2.95978e-12
Bacteroidia	1.57983e-21	8.95237e-21	2.62121e-22	1.48643e-21							Rheinheimera	29.4498	4.76965	0.203127	23.4811	6.35713e-122	2.6541e-120																				Limnobacter	7.22634e-18	3.04795e-17	8.43797e-17	3.83193e-16
Bacilli	5.50516e-28	4.67938e-27	1.8487e-24	1.15335e-23							Geobacillus	13.648	4.62528	0.22339	20.705	3.12453e-95	4.74361e-94																				Sediminibacterium	2.94394e-18	1.33092e-17	1.50697e-13	5.4142e-13
Gemmatimonadetes	4.61092e-44	7.83856e-43	1.57858e-36	2.68358e-35							Symbiobacterium	30.8857	4.18715	0.211035	19.8411	1.31627e-87	1.6909e-86																				Achromobacter	6.31515e-19	3.07294e-18	6.20909e-08	1.3244e-07
											MM2	27.1291	4.16884	0.25712	16.2136	4.04227e-59	2.70023e-58																				Flavisolibacter	1.31214e-19	6.44656e-19	8.2576e-16	3.25984e-15
	"kw.ep"	"kw.eBH"	"glm.ep"	"glm.eBH"							Xanthomonas	9.12886	4.14053	0.216817	19.0969	2.6794e-81	2.98307e-80																				Nubsella	9.90791e-20	4.95567e-19	2.61892e-15	1.03953e-14
211ds20	0.0227423	0.0281067	0.0450896	0.0540585							Acinetobacter	7.64783	3.87228	0.225711	17.1559	5.6775e-66	4.74071e-65																				Sphingobacterium	2.72778e-20	1.39664e-19	1.27229e-16	5.8313e-16
Micromonosporales	0.0213436	0.0274689	0.0216542	0.0283906							Lutispora	6.43007	3.46405	0.194198	17.8377	3.60387e-71	3.16762e-70																				Sphingoaurantiacus	2.51628e-20	1.38179e-19	9.15418e-19	4.81571e-18
Sphingomonadales	0.00182837	0.00251178	0.110314	0.131735							WCHB1-32	9.37965	3.32983	0.229597	14.5029	1.1606e-47	6.05688e-47																				Rheinheimera	2.86335e-21	1.46691e-20	1.08615e-20	6.29795e-20
Acetobacterales	0.000877901	0.00121668	1.28977e-05	2.07105e-05							Sphingobacterium	232.002	3.27905	0.321648	10.1945	2.09742e-24	5.93677e-24																				Sphingopyxis	8.72168e-23	6.0745e-22	2.8391e-22	1.94343e-21
Rickettsiales	0.000184708	0.000263613	0.00352418	0.00471758							Flavobacterium	437.704	3.05467	0.167384	18.2495	2.08868e-74	2.05182e-73																				Bdellovibrio	9.60941e-25	7.62853e-24	2.69041e-16	1.13456e-15
Chitinophagales	0.0001059	0.00015537	0.0011486	0.00156374							Arcticibacter	722.404	2.9836	0.142436	20.9469	2.0011e-97	3.34184e-96																				Variovorax	2.8493e-27	2.43381e-26	2.27076e-28	2.55344e-27
Paracaedibacterales	5.39467e-05	8.09801e-05	0.00287198	0.00396243							Xanthobacter	58.2874	2.71344	0.188603	14.387	6.2426e-47	3.06622e-46																				Phenylobacterium	1.05766e-27	9.49561e-27	7.98606e-20	4.38713e-19
Xanthomonadales	3.78244e-05	5.78378e-05	9.10862e-05	0.00013896							Citrobacter	3.88035	2.65523	0.148121	17.9261	7.38067e-72	6.84762e-71																				Haliangium	2.58511e-29	2.43112e-28	5.69726e-23	4.14353e-22
Rhizobiales	2.24533e-05	3.47388e-05	3.5745e-05	5.66699e-05							Salmonella	12.0945	2.52994	0.22281	11.3547	7.02981e-30	2.49783e-29																				Ensifer	2.03363e-31	1.89465e-30	5.0411e-21	2.67174e-20
Bacteroidales	1.97557e-05	2.9703e-05	9.59745e-06	1.54373e-05							Magnetospirillum	29.9473	2.47562	0.216681	11.4252	3.12863e-30	1.13583e-29																				BIyi10	1.56988e-32	1.70339e-31	5.70594e-21	3.53675e-20
Micrococcales	7.12632e-06	1.13382e-05	0.000311827	0.000442615							Geobacter	20.9796	2.37864	0.228631	10.4039	2.38035e-25	7.09855e-25																				Flavobacterium	2.11507e-34	2.75435e-33	4.01304e-28	4.02999e-27
Solibacterales	2.89202e-06	4.70589e-06	4.90139e-05	7.18345e-05							Pseudorhodoferax	19.6707	2.31163	0.251247	9.20063	3.5585e-20	9.1426e-20																				Acidovorax	1.204e-36	1.70422e-35	8.54422e-34	1.18662e-32
Opitutales	1.22113e-06	1.92072e-06	6.79094e-05	0.000101607							Comamonas	19.4819	2.20727	0.189926	11.6217	3.19627e-31	1.24134e-30																				Caenimonas	2.30871e-37	3.6416e-36	4.31105e-29	4.18208e-28
Caulobacterales	7.81166e-08	1.47704e-07	5.96833e-07	1.1087e-06							Citreitalea	183.912	2.1916	0.148543	14.754	2.90131e-49	1.56296e-48																				Gemmatirosa	2.65208e-42	5.58339e-41	2.99978e-37	4.73439e-36
Clostridiales	3.81003e-08	7.47097e-08	3.42847e-08	6.89231e-08							Chryseobacterium	4.2772	2.19129	0.140951	15.5465	1.68052e-54	1.03943e-53																				Reyranella	9.12878e-43	2.11543e-41	7.27021e-27	6.76784e-26
Oceanospirillales	2.23319e-08	4.36368e-08	3.25705e-07	5.76302e-07							Klebsiella	12.7908	2.12871	0.202832	10.4949	9.11278e-26	2.76697e-25																				Cohnella	2.16326e-44	5.20415e-43	1.06826e-32	1.22382e-31
Rhodospirillales	1.10318e-08	2.21543e-08	1.55413e-09	3.27644e-09							Ruminiclostridium_1	2.95786	1.88173	0.163345	11.5199	1.04698e-30	3.97375e-30																				Flavitalea	2.34518e-48	9.75431e-47	1.12161e-49	4.72558e-48
OPB56	2.17944e-11	5.14693e-11	1.26821e-08	2.56308e-08							Niabella	8.56536	1.84875	0.229053	8.07128	6.95665e-16	1.4522e-15																				Gemmatimonas	2.58262e-49	1.30563e-47	6.43969e-47	2.02759e-45
Babeliales	2.14313e-11	5.05951e-11	2.92091e-11	6.95106e-11							Paenibacillus	4.58829	1.84278	0.167036	11.0322	2.67328e-28	8.42334e-28																				Hirschia	7.2121e-53	9.08724e-51	6.06172e-46	2.03777e-44
Desulfuromonadales	9.78888e-13	2.361e-12	3.6571e-11	8.97e-11							Brevundimonas	164.279	1.81133	0.158402	11.435	2.7948e-30	1.03718e-29
Salinisphaerales	9.36279e-13	2.29307e-12	2.20558e-09	4.78264e-09							Acidovorax	419.509	1.81093	0.180215	10.0487	9.30567e-24	2.54762e-23
Oligoflexales	3.15403e-16	8.85573e-16	7.47709e-12	1.70869e-11							Niveitalea	39.7256	1.60819	0.169892	9.46596	2.90879e-21	7.71061e-21
Bdellovibrionales	5.14154e-17	1.47078e-16	1.35407e-11	3.13858e-11							Rhabdobacter	5.73172	1.58573	0.146939	10.7918	3.76364e-27	1.16394e-26
Pedosphaerales	8.05351e-18	2.33235e-17	2.03474e-15	5.96652e-15							Atlantibacter	4.74125	1.50294	0.163721	9.17987	4.31603e-20	1.09209e-19
Cellvibrionales	2.22942e-20	7.75776e-20	6.16335e-18	2.03102e-17							Azospira	2.2759	1.47127	0.142751	10.3065	6.58439e-25	1.92911e-24
Verrucomicrobiales	2.03433e-21	7.00647e-21	1.62375e-09	3.39642e-09							Pelobium	19.2592	1.41671	0.230816	6.13782	8.36623e-10	1.41127e-09
Betaproteobacteriales	2.12302e-23	8.41413e-23	2.75769e-24	1.18391e-23							Ammoniphilus	2.27245	1.35091	0.140364	9.6243	6.31326e-22	1.70051e-21
Alteromonadales	4.886e-24	1.88205e-23	9.04898e-23	4.00647e-22							Asticcacaulis	37.7163	1.34213	0.200031	6.70964	1.95105e-11	3.5035e-11
Micropepsales	2.34166e-24	9.6677e-24	1.37774e-19	5.11445e-19							Pigmentiphaga	5.64753	1.27812	0.168189	7.5993	2.97748e-14	5.65044e-14
Micavibrionales	1.92756e-24	7.84151e-24	4.0804e-22	1.59834e-21							Cohnella	6.77985	1.22111	0.108535	11.2509	2.29269e-29	7.81387e-29
Enterobacteriales	3.58518e-27	2.01628e-26	1.19786e-21	4.61157e-21							Bacillus	77.1035	1.20136	0.152426	7.88156	3.23309e-15	6.42769e-15
Sphingobacteriales	3.16544e-29	2.01941e-28	6.71503e-29	4.24082e-28							Ensifer	361.713	1.10889	0.146999	7.54354	4.57367e-14	8.58205e-14
Cytophagales	9.49441e-33	7.39121e-32	2.87541e-28	1.645e-27							Bdellovibrio	21.2061	1.07376	0.129984	8.26072	1.44801e-16	3.18181e-16
Bacillales	3.94942e-33	3.30793e-32	7.50457e-28	3.80962e-27							Verticia	123.747	1.07369	0.132991	8.07343	6.83496e-16	1.44486e-15
Myxococcales	1.34679e-34	1.28442e-33	9.06052e-30	5.97011e-29							Cellvibrio	1.8954	1.05749	0.135404	7.8099	5.72328e-15	1.11138e-14
Bacteroidetes_VC2.1_Bac22	3.54491e-35	3.12122e-34	3.9347e-30	2.46272e-29							Prosthecobacter	270.284	1.05611	0.227666	4.63887	3.50324e-06	5.31856e-06
Gemmatimonadales	3.01712e-43	7.5428e-42	2.91578e-29	1.61988e-28							Hartmannibacter	17.3782	1.04872	0.123527	8.48979	2.07012e-17	4.93871e-17
Flavobacteriales	5.18096e-51	2.59048e-49	3.99411e-56	1.99705e-54							Ochrobactrum	2.04497	1.03519	0.135249	7.65399	1.94843e-14	3.74008e-14
											OM27_clade	14.3429	-1.02804	0.187841	-5.47289	4.42763e-08	7.24917e-08
	"kw.ep"	"kw.eBH"	"glm.ep"	"glm.eBH"							Reyranella	24.5538	-1.05074	0.163414	-6.42993	1.27662e-10	2.22079e-10
Kaistiaceae	0.0953876	0.111087	0.0210584	0.0269281							BIyi10	68.2761	-1.05467	0.104114	-10.1299	4.07065e-24	1.133e-23
Methylophilaceae	0.0810717	0.0956198	0.0284564	0.0354278							Pseudoxanthomonas	176.693	-1.07539	0.137593	-7.81575	5.46385e-15	1.07349e-14
Micromonosporaceae	0.0384845	0.0470998	0.0409037	0.0502588							Kaistia	861.278	-1.07684	0.127677	-8.43404	3.33931e-17	7.85443e-17
Chthoniobacteraceae	0.0289267	0.0352058	0.0715633	0.08467							Methylocella	12.7733	-1.08808	0.145921	-7.45662	8.87719e-14	1.64721e-13
Rhizobiales_Incertae_Sedis	0.0172247	0.0206295	0.0841042	0.0942268							Roseomonas	5.61586	-1.09309	0.119371	-9.15711	5.33067e-20	1.32869e-19
Beijerinckiaceae	0.00751356	0.00979383	0.00293016	0.00408517							Galbitalea	16.15	-1.09702	0.1277	-8.59064	8.64853e-18	2.0932e-17
Crocinitomicaceae	0.0026953	0.00365638	0.212569	0.240548							Methylophilus	3.71077	-1.11589	0.134871	-8.27378	1.29781e-16	2.8898e-16
Alicyclobacillaceae	0.000976736	0.0013634	0.112984	0.132901							Anaeromyxobacter	102.717	-1.13229	0.141165	-8.02106	1.04841e-15	2.16153e-15
Xanthomonadaceae	0.000456342	0.000657011	0.0016003	0.00231732							Hyphomicrobium	3.0162	-1.22268	0.14567	-8.39348	4.71972e-17	1.09471e-16
Paracaedibacteraceae	0.000389487	0.000555968	0.00911206	0.0120709							Taibaiella	2.46279	-1.23216	0.148741	-8.28394	1.19168e-16	2.68933e-16
Prolixibacteraceae	0.000240867	0.000338062	0.000153547	0.000230767							Bosea	24.1332	-1.26319	0.182245	-6.93127	4.1708e-12	7.5709e-12
Rickettsiaceae	0.000202303	0.000286195	0.0055474	0.00711867							Chthoniobacter	46.4797	-1.26763	0.0934688	-13.5621	6.71874e-42	3.11675e-41
Ruminococcaceae	0.000201532	0.000269939	0.000186676	0.000270028							Noviherbaspirillum	5.5628	-1.30668	0.160647	-8.13386	4.15826e-16	9.01857e-16
Acetobacteraceae	7.74414e-05	0.000115253	1.87195e-06	3.3139e-06							Methylibium	41.7455	-1.32175	0.118045	-11.197	4.21802e-29	1.40882e-28
Terrimicrobiaceae	5.82634e-05	8.53963e-05	0.000421831	0.000611346							Candidimonas	3.22079	-1.39496	0.15017	-9.28919	1.55463e-20	4.05661e-20
Rubritaleaceae	2.57876e-05	3.61969e-05	0.000923978	0.00119816							Luteimonas	21.4233	-1.4355	0.179611	-7.99229	1.3246e-15	2.69766e-15
Hyphomicrobiaceae	2.24917e-05	3.3345e-05	0.000657353	0.000935758							Phenylobacterium	5.25929	-1.52305	0.187364	-8.12883	4.33457e-16	9.28043e-16
Devosiaceae	6.69015e-06	1.0638e-05	5.49259e-05	8.79607e-05							Pseudorhodoplanes	40.9556	-1.57821	0.126483	-12.4777	9.88188e-36	4.34283e-35
Cytophagaceae	3.25696e-06	4.89876e-06	3.0433e-05	4.55998e-05							Pseudohongiella	6.94757	-1.58064	0.129081	-12.2454	1.77788e-34	7.42263e-34
Rhodocyclaceae	2.89242e-06	4.73875e-06	0.00218563	0.00304709							Panacagrimonas	32.0045	-1.60845	0.142618	-11.278	1.68463e-29	5.8611e-29
Haliangiaceae	2.19695e-06	3.47422e-06	0.000342758	0.000482926							Solimonas	3.63416	-1.62253	0.146802	-11.0525	2.13198e-28	6.84694e-28
Lachnospiraceae	1.84698e-06	2.97134e-06	8.23342e-06	1.25661e-05							Ramlibacter	4.69459	-1.6264	0.180654	-9.00284	2.19951e-19	5.40173e-19
Pleomorphomonadaceae	1.82179e-06	2.9193e-06	8.80977e-05	0.000128473							Rhodoferax	20.0347	-1.89807	0.124287	-15.2718	1.17954e-52	7.03509e-52
Chitinophagaceae	1.37063e-06	2.29094e-06	9.95135e-06	1.61451e-05							Sphingoaurantiacus	4.46717	-1.90374	0.171089	-11.1272	9.24867e-29	3.02849e-28
Solibacteraceae_(Subgroup_3)	1.43624e-06	2.28586e-06	1.51587e-05	2.36691e-05							Parasegetibacter	22.7231	-1.91288	0.150166	-12.7384	3.61735e-37	1.6327e-36
Microscillaceae	1.33147e-06	2.17066e-06	2.18789e-05	3.34956e-05							Rhizorhapis	16.8374	-2.16994	0.212849	-10.1947	2.09348e-24	5.93677e-24
Opitutaceae	1.43972e-07	2.50611e-07	7.54031e-05	0.000110428							Larkinella	21.0839	-2.37667	0.197616	-12.0267	2.57125e-33	1.04731e-32
Moraxellaceae	7.60732e-08	1.42755e-07	8.14311e-08	1.54622e-07							Haliangium	12.3338	-2.38269	0.164455	-14.4884	1.4345e-47	7.25942e-47
Archangiaceae	6.43931e-08	1.06662e-07	4.13173e-07	7.10721e-07							Hirschia	6.78436	-2.40355	0.173223	-13.8755	8.91826e-44	4.25528e-43
Rhizobiaceae	1.78442e-08	3.55346e-08	2.19838e-08	4.53319e-08							Pseudoflavitalea	110.368	-2.46592	0.154272	-15.9842	1.64547e-57	1.0569e-56
Microbacteriaceae	1.19332e-08	2.33483e-08	4.53058e-06	7.58945e-06							Pseudolabrys	105.577	-2.50005	0.202863	-12.3238	6.7418e-35	2.88687e-34
Gracilibacteraceae	1.03864e-08	1.97834e-08	5.53397e-08	1.06179e-07							Brucella	5.41263	-2.54082	0.156189	-16.2676	1.67611e-59	1.1663e-58
Family_XVIII	4.81236e-09	1.00024e-08	6.40802e-10	1.49126e-09							Gemmatirosa	32.9274	-2.62811	0.219768	-11.9586	5.85694e-33	2.32883e-32
Caulobacteraceae	1.76063e-10	4.27729e-10	1.2548e-09	3.03225e-09							Afipia	44.0288	-2.67859	0.162167	-16.5175	2.74517e-61	2.18307e-60
Pseudohongiellaceae	1.13553e-10	2.77267e-10	6.76408e-08	1.29144e-07							Cytophaga	8.22479	-2.96617	0.144747	-20.4921	2.52989e-93	3.52077e-92
Geobacteraceae	6.08428e-11	1.42788e-10	8.91584e-10	1.917e-09							Gemmatimonas	6.18428	-3.06539	0.203728	-15.0464	3.64325e-51	2.09801e-50
UBA12409	4.92193e-11	1.21794e-10	1.9359e-10	4.75458e-10							Sediminibacterium	19.2813	-3.09031	0.168802	-18.3073	7.24186e-75	7.55869e-74
Magnetospirillaceae	4.03559e-11	1.00155e-10	1.28751e-08	2.60545e-08							Mucilaginibacter	23.8041	-3.25756	0.199396	-16.3371	5.37322e-60	3.90142e-59
Rhodospirillaceae	6.02336e-12	1.67093e-11	5.77172e-13	1.84234e-12							Caenimonas	27.2615	-3.27472	0.155905	-21.0046	5.94902e-98	1.10387e-96
Oligoflexaceae	5.90603e-12	1.55477e-11	8.16698e-09	1.61651e-08							Niastella	46.9168	-3.30099	0.143854	-22.9468	1.58626e-116	3.78436e-115
Weeksellaceae	1.35798e-12	3.74963e-12	5.38713e-10	1.14225e-09							Flavitalea	7.42877	-3.41086	0.208757	-16.3389	5.22079e-60	3.90142e-59
Solimonadaceae	1.35993e-12	3.60984e-12	1.41322e-08	2.68294e-08							Bradyrhizobium	22.7758	-3.41723	0.146484	-23.3284	2.28521e-120	6.3605e-119
NS11-12_marine_group	8.53785e-15	2.80457e-14	6.02727e-11	1.54955e-10							Geothrix	9.15638	-3.47224	0.154991	-22.4029	3.68921e-111	7.70122e-110
Bdellovibrionaceae	2.68711e-15	9.24729e-15	1.38414e-11	3.84797e-11							Paludibaculum	28.331	-3.97173	0.267408	-14.8527	6.68491e-50	3.72127e-49
KD3-93	3.99129e-16	1.33888e-15	1.0321e-12	3.0615e-12							Flavisolibacter	12.432	-4.22508	0.21882	-19.3084	4.56163e-83	5.44137e-82
Pedosphaeraceae	4.90952e-18	1.96297e-17	8.41501e-15	2.84672e-14							Terrimonas	62.6018	-5.16143	0.193035	-26.7383	1.69067e-157	9.4114e-156
Cellvibrionaceae	1.0369e-18	4.50114e-18	5.90362e-16	2.13545e-15								102.739	-5.3989	0.180681	-29.8809	3.48453e-196	2.90958e-194
Verrucomicrobiaceae	2.07201e-19	9.29801e-19	6.62328e-07	1.0461e-06
Alteromonadaceae	7.02198e-20	2.77369e-19	2.0296e-17	8.67802e-17
Burkholderiaceae	1.93417e-21	9.7534e-21	4.72919e-23	2.69819e-22
Paenibacillaceae	1.88171e-21	9.52983e-21	2.59761e-15	9.77213e-15
P3OB-42	3.41992e-24	1.94371e-23	1.2598e-19	6.02752e-19
Enterobacteriaceae	1.6354e-25	1.02069e-24	6.36818e-23	3.7379e-22
env.OPS_17	5.82626e-26	3.6548e-25	3.11939e-21	1.56682e-20
Micropepsaceae	1.27975e-26	8.52458e-26	4.3048e-21	2.241e-20
Sphingobacteriaceae	6.53776e-29	5.33971e-28	1.97929e-29	2.53492e-28
Bacillaceae	6.59607e-30	6.71514e-29	6.03228e-17	2.60353e-16
Xanthobacteraceae	2.18399e-31	2.29654e-30	1.13975e-18	5.10503e-18
Hyphomonadaceae	4.25075e-33	5.97735e-32	3.67595e-24	2.32643e-23
Spirosomaceae	9.69002e-34	1.40022e-32	2.27745e-27	1.79951e-26
TRA3-20	9.87743e-37	2.23477e-35	8.26778e-30	9.391e-29
Gemmatimonadaceae	2.70768e-44	1.06953e-42	3.47729e-33	4.93987e-32
Flavobacteriaceae	1.59046e-52	1.25646e-50	5.62889e-62	4.44682e-60
	"kw.ep"	"kw.eBH"	"glm.ep"	"glm.eBH"
Fluviicola	0.286596	0.320605	0.0338166	0.0443132
Ottowia	0.0390628	0.0454007	0.0829068	0.0928001
Leptospira	0.0354436	0.0417557	0.0706382	0.0816886
Methyloterrigena	0.0267847	0.0327398	0.0768357	0.0885452
Cnuella	0.0235293	0.0302448	0.0533123	0.0654016
Terrimicrobium	0.0246238	0.0299575	0.0635669	0.0740476
Herbaspirillum	0.0225826	0.0292395	0.129454	0.151605
Novosphingobium	0.0179788	0.0234886	0.00898349	0.0127001
Ruminiclostridium_1	0.018075	0.0222995	0.0244294	0.0293788
Chelatococcus	0.0176149	0.0221394	0.0787456	0.0915796
WCHB1-32	0.0174418	0.0220535	0.0110476	0.0145913
Eoetvoesia	0.0149023	0.0183246	0.0421813	0.0498164
Cytophaga	0.0143012	0.0179858	0.00525201	0.00717795
Filibacter	0.0131684	0.0161158	0.0433838	0.0497888
Methylovorus	0.0125257	0.0155763	0.0379004	0.0456786
Delftia	0.0110441	0.0148219	0.204164	0.233565
Luteimonas	0.00988896	0.0127796	0.0270674	0.0340164
Parasegetibacter	0.00955453	0.0127252	0.0163343	0.0214515
Legionella	0.00809885	0.0109243	0.000512884	0.000837752
Effusibacillus	0.00516485	0.00712303	0.0158834	0.020967
Aquabacterium	0.00544403	0.00703887	0.0182656	0.022957
Flaviaesturariibacter	0.00522603	0.00698912	0.0274477	0.0344141
Massilia	0.00494498	0.00695349	0.517178	0.548254
Luteolibacter	0.00320897	0.00432171	0.0154073	0.019819
Pseudomonas	0.00292799	0.00425404	0.000956911	0.00153453
Azospirillum	0.00201724	0.00296027	0.00491943	0.00694623
Niastella	0.00136838	0.00195997	0.000601266	0.000928664
Rhodopseudomonas	0.000819581	0.00124525	0.0182075	0.0237888
Hyphomicrobium	0.0008702	0.00122927	0.0105773	0.0136003
Pedobacter	0.000645231	0.00100713	0.0015196	0.00225884
Opitutus	0.000654774	0.00095344	0.0126443	0.0164823
Ammoniphilus	0.000606813	0.000949858	0.0358258	0.0453524
Symbiobacterium	0.000592569	0.000865852	0.000223659	0.00035244
Candidimonas	0.000531567	0.000832902	0.00878777	0.0119183
Ochrobactrum	0.000380844	0.000602789	0.00372469	0.0053747
Nubsella	0.000254778	0.000417426	0.000601649	0.000968016
Hydrogenophaga	0.000195351	0.000322949	4.34759e-05	8.00144e-05
Verticia	0.000190433	0.000286911	0.00149046	0.00217011
Methylibium	0.000149734	0.000220749	0.00501586	0.00611405
Brucella	0.000112753	0.000188395	0.0014713	0.00221718
Hartmannibacter	5.28472e-05	8.68373e-05	0.000699932	0.00106004
Anaeromyxobacter	5.55207e-05	8.19356e-05	0.00227269	0.00298241
Stenotrophomonas	4.10501e-05	7.36097e-05	0.000173863	0.000308599
Methylobacillus	3.1869e-05	5.70124e-05	0.00614772	0.00872387
Pelobium	3.55921e-05	5.48403e-05	0.000197696	0.000309663
Chthoniobacter	2.6864e-05	4.51338e-05	0.00108148	0.00158617
Kaistia	2.17951e-05	3.88995e-05	5.49179e-05	9.38955e-05
Paludibaculum	2.13169e-05	3.6774e-05	8.14034e-06	1.55709e-05
Lutispora	1.18675e-05	1.9939e-05	7.30257e-06	1.39393e-05
Sphingomonas	5.49681e-06	1.0426e-05	1.3559e-06	2.8913e-06
Rhizobium	5.00935e-06	9.43919e-06	0.000565208	0.000937514
Camelimonas	4.60485e-06	8.37982e-06	0.000327655	0.000509851
Rhabdobacter	3.82263e-06	6.64974e-06	0.00023386	0.000332318
Rhodoferax	1.75067e-06	3.10436e-06	0.000120109	0.000191223
Parapedobacter	8.08614e-07	1.61843e-06	1.88922e-06	3.8577e-06
Atlantibacter	5.65805e-07	1.10041e-06	2.21339e-05	3.78957e-05
Asticcacaulis	4.33136e-07	8.55257e-07	8.75565e-06	1.64233e-05
Sphingobium	3.3643e-07	6.99136e-07	0.000549268	0.000880788
Klebsiella	3.51016e-07	6.97819e-07	5.7045e-06	1.07341e-05
OM27_clade	2.84776e-07	5.97483e-07	7.13714e-07	1.48338e-06
Galbitalea	1.76308e-07	3.6292e-07	0.00014531	0.00023963
Brevibacillus	8.79083e-08	1.90002e-07	7.16548e-08	1.67696e-07
Pseudochrobactrum	7.288e-08	1.60369e-07	6.48474e-07	1.36452e-06
Brevundimonas	7.18449e-08	1.60187e-07	7.12317e-08	1.6999e-07
Citrobacter	5.02706e-08	1.02793e-07	1.07209e-07	2.38893e-07
Geobacter	4.54407e-08	9.54656e-08	1.93273e-07	4.25199e-07
Methylophilus	1.25954e-08	2.9865e-08	1.929e-08	4.86821e-08
Bacillus	9.27411e-09	2.25106e-08	1.40741e-05	2.57763e-05
Chryseobacterium	5.21995e-09	1.25216e-08	3.02446e-07	6.54634e-07
Altererythrobacter	2.5883e-09	6.3503e-09	8.44602e-09	2.03809e-08
Reyranella	2.45383e-09	6.14569e-09	2.43386e-07	5.46035e-07
Magnetospirillum	2.60563e-09	5.91285e-09	1.3266e-08	3.12623e-08
Panacagrimonas	2.12611e-09	5.10756e-09	2.51821e-06	5.0275e-06
Pseudorhodoferax	1.28106e-09	3.2548e-09	1.74915e-06	3.52376e-06
Xanthomonas	9.48917e-10	2.25876e-09	4.42036e-08	9.56347e-08
Haliangium	7.43498e-10	1.8506e-09	2.24526e-06	4.22449e-06
Pseudoxanthomonas	4.08108e-10	1.12267e-09	6.27926e-10	1.96476e-09
Paenibacillus	2.16253e-10	6.0027e-10	1.9394e-06	3.82503e-06
Aminobacter	2.32463e-10	5.64499e-10	1.33262e-07	2.88157e-07
Bdellovibrio	5.5424e-11	1.6414e-10	7.10127e-07	1.47133e-06
Roseomonas	1.22923e-11	3.68603e-11	4.89513e-09	1.21168e-08
Niveitalea	1.00402e-11	2.983e-11	7.66377e-08	1.62844e-07
Methylocella	5.52615e-12	1.58945e-11	9.6395e-08	2.01446e-07
Cohnella	3.75353e-12	1.20659e-11	9.39673e-06	1.82275e-05
Cellvibrio	3.62769e-12	1.1887e-11	3.32725e-10	9.01681e-10
Salmonella	2.74142e-12	8.58806e-12	1.84708e-09	4.74536e-09
Rhizorhapis	2.5986e-12	8.27019e-12	7.2749e-09	1.82104e-08
Ensifer	1.56923e-12	5.16168e-12	5.01483e-05	8.29729e-05
Pseudoflavitalea	1.47186e-13	5.46135e-13	1.16161e-11	4.0464e-11
MM2	8.48687e-14	2.92487e-13	6.68563e-13	2.51229e-12
Noviherbaspirillum	6.91673e-15	2.77266e-14	2.52188e-10	6.94309e-10
Niabella	7.08542e-15	2.73642e-14	2.63148e-09	5.86198e-09
Prosthecobacter	1.77581e-16	7.35778e-16	4.62352e-09	1.19416e-08
Pigmentiphaga	1.56922e-16	6.58074e-16	1.14468e-09	2.83102e-09
Bosea	1.77109e-17	7.7407e-17	2.48611e-11	8.26521e-11
Pseudolabrys	3.32259e-18	1.45513e-17	9.28446e-13	3.33307e-12
Taibaiella	2.7789e-18	1.236e-17	1.43123e-16	6.87321e-16
Acinetobacter	1.9412e-18	8.70661e-18	8.41313e-16	3.97249e-15
Citreitalea	4.26931e-19	1.89743e-18	3.91195e-13	1.40299e-12
Pseudorhodoplanes	2.63293e-19	1.20333e-18	3.63102e-12	1.25139e-11
Rheinheimera	4.00209e-20	1.77981e-19	3.25267e-17	1.55337e-16
Larkinella	2.87141e-21	1.46305e-20	1.48703e-15	6.67401e-15
Arcticibacter	2.30211e-21	1.19984e-20	1.8243e-16	8.49817e-16
BIyi10	7.84867e-22	4.26787e-21	5.32198e-16	2.41882e-15
Xanthobacter	2.11353e-22	1.04258e-21	7.76611e-19	3.83658e-18
Geobacillus	2.16481e-23	1.28211e-22	1.13259e-22	7.12096e-22
Dyadobacter	8.17801e-25	5.18409e-24	4.3117e-15	1.9039e-14
Pseudohongiella	3.18862e-26	2.17831e-25	2.48903e-21	1.36078e-20
Variovorax	2.90378e-26	1.9009e-25	2.0312e-24	1.47898e-23
Sphingoaurantiacus	1.85696e-26	1.28379e-25	5.71644e-20	3.11133e-19
Acidovorax	2.25212e-27	1.67398e-26	1.64824e-20	9.25531e-20
Ramlibacter	2.86268e-28	2.18572e-27	2.50273e-20	1.26875e-19
Sediminibacterium	5.61815e-29	4.45316e-28	1.45992e-25	9.42346e-25
Enterobacter	4.29222e-31	4.15928e-30	7.95588e-28	7.0901e-27
Bradyrhizobium	3.85298e-33	4.06544e-32	1.49721e-25	1.00037e-24
Afipia	3.56651e-33	3.72919e-32	1.50934e-24	9.81641e-24
Phenylobacterium	2.46581e-34	2.72494e-33	2.75932e-21	1.71374e-20
Gemmatimonas	3.2463e-35	3.64539e-34	5.22765e-31	5.90951e-30
Comamonas	1.51577e-39	2.26603e-38	3.30792e-30	3.11431e-29
Thermomonas	2.30479e-40	3.5309e-39	5.52892e-46	1.53891e-44
Hirschia	2.46802e-41	4.21809e-40	1.59159e-29	1.54219e-28
Mucilaginibacter	2.49044e-41	4.14707e-40	1.01515e-33	1.13395e-32
Gemmatirosa	3.94826e-42	7.13811e-41	7.86227e-34	9.8644e-33
Flavisolibacter	1.31123e-42	2.56588e-41	1.5075e-38	2.28867e-37
Sphingobacterium	1.7734e-47	5.93725e-46	4.05655e-48	1.00854e-46
Caenimonas	1.55853e-48	6.05482e-47	1.27174e-37	2.17516e-36
Flavitalea	2.78004e-49	1.19807e-47	2.54548e-45	6.0756e-44
Flavobacterium	1.12173e-49	5.62051e-48	1.08022e-49	3.6119e-48
Terrimonas	7.97274e-54	1.33145e-51	1.22936e-63	1.07716e-61
S2 --→																						S2 --→
S1B																								S2B													S2B
												Early	Late												Early	Late
	"kw.ep"	"kw.eBH"	"glm.ep"	"glm.eBH"	"Phylum"	"Class"	"Order"	"Family"	"Genus"			"baseMean"	"log2FoldChange"	"lfcSE"	"stat"	"pvalue"	"padj"	"Phylum"	"Class"	"Order"	"Family"	"Genus"			"baseMean"	"log2FoldChange"	"lfcSE"	"stat"	"pvalue"	"padj"	"Phylum"	"Class"	"Order"	"Family"	"Genus"			"kw.ep"	"kw.eBH"	"glm.ep"	"glm.eBH"	"Phylum"	"Class"	"Order"	"Family"	"Genus"
ASV35	0.0962313	0.133621	0.0265272	0.0442848	Proteobacteria	Gammaproteobacteria	Betaproteobacteriales	Burkholderiaceae	Massilia		ASV701	32.0076	5.44627	0.733074	7.42936	1.09127e-13	1.13096e-11	Proteobacteria	Gammaproteobacteria	Betaproteobacteriales	Burkholderiaceae	NA		ASV272	98.1852	4.94596	0.590578	8.37478	5.53257e-17	1.99726e-14	Bacteroidetes	Bacteroidia	Cytophagales	Microscillaceae	Chryseolinea		ASV92	0.146977	0.222337	0.0167138	0.040557	Bacteroidetes	Bacteroidia	Chitinophagales	Chitinophagaceae	Pseudoflavitalea
ASV606	0.0582446	0.0795566	0.0250636	0.0362325	Verrucomicrobia	Verrucomicrobiae	Pedosphaerales	Pedosphaeraceae	NA		ASV226	70.1095	4.96348	0.477458	10.3956	2.59533e-25	2.95868e-22	Actinobacteria	Actinobacteria	Micromonosporales	Micromonosporaceae	Micromonospora		ASV1365	8.44396	3.46335	0.544902	6.35591	2.07198e-10	1.49597e-08	Proteobacteria	Alphaproteobacteria	Sphingomonadales	Sphingomonadaceae	Sphingomonas		ASV120	0.0298432	0.066767	0.0117388	0.0320772	Proteobacteria	Gammaproteobacteria	Cellvibrionales	Cellvibrionaceae	Cellvibrio
ASV623	0.0562276	0.0744503	0.0224024	0.0337604	Proteobacteria	Alphaproteobacteria	Caulobacterales	Hyphomonadaceae	Hirschia		ASV895	21.1275	4.83501	0.587532	8.22934	1.88241e-16	4.29189e-14	Proteobacteria	Alphaproteobacteria	Caulobacterales	Caulobacteraceae	Caulobacter		ASV180	18.9988	3.36464	0.600242	5.60548	2.07674e-08	7.49703e-07	Bacteroidetes	Bacteroidia	Flavobacteriales	Crocinitomicaceae	Fluviicola		ASV1892	0.0204065	0.0468172	0.073978	0.131901	Proteobacteria	Gammaproteobacteria	Betaproteobacteriales	Burkholderiaceae	Aquabacterium
ASV895	0.0364348	0.051185	0.0190547	0.0296703	Proteobacteria	Alphaproteobacteria	Caulobacterales	Caulobacteraceae	Caulobacter		ASV975	18.1601	4.54414	0.627543	7.24116	4.44877e-13	3.48998e-11	Actinobacteria	Actinobacteria	Micromonosporales	Micromonosporaceae	NA		ASV431	13.1506	3.22225	0.572665	5.62677	1.83617e-08	7.22497e-07	Bacteroidetes	Bacteroidia	Flavobacteriales	Flavobacteriaceae	Flavobacterium		ASV237	0.015708	0.0449382	0.0332009	0.0797633	Firmicutes	Bacilli	Bacillales	Alicyclobacillaceae	Tumebacillus
ASV3011	0.0325	0.0471503	0.0824309	0.110915	Proteobacteria	Gammaproteobacteria	Enterobacteriales	Enterobacteriaceae	Citrobacter		ASV184	67.8564	4.48982	0.519024	8.65049	5.12792e-18	1.94861e-15	Firmicutes	Bacilli	Bacillales	Paenibacillaceae	Brevibacillus		ASV517	10.652	3.04845	0.545278	5.59063	2.26254e-08	7.77882e-07	Proteobacteria	Gammaproteobacteria	Betaproteobacteriales	Rhodocyclaceae	Methyloversatilis		ASV6	0.0154981	0.0446851	0.0400838	0.0961838	Proteobacteria	Alphaproteobacteria	Caulobacterales	Caulobacteraceae	Brevundimonas
ASV292	0.0302338	0.0468009	0.0597169	0.0871322	Bacteroidetes	Bacteroidia	Sphingobacteriales	Sphingobacteriaceae	Pedobacter		ASV126	38.52	4.23917	0.464221	9.13179	6.73753e-20	3.84039e-17	Actinobacteria	Actinobacteria	Micromonosporales	Micromonosporaceae	NA		ASV594	7.83402	2.98754	0.549129	5.44051	5.3128e-08	1.66776e-06	Bacteroidetes	Bacteroidia	Flavobacteriales	Flavobacteriaceae	Flavobacterium		ASV1268	0.0206849	0.0445819	0.0417204	0.080451	Firmicutes	Bacilli	Bacillales	Paenibacillaceae	Paenibacillus
ASV2838	0.0335665	0.0461754	0.079966	0.1022	Bacteroidetes	Bacteroidia	Sphingobacteriales	Sphingobacteriaceae	Pedobacter		ASV618	36.8877	3.99177	0.551589	7.23686	4.59209e-13	3.48998e-11	Bacteroidetes	Bacteroidia	Chitinophagales	Chitinophagaceae	Flavisolibacter		ASV486	11.9208	2.96207	0.552709	5.35918	8.35983e-08	2.51492e-06	Proteobacteria	Alphaproteobacteria	Rhodospirillales	Rhodospirillaceae	NA		ASV335	0.0186653	0.0443529	0.02241	0.0521484	Firmicutes	Bacilli	Bacillales	Planococcaceae	Paenisporosarcina
ASV1120	0.0321961	0.0454142	0.0568691	0.076059	Firmicutes	Bacilli	Bacillales	Bacillaceae	Bacillus		ASV894	11.8314	3.96822	0.61662	6.43544	1.23117e-10	4.67846e-09	Bacteroidetes	Bacteroidia	Sphingobacteriales	Sphingobacteriaceae	Pedobacter		ASV625	9.14373	2.90829	0.517421	5.62075	1.90131e-08	7.22497e-07	Bacteroidetes	Bacteroidia	Chitinophagales	Chitinophagaceae	NA		ASV507	0.0192331	0.043027	0.0438892	0.0848271	Proteobacteria	Gammaproteobacteria	Betaproteobacteriales	Burkholderiaceae	Massilia
ASV2131	0.0306464	0.0435297	0.0791515	0.101383	Firmicutes	Bacilli	Bacillales	Paenibacillaceae	Cohnella		ASV862	11.1217	3.87587	0.607392	6.38117	1.75736e-10	6.26058e-09	Bacteroidetes	Bacteroidia	Sphingobacteriales	Sphingobacteriaceae	NA		ASV172	18.508	2.80106	0.524059	5.34493	9.04517e-08	2.58681e-06	Bacteroidetes	Bacteroidia	Chitinophagales	Chitinophagaceae	Flavisolibacter		ASV59	0.014569	0.0420326	0.00778717	0.0273462	Proteobacteria	Alphaproteobacteria	Rhizobiales	Beijerinckiaceae	Bosea
ASV495	0.0279199	0.0411125	0.0431213	0.0599292	Proteobacteria	Alphaproteobacteria	Rhizobiales	Xanthobacteraceae	NA		ASV542	42.9115	3.82645	0.523415	7.31054	2.66065e-13	2.52761e-11	Actinobacteria	Actinobacteria	Micromonosporales	Micromonosporaceae	Plantactinospora		ASV147	10.4037	2.78999	0.504281	5.5326	3.15516e-08	1.03547e-06	Bacteroidetes	Bacteroidia	Sphingobacteriales	Sphingobacteriaceae	Parapedobacter		ASV71	0.0149851	0.0418656	0.0403395	0.0865571	Proteobacteria	Alphaproteobacteria	Rhizobiales	Rhizobiaceae	Rhizobium
ASV1111	0.0293236	0.0406538	0.0531843	0.0676892	Proteobacteria	Gammaproteobacteria	Salinisphaerales	Solimonadaceae	Fontimonas		ASV952	18.94	3.68878	0.598517	6.1632	7.12898e-10	2.32201e-08	Proteobacteria	Alphaproteobacteria	Rhodospirillales	NA	NA		ASV899	10.0174	2.77295	0.519318	5.3396	9.31537e-08	2.58681e-06	Bacteroidetes	Bacteroidia	Sphingobacteriales	Sphingobacteriaceae	Pedobacter		ASV9	0.0168407	0.0407977	0.0205345	0.0493115	Proteobacteria	Gammaproteobacteria	Xanthomonadales	Xanthomonadaceae	Stenotrophomonas
ASV1280	0.0280942	0.0406132	0.0389416	0.0565748	Proteobacteria	Alphaproteobacteria	Sphingomonadales	Sphingomonadaceae	Novosphingobium		ASV217	34.1075	3.62348	0.615756	5.8846	3.99007e-09	1.13717e-07	Bacteroidetes	Bacteroidia	Sphingobacteriales	Sphingobacteriaceae	NA		ASV677	4.54578	2.5566	0.499963	5.11358	3.16107e-07	7.60764e-06	Proteobacteria	Alphaproteobacteria	Azospirillales	Azospirillaceae	Azospirillum		ASV147	0.0158074	0.0391624	0.01578	0.038151	Bacteroidetes	Bacteroidia	Sphingobacteriales	Sphingobacteriaceae	Parapedobacter
ASV619	0.0265116	0.040259	0.0745093	0.103267	Proteobacteria	Gammaproteobacteria	Steroidobacterales	Steroidobacteraceae	Steroidobacter		ASV446	64.182	3.61886	0.449933	8.04311	8.75862e-16	1.4264e-13	Proteobacteria	Gammaproteobacteria	Betaproteobacteriales	TRA3-20	NA		ASV374	5.85658	2.53986	0.497587	5.10435	3.31925e-07	7.73065e-06	Bacteroidetes	Bacteroidia	Cytophagales	Spirosomaceae	Larkinella		ASV658	0.0156941	0.0389352	0.0516428	0.103581	FBP	NA	NA	NA	NA
ASV1003	0.0266941	0.0376009	0.0556959	0.0751741	Cyanobacteria	Sericytochromatia	NA	NA	NA		ASV1370	9.14648	3.57805	0.642154	5.57196	2.51891e-08	5.52223e-07	Proteobacteria	Gammaproteobacteria	Betaproteobacteriales	Burkholderiaceae	Acidovorax		ASV1006	8.09062	2.5223	0.549856	4.5872	4.49236e-06	8.10871e-05	Proteobacteria	Gammaproteobacteria	Betaproteobacteriales	Burkholderiaceae	Oxalicibacterium		ASV138	0.0138395	0.0377759	0.0391628	0.0864128	Proteobacteria	Gammaproteobacteria	Betaproteobacteriales	Burkholderiaceae	Massilia
ASV2402	0.0258433	0.037261	0.0819483	0.104978	Bacteroidetes	Bacteroidia	Sphingobacteriales	Sphingobacteriaceae	Sphingobacterium		ASV248	8.51345	3.46887	0.497676	6.97014	3.16628e-12	1.89977e-10	Firmicutes	Bacilli	Bacillales	Paenibacillaceae	Brevibacillus		ASV942	8.64687	2.23886	0.432916	5.17158	2.32127e-07	5.98555e-06	Proteobacteria	Alphaproteobacteria	Rickettsiales	Rickettsiaceae	NA		ASV220	0.0127885	0.036372	0.0649628	0.122771	Proteobacteria	Alphaproteobacteria	Acetobacterales	Acetobacteraceae	Roseomonas
ASV2243	0.025291	0.03701	0.0773392	0.102621	Proteobacteria	Gammaproteobacteria	Betaproteobacteriales	Burkholderiaceae	Pigmentiphaga		ASV429	18.7418	3.40789	0.622932	5.47073	4.48175e-08	9.28944e-07	Proteobacteria	Alphaproteobacteria	Rhodospirillales	NA	NA		ASV617	5.45633	2.20917	0.462416	4.77745	1.77534e-06	3.56054e-05	Bacteroidetes	Bacteroidia	Sphingobacteriales	Sphingobacteriaceae	Pedobacter		ASV148	0.0146702	0.0362433	0.0200414	0.0459585	Proteobacteria	Gammaproteobacteria	Oceanospirillales	Pseudohongiellaceae	Pseudohongiella
ASV414	0.0247805	0.0367145	0.0393782	0.0577303	Firmicutes	Bacilli	Bacillales	Bacillaceae	Bacillus		ASV941	8.39449	3.37842	0.478136	7.0658	1.59696e-12	1.0709e-10	Firmicutes	Bacilli	Bacillales	Paenibacillaceae	Ammoniphilus		ASV1465	3.5717	2.15619	0.469287	4.59459	4.33592e-06	8.02702e-05	Bacteroidetes	Bacteroidia	Sphingobacteriales	Sphingobacteriaceae	Mucilaginibacter		ASV708	0.0146756	0.0361797	0.0379984	0.0761243	Proteobacteria	Alphaproteobacteria	Rhizobiales	Rhizobiaceae	Shinella
ASV1677	0.0225872	0.0327975	0.0511752	0.0708557	Bacteroidetes	Bacteroidia	Sphingobacteriales	Sphingobacteriaceae	NA		ASV1008	8.53481	3.33807	0.441961	7.55286	4.25815e-14	4.85429e-12	Firmicutes	Bacilli	Bacillales	Paenibacillaceae	Brevibacillus		ASV783	8.77816	2.12425	0.45709	4.64732	3.36268e-06	6.38908e-05	Bacteroidetes	Bacteroidia	Chitinophagales	Chitinophagaceae	Cnuella		ASV159	0.0113347	0.0345043	0.0137469	0.0396791	Firmicutes	Bacilli	Bacillales	Bacillaceae	Fictibacillus
ASV481	0.021314	0.032225	0.080217	0.105934	Proteobacteria	Alphaproteobacteria	Rhizobiales	Rhizobiaceae	Neorhizobium		ASV1474	8.81138	3.3234	0.591754	5.61619	1.95218e-08	4.63642e-07	Proteobacteria	Gammaproteobacteria	Betaproteobacteriales	Burkholderiaceae	Rhodoferax		ASV60	18.285	2.11857	0.420304	5.04057	4.64146e-07	1.0155e-05	Bacteroidetes	Bacteroidia	Sphingobacteriales	Sphingobacteriaceae	Arcticibacter		ASV1027	0.0123781	0.0340478	0.0513019	0.101885	Proteobacteria	Alphaproteobacteria	Caulobacterales	Caulobacteraceae	NA
ASV173	0.020001	0.0318372	0.0533483	0.0794706	Bacteroidetes	Bacteroidia	Sphingobacteriales	Sphingobacteriaceae	NA		ASV535	23.4439	3.26404	0.479357	6.80919	9.81468e-12	5.32797e-10	Actinobacteria	Actinobacteria	Micromonosporales	Micromonosporaceae	Micromonospora		ASV120	110.903	2.11033	0.720262	2.92994	0.00339023	0.0188288	Proteobacteria	Gammaproteobacteria	Cellvibrionales	Cellvibrionaceae	Cellvibrio		ASV642	0.0113699	0.0325609	0.0332825	0.0750337	Proteobacteria	Alphaproteobacteria	Rhizobiales	Xanthobacteraceae	Pseudorhodoplanes
ASV946	0.021234	0.0312789	0.0395378	0.0554478	Firmicutes	Bacilli	Bacillales	Bacillaceae	Bacillus		ASV623	27.7948	3.22113	0.629941	5.11338	3.16438e-07	5.08084e-06	Proteobacteria	Alphaproteobacteria	Caulobacterales	Hyphomonadaceae	Hirschia		ASV197	4.70422	2.0534	0.484229	4.24055	2.22975e-05	0.00030375	Bacteroidetes	Bacteroidia	Cytophagales	Spirosomaceae	Dyadobacter		ASV458	0.0113397	0.0288715	0.0122391	0.0328585	Proteobacteria	Gammaproteobacteria	Betaproteobacteriales	Burkholderiaceae	Ramlibacter
ASV1655	0.0232154	0.031052	0.0455904	0.0586096	Proteobacteria	Gammaproteobacteria	Betaproteobacteriales	Burkholderiaceae	NA		ASV23	10.6506	3.19515	0.468119	6.82551	8.76145e-12	4.99402e-10	Bacteroidetes	Bacteroidia	Flavobacteriales	Weeksellaceae	Chryseobacterium		ASV240	57.6317	2.03453	0.561857	3.62107	0.000293385	0.00246307	Proteobacteria	Alphaproteobacteria	Caulobacterales	Hyphomonadaceae	Hirschia		ASV552	0.00884706	0.0265516	0.0242689	0.0626333	Firmicutes	Bacilli	Bacillales	Planococcaceae	Paenisporosarcina
ASV1218	0.021619	0.0307829	0.0383718	0.0536187	Firmicutes	Bacilli	Bacillales	Paenibacillaceae	Cohnella		ASV304	15.9287	3.16502	0.484566	6.53166	6.50449e-11	2.55694e-09	Firmicutes	Bacilli	Bacillales	Paenibacillaceae	Brevibacillus		ASV553	8.07748	2.00761	0.514028	3.90564	9.39753e-05	0.000942364	Bacteroidetes	Ignavibacteria	OPB56	NA	NA		ASV678	0.00938634	0.0252127	0.0221581	0.0514713	Firmicutes	Bacilli	Bacillales	Bacillaceae	Bacillus
ASV248	0.0217244	0.0304281	0.0254548	0.0346553	Firmicutes	Bacilli	Bacillales	Paenibacillaceae	Brevibacillus		ASV1656	6.76447	3.10982	0.606784	5.12508	2.97413e-07	4.84359e-06	Bacteroidetes	Ignavibacteria	OPB56	NA	NA		ASV1611	3.93658	1.99758	0.465105	4.29491	1.74766e-05	0.000247414	Proteobacteria	Gammaproteobacteria	Betaproteobacteriales	TRA3-20	NA		ASV476	0.00814552	0.0236648	0.0547119	0.103839	Proteobacteria	Gammaproteobacteria	Betaproteobacteriales	Burkholderiaceae	Massilia
ASV155	0.0215888	0.0303953	0.0383184	0.0535633	Bacteroidetes	Bacteroidia	Sphingobacteriales	Sphingobacteriaceae	Pedobacter		ASV1107	6.73474	3.10603	0.47016	6.60632	3.93985e-11	1.65895e-09	Firmicutes	Bacilli	Bacillales	Paenibacillaceae	Ammoniphilus		ASV960	3.01755	1.97943	0.422823	4.68146	2.8484e-06	5.55823e-05	Firmicutes	Bacilli	Bacillales	Planococcaceae	Domibacillus		ASV483	0.00813673	0.0222634	0.0554959	0.0947002	Firmicutes	Bacilli	Bacillales	Paenibacillaceae	Cohnella
ASV1599	0.0224861	0.0302953	0.0561759	0.0714174	Bacteroidetes	Bacteroidia	Sphingobacteriales	Sphingobacteriaceae	Pedobacter		ASV1171	10.68	2.97565	0.537737	5.53366	3.13614e-08	6.74565e-07	Bacteroidetes	Bacteroidia	Chitinophagales	Chitinophagaceae	Niastella		ASV283	20.6128	1.9659	0.445224	4.41553	1.00761e-05	0.000148754	Bacteroidetes	Bacteroidia	Chitinophagales	Chitinophagaceae	Flaviaesturariibacter		ASV340	0.0067083	0.0222038	0.0169484	0.0469475	Verrucomicrobia	Verrucomicrobiae	Chthoniobacterales	Chthoniobacteraceae	Chthoniobacter
ASV186	0.020341	0.0297213	0.0349016	0.0503335	Bacteroidetes	Bacteroidia	Chitinophagales	Chitinophagaceae	Pseudoflavitalea		ASV401	13.3701	2.96088	0.460496	6.42976	1.27807e-10	4.7e-09	Firmicutes	Bacilli	Bacillales	Paenibacillaceae	NA		ASV1398	2.7745	1.8182	0.411812	4.41512	1.00955e-05	0.000148754	Bacteroidetes	Bacteroidia	Chitinophagales	Chitinophagaceae	Taibaiella		ASV889	0.00844933	0.0218109	0.0283877	0.0575236	Proteobacteria	Gammaproteobacteria	Enterobacteriales	Enterobacteriaceae	Salmonella
ASV938	0.0208585	0.0295887	0.0514443	0.0707719	Proteobacteria	Alphaproteobacteria	Rhizobiales	Devosiaceae	Devosia		ASV815	13.474	2.94568	0.439659	6.69992	2.08529e-11	9.90515e-10	Firmicutes	Bacilli	Bacillales	Bacillaceae	Bacillus		ASV191	2.76805	1.80349	0.443984	4.06206	4.86413e-05	0.000557445	Bacteroidetes	Bacteroidia	Flavobacteriales	Crocinitomicaceae	Fluviicola		ASV636	0.00781575	0.0214817	0.0270158	0.0571225	Bacteroidetes	Bacteroidia	Sphingobacteriales	Sphingobacteriaceae	Pedobacter
ASV305	0.0181914	0.0288686	0.0368557	0.0546347	Bacteroidetes	Bacteroidia	Chitinophagales	Chitinophagaceae	Taibaiella		ASV64	105.095	2.71669	0.484744	5.60439	2.08995e-08	4.76509e-07	Bacteroidetes	Bacteroidia	Chitinophagales	Chitinophagaceae	Parasegetibacter		ASV739	18.3173	1.79753	0.514892	3.49107	0.000481087	0.00377549	Proteobacteria	Alphaproteobacteria	Rhodospirillales	Rhodospirillaceae	NA		ASV1013	0.00763767	0.0207649	0.0249479	0.0520983	Firmicutes	Bacilli	Bacillales	Paenibacillaceae	Paenibacillus
ASV1755	0.0193029	0.0287795	0.0365308	0.0518309	Bacteroidetes	Bacteroidia	Chitinophagales	Chitinophagaceae	Sediminibacterium		ASV1724	6.92996	2.71551	0.473736	5.73211	9.9187e-09	2.51274e-07	Cyanobacteria	Sericytochromatia	NA	NA	NA		ASV507	3.26995	1.76935	0.420169	4.21105	2.54191e-05	0.000339863	Proteobacteria	Gammaproteobacteria	Betaproteobacteriales	Burkholderiaceae	Massilia		ASV413	0.00790954	0.0196694	0.0164533	0.0396591	Proteobacteria	Alphaproteobacteria	Sphingomonadales	Sphingomonadaceae	Sphingopyxis
ASV652	0.0183456	0.027964	0.0527662	0.0724483	Proteobacteria	Gammaproteobacteria	Betaproteobacteriales	Burkholderiaceae	Hydrogenophaga		ASV142	31.3502	2.70083	0.409134	6.60134	4.07461e-11	1.65895e-09	Proteobacteria	Alphaproteobacteria	Sphingomonadales	Sphingomonadaceae	Altererythrobacter		ASV2706	2.9185	1.73865	0.440463	3.94733	7.90271e-05	0.000839082	Bacteroidetes	Bacteroidia	Sphingobacteriales	Sphingobacteriaceae	Pedobacter		ASV608	0.00857799	0.0192335	0.0127532	0.0293765	Bacteroidetes	Bacteroidia	Sphingobacteriales	Sphingobacteriaceae	Pedobacter
ASV102	0.0164348	0.0272094	0.0647968	0.0934517	Proteobacteria	Alphaproteobacteria	Sphingomonadales	Sphingomonadaceae	Sphingopyxis		ASV870	5.19611	2.69503	0.475212	5.67122	1.41784e-08	3.43901e-07	Firmicutes	Bacilli	Bacillales	Planococcaceae	Lysinibacillus		ASV2532	2.772	1.73679	0.420336	4.1319	3.59775e-05	0.000447858	Bacteroidetes	Bacteroidia	Sphingobacteriales	Sphingobacteriaceae	NA		ASV204	0.00670464	0.0188372	0.00968799	0.0256303	Bacteroidetes	Bacteroidia	Sphingobacteriales	Sphingobacteriaceae	Pedobacter
ASV432	0.0166214	0.0265621	0.0588628	0.0816312	Proteobacteria	Alphaproteobacteria	Sphingomonadales	Sphingomonadaceae	NA		ASV90	8.06104	2.6945	0.552715	4.87502	1.08796e-06	1.47651e-05	Proteobacteria	Deltaproteobacteria	Bdellovibrionales	Bdellovibrionaceae	Bdellovibrio		ASV605	3.83639	1.71417	0.447199	3.83313	0.000126522	0.00125136	Bacteroidetes	Bacteroidia	Chitinophagales	Chitinophagaceae	NA		ASV491	0.0059821	0.0183504	0.0102191	0.0292492	Bacteroidetes	Bacteroidia	Sphingobacteriales	Sphingobacteriaceae	Pedobacter
ASV818	0.016059	0.0255093	0.0606584	0.0853132	Bacteroidetes	Bacteroidia	Sphingobacteriales	Sphingobacteriaceae	Pedobacter		ASV1214	5.15964	2.68274	0.505852	5.30341	1.13662e-07	2.08991e-06	Bacteroidetes	Bacteroidia	Sphingobacteriales	Sphingobacteriaceae	Mucilaginibacter		ASV362	3.44637	1.71276	0.411551	4.16172	3.15862e-05	0.000407236	Proteobacteria	Alphaproteobacteria	Micropepsales	Micropepsaceae	NA		ASV766	0.00604712	0.0180718	0.0355189	0.0705225	Proteobacteria	Gammaproteobacteria	Betaproteobacteriales	Burkholderiaceae	Ramlibacter
ASV1724	0.016546	0.0252793	0.0238404	0.0359126	Cyanobacteria	Sericytochromatia	NA	NA	NA		ASV831	23.8272	2.66853	0.581521	4.58888	4.45622e-06	5.46247e-05	Bacteroidetes	Bacteroidia	Sphingobacteriales	KD3-93	NA		ASV2410	3.80167	1.7056	0.469681	3.63141	0.000281878	0.00239431	Bacteroidetes	Bacteroidia	Cytophagales	Microscillaceae	NA		ASV127	0.00531429	0.0164325	0.0137851	0.0377991	Proteobacteria	Alphaproteobacteria	Rhizobiales	Rhizobiaceae	Rhizobium
ASV303	0.0157388	0.0248283	0.0097322	0.0164112	Gemmatimonadetes	Gemmatimonadetes	Gemmatimonadales	Gemmatimonadaceae	NA		ASV10	679.313	2.63653	0.397049	6.64032	3.13009e-11	1.37242e-09	Proteobacteria	Gammaproteobacteria	Pseudomonadales	Pseudomonadaceae	Pseudomonas		ASV687	3.32867	1.66653	0.397368	4.19393	2.74161e-05	0.000359899	Verrucomicrobia	Verrucomicrobiae	Verrucomicrobiales	Verrucomicrobiaceae	Prosthecobacter		ASV511	0.00581489	0.0160059	0.0193458	0.0444563	Proteobacteria	Gammaproteobacteria	Betaproteobacteriales	Burkholderiaceae	Massilia
ASV402	0.016774	0.024208	0.0290294	0.0421987	Bacteroidetes	Bacteroidia	Chitinophagales	Chitinophagaceae	Taibaiella		ASV1149	13.6366	2.62682	0.482439	5.44488	5.18414e-08	1.03683e-06	Bacteroidetes	Bacteroidia	Chitinophagales	Chitinophagaceae	Flavisolibacter		ASV252	8.69204	1.65221	0.527994	3.12921	0.00175275	0.0110283	Proteobacteria	Gammaproteobacteria	Betaproteobacteriales	Methylophilaceae	Methylophilus		ASV230	0.00508517	0.0152772	0.00566544	0.0170714	Proteobacteria	Alphaproteobacteria	Sphingomonadales	Sphingomonadaceae	Sphingopyxis
ASV963	0.016325	0.0242054	0.0148325	0.0237033	Proteobacteria	Gammaproteobacteria	Betaproteobacteriales	Burkholderiaceae	Hydrogenophaga		ASV271	4.77885	2.55836	0.464096	5.51256	3.53658e-08	7.46611e-07	Firmicutes	Bacilli	Bacillales	Bacillaceae	Bacillus		ASV2603	3.29335	1.6096	0.428214	3.75887	0.000170684	0.00160044	Proteobacteria	Alphaproteobacteria	Rhizobiales	Rhizobiaceae	NA		ASV533	0.00407749	0.0129154	0.0082934	0.0231957	Bacteroidetes	Bacteroidia	Sphingobacteriales	KD3-93	NA
ASV1171	0.0159392	0.0240661	0.0107231	0.0177248	Bacteroidetes	Bacteroidia	Chitinophagales	Chitinophagaceae	Niastella		ASV405	13.7815	2.54242	0.413737	6.14501	7.99567e-10	2.53196e-08	Firmicutes	Bacilli	Bacillales	Paenibacillaceae	Brevibacillus		ASV2040	2.45441	1.60638	0.410541	3.91285	9.12136e-05	0.000927552	Proteobacteria	Alphaproteobacteria	Caulobacterales	Caulobacteraceae	Asticcacaulis		ASV386	0.00355589	0.012193	0.00925464	0.0268215	Firmicutes	Bacilli	Bacillales	Bacillaceae	Bacillus
ASV908	0.0147251	0.0230882	0.0129857	0.021208	Bacteroidetes	Bacteroidia	Sphingobacteriales	Sphingobacteriaceae	Mucilaginibacter		ASV1650	4.63065	2.50477	0.554438	4.51766	6.25263e-06	7.42499e-05	Bacteroidetes	Bacteroidia	Sphingobacteriales	Sphingobacteriaceae	Pedobacter		ASV64	51.8215	1.5905	0.609175	2.61091	0.00903018	0.0392759	Bacteroidetes	Bacteroidia	Chitinophagales	Chitinophagaceae	Parasegetibacter		ASV1855	0.00386112	0.0118836	0.0121333	0.0326466	Proteobacteria	Alphaproteobacteria	Sphingomonadales	Sphingomonadaceae	Blastomonas
ASV425	0.0155854	0.0229487	0.0266388	0.0392162	Proteobacteria	Gammaproteobacteria	Betaproteobacteriales	Burkholderiaceae	Massilia		ASV384	12.4696	2.48587	0.492786	5.04452	4.54654e-07	7.00413e-06	Bacteroidetes	Bacteroidia	Chitinophagales	Chitinophagaceae	Cnuella		ASV1622	2.88012	1.58785	0.43265	3.67006	0.000242496	0.00210942	Bacteroidetes	Bacteroidia	Sphingobacteriales	Sphingobacteriaceae	Pedobacter		ASV46	0.00299598	0.0115856	0.00708724	0.0228436	Proteobacteria	Alphaproteobacteria	Caulobacterales	Caulobacteraceae	Brevundimonas
ASV28	0.0139539	0.0229356	0.0349061	0.0536847	Proteobacteria	Gammaproteobacteria	Xanthomonadales	Xanthomonadaceae	Stenotrophomonas		ASV501	4.5476	2.47691	0.542735	4.56375	5.02486e-06	6.02983e-05	Bacteroidetes	Bacteroidia	Flavobacteriales	Flavobacteriaceae	Flavobacterium		ASV300	4.00984	1.58773	0.398357	3.98569	6.72834e-05	0.00073604	Proteobacteria	Alphaproteobacteria	Rhizobiales	Kaistiaceae	Kaistia		ASV803	0.00385001	0.0115657	0.0189591	0.0438901	Gemmatimonadetes	Gemmatimonadetes	Gemmatimonadales	Gemmatimonadaceae	Gemmatirosa
ASV697	0.0151458	0.0229328	0.0384831	0.0538887	Bacteroidetes	Bacteroidia	Sphingobacteriales	Sphingobacteriaceae	Pedobacter		ASV924	18.4756	2.47559	0.578366	4.28032	1.86622e-05	0.000183402	Proteobacteria	Alphaproteobacteria	Micropepsales	Micropepsaceae	NA		ASV2582	3.12146	1.58357	0.43408	3.64811	0.000264178	0.00227068	Bacteroidetes	Bacteroidia	Cytophagales	Spirosomaceae	Dyadobacter		ASV714	0.0038436	0.0114441	0.0104869	0.0248486	Actinobacteria	Actinobacteria	Propionibacteriales	Nocardioidaceae	Nocardioides
ASV979	0.01436	0.0226765	0.0131597	0.0214337	Proteobacteria	Alphaproteobacteria	Rhodospirillales	Magnetospiraceae	NA		ASV1398	4.36589	2.40995	0.466784	5.16288	2.43175e-07	4.13761e-06	Bacteroidetes	Bacteroidia	Chitinophagales	Chitinophagaceae	Taibaiella		ASV262	2.85929	1.52945	0.427075	3.58122	0.000341991	0.00280588	Firmicutes	Bacilli	Bacillales	Bacillaceae	Bacillus		ASV276	0.00347811	0.0104304	0.012605	0.030051	Proteobacteria	Alphaproteobacteria	Rhizobiales	Devosiaceae	NA
ASV1042	0.0144387	0.0214952	0.0385897	0.0520147	Proteobacteria	Gammaproteobacteria	Enterobacteriales	Enterobacteriaceae	Raoultella		ASV963	12.2175	2.3726	0.543673	4.36402	1.27695e-05	0.000136049	Proteobacteria	Gammaproteobacteria	Betaproteobacteriales	Burkholderiaceae	Hydrogenophaga		ASV344	26.0193	1.50664	0.564052	2.67109	0.00756047	0.0343312	Verrucomicrobia	Verrucomicrobiae	Pedosphaerales	Pedosphaeraceae	NA		ASV184	0.00274761	0.00977341	0.0198693	0.0492847	Firmicutes	Bacilli	Bacillales	Paenibacillaceae	Brevibacillus
ASV768	0.0140123	0.0214249	0.0314333	0.0449671	Bacteroidetes	Bacteroidia	Sphingobacteriales	Sphingobacteriaceae	Pedobacter		ASV2228	4.26859	2.37122	0.48834	4.85568	1.19975e-06	1.60907e-05	Proteobacteria	Alphaproteobacteria	Sphingomonadales	Sphingomonadaceae	Novosphingobium		ASV450	2.79867	1.47029	0.393801	3.73358	0.000188781	0.00172531	Bacteroidetes	Bacteroidia	Sphingobacteriales	Sphingobacteriaceae	Pedobacter		ASV1230	0.00284319	0.00963314	0.021441	0.0479713	Proteobacteria	Alphaproteobacteria	Sphingomonadales	Sphingomonadaceae	Sphingoaurantiacus
ASV177	0.0141582	0.0213038	0.028594	0.0424489	Proteobacteria	Alphaproteobacteria	Rhizobiales	Beijerinckiaceae	Methylobacterium		ASV1478	8.99265	2.34767	0.572565	4.10027	4.12673e-05	0.000364687	Actinobacteria	Actinobacteria	Micromonosporales	Micromonosporaceae	Verrucosispora		ASV468	13.3844	1.42701	0.542027	2.63273	0.00847021	0.0372896	Proteobacteria	Alphaproteobacteria	Rhizobiales	Devosiaceae	Devosia		ASV629	0.00260555	0.00942671	0.017614	0.0448892	Proteobacteria	Gammaproteobacteria	Betaproteobacteriales	Burkholderiaceae	Massilia
ASV1435	0.0138437	0.0210013	0.0277044	0.0409363	Firmicutes	Bacilli	Bacillales	Paenibacillaceae	NA		ASV854	4.19823	2.34548	0.500666	4.68472	2.80343e-06	3.47381e-05	Bacteroidetes	Bacteroidia	Chitinophagales	Chitinophagaceae	Parasegetibacter		ASV1584	3.67014	1.41143	0.433877	3.25306	0.00114171	0.00770387	Proteobacteria	Alphaproteobacteria	Sphingomonadales	Sphingomonadaceae	Ellin6055		ASV586	0.00304652	0.00936702	0.0109137	0.0276314	Firmicutes	Bacilli	Bacillales	Bacillaceae	Bacillus
ASV81	0.01223	0.0205844	0.0342983	0.0529131	Proteobacteria	Alphaproteobacteria	Sphingomonadales	Sphingomonadaceae	Novosphingobium		ASV1262	5.13063	2.33502	0.462195	5.05202	4.37154e-07	6.8268e-06	Firmicutes	Bacilli	Bacillales	Paenibacillaceae	Cohnella		ASV1243	6.01237	1.3798	0.485967	2.8393	0.00452132	0.0234848	Proteobacteria	Gammaproteobacteria	Betaproteobacteriales	TRA3-20	NA		ASV739	0.00299143	0.00906278	0.00784741	0.0220118	Proteobacteria	Alphaproteobacteria	Rhodospirillales	Rhodospirillaceae	NA
ASV511	0.0120539	0.0203716	0.0167144	0.0276245	Proteobacteria	Gammaproteobacteria	Betaproteobacteriales	Burkholderiaceae	Massilia		ASV615	4.09896	2.30459	0.532923	4.32444	1.52923e-05	0.000158201	Bacteroidetes	Bacteroidia	Chitinophagales	Chitinophagaceae	NA		ASV289	2.4836	1.37406	0.399675	3.43795	0.000586128	0.00440323	Proteobacteria	Gammaproteobacteria	Betaproteobacteriales	Methylophilaceae	NA		ASV64	0.0025078	0.00864653	0.000813454	0.00356811	Bacteroidetes	Bacteroidia	Chitinophagales	Chitinophagaceae	Parasegetibacter
ASV1956	0.0131909	0.0190178	0.0374036	0.0489323	Firmicutes	Bacilli	Bacillales	Bacillaceae	Bacillus		ASV649	4.04269	2.28657	0.467268	4.89348	9.90678e-07	1.37728e-05	Firmicutes	Bacilli	Bacillales	Paenibacillaceae	Ammoniphilus		ASV384	15.6432	1.36601	0.462539	2.95328	0.00314418	0.0177351	Bacteroidetes	Bacteroidia	Chitinophagales	Chitinophagaceae	Cnuella		ASV390	0.00265606	0.00852914	0.0148487	0.0372567	Proteobacteria	Alphaproteobacteria	Rhizobiales	Devosiaceae	Devosia
ASV808	0.0125219	0.0189459	0.0492521	0.0676993	Proteobacteria	Alphaproteobacteria	Rhizobiales	D05-2	NA		ASV277	58.9091	2.2829	0.579975	3.93619	8.27841e-05	0.000659957	Proteobacteria	Deltaproteobacteria	Myxococcales	Archangiaceae	NA		ASV475	5.9923	1.36556	0.452169	3.02002	0.00252756	0.0146651	Proteobacteria	Gammaproteobacteria	Betaproteobacteriales	Burkholderiaceae	Massilia		ASV42	0.0021821	0.00793774	0.000673921	0.00300642	Bacteroidetes	Bacteroidia	Chitinophagales	Chitinophagaceae	NA
ASV469	0.0122554	0.0188336	0.042855	0.0596373	Firmicutes	Bacilli	Bacillales	Bacillaceae	Bacillus		ASV2032	5.05427	2.25906	0.515921	4.3787	1.19392e-05	0.000129625	Actinobacteria	Actinobacteria	Streptosporangiales	Streptosporangiaceae	Streptosporangium		ASV702	3.39769	1.35177	0.442245	3.0566	0.00223866	0.0134693	Proteobacteria	Gammaproteobacteria	Betaproteobacteriales	Burkholderiaceae	Massilia		ASV389	0.00224969	0.00763964	0.000705635	0.00322234	Bacteroidetes	Bacteroidia	Sphingobacteriales	KD3-93	NA
ASV119	0.0100994	0.0175852	0.0142734	0.0248586	Bacteroidetes	Bacteroidia	Sphingobacteriales	Sphingobacteriaceae	Pedobacter		ASV959	3.89877	2.22667	0.540063	4.12298	3.74e-05	0.000341088	Proteobacteria	Alphaproteobacteria	Micropepsales	Micropepsaceae	NA		ASV2559	3.20122	1.33772	0.433853	3.08335	0.00204684	0.0125239	Bacteroidetes	Bacteroidia	Flavobacteriales	Crocinitomicaceae	Fluviicola		ASV555	0.00238784	0.00745196	0.00756383	0.0197857	Proteobacteria	Alphaproteobacteria	Caulobacterales	Caulobacteraceae	Phenylobacterium
ASV924	0.0117688	0.0175032	0.00694107	0.0114175	Proteobacteria	Alphaproteobacteria	Micropepsales	Micropepsaceae	NA		ASV1206	3.87441	2.21339	0.514768	4.29979	1.70962e-05	0.000169514	Proteobacteria	Gammaproteobacteria	Legionellales	Legionellaceae	Legionella		ASV332	2.21066	1.33113	0.397753	3.34661	0.000818054	0.00584787	Firmicutes	Bacilli	Bacillales	Bacillaceae	Bacillus		ASV1529	0.00244689	0.00741759	0.0147412	0.0318255	Proteobacteria	Gammaproteobacteria	Betaproteobacteriales	Burkholderiaceae	Massilia
ASV1342	0.0121391	0.0172808	0.0303012	0.041046	Firmicutes	Bacilli	Bacillales	Bacillaceae	Bacillus		ASV525	23.5926	2.19916	0.426465	5.15672	2.51318e-07	4.21327e-06	Bacteroidetes	Bacteroidia	Sphingobacteriales	Sphingobacteriaceae	Pedobacter		ASV1078	2.57099	1.3257	0.390503	3.39484	0.000686678	0.00504031	Proteobacteria	Alphaproteobacteria	Sphingomonadales	Sphingomonadaceae	Altererythrobacter		ASV1240	0.00223201	0.00728202	0.00904318	0.0248282	Proteobacteria	Gammaproteobacteria	Betaproteobacteriales	Burkholderiaceae	Massilia
ASV1015	0.0118531	0.0169991	0.0220452	0.0318546	Bacteroidetes	Bacteroidia	Flavobacteriales	Flavobacteriaceae	Flavobacterium		ASV70	132.623	2.17084	0.409169	5.30548	1.12376e-07	2.08991e-06	Proteobacteria	Gammaproteobacteria	Pseudomonadales	Pseudomonadaceae	Pseudomonas		ASV151	2.90613	1.30432	0.406739	3.20678	0.00134231	0.00883504	Proteobacteria	Alphaproteobacteria	Sphingomonadales	Sphingomonadaceae	Sphingomonas		ASV569	0.00193743	0.00728166	0.010873	0.03112	Proteobacteria	Gammaproteobacteria	Betaproteobacteriales	Burkholderiaceae	Massilia
ASV941	0.0109987	0.0169239	0.0151198	0.0233436	Firmicutes	Bacilli	Bacillales	Paenibacillaceae	Ammoniphilus		ASV46	16.5871	2.16556	0.486748	4.44904	8.62559e-06	9.54677e-05	Proteobacteria	Alphaproteobacteria	Caulobacterales	Caulobacteraceae	Brevundimonas		ASV70	33.8221	1.27335	0.41973	3.03373	0.0024155	0.0141788	Proteobacteria	Gammaproteobacteria	Pseudomonadales	Pseudomonadaceae	Pseudomonas		ASV40	0.00212627	0.00707633	0.00261099	0.00830095	Proteobacteria	Gammaproteobacteria	Pseudomonadales	Pseudomonadaceae	Pseudomonas
ASV857	0.0105979	0.0168408	0.0295995	0.0431589	Proteobacteria	Deltaproteobacteria	Bdellovibrionales	Bdellovibrionaceae	Bdellovibrio		ASV320	8.07771	2.14786	0.414584	5.18076	2.20984e-07	3.87573e-06	Actinobacteria	Actinobacteria	Micromonosporales	Micromonosporaceae	Micromonospora		ASV614	4.55184	1.26922	0.450452	2.81765	0.00483763	0.0243063	Proteobacteria	Alphaproteobacteria	Rhizobiales	Xanthobacteraceae	Afipia		ASV881	0.00211875	0.00631792	0.00990353	0.0244831	Proteobacteria	Gammaproteobacteria	Betaproteobacteriales	Burkholderiaceae	Massilia
ASV948	0.0101648	0.0167327	0.0261323	0.0396782	Firmicutes	Bacilli	Bacillales	Bacillaceae	Bacillus		ASV119	67.6737	2.11087	0.359876	5.86555	4.4764e-09	1.24466e-07	Bacteroidetes	Bacteroidia	Sphingobacteriales	Sphingobacteriaceae	Pedobacter		ASV2303	2.20486	1.19457	0.377476	3.16461	0.00155289	0.0100106	Proteobacteria	Gammaproteobacteria	Xanthomonadales	Xanthomonadaceae	SN8		ASV435	0.00143008	0.00575427	0.0162868	0.0425164	Proteobacteria	Deltaproteobacteria	Bdellovibrionales	Bdellovibrionaceae	Bdellovibrio
ASV1334	0.0108945	0.016174	0.0231836	0.0324263	Bacteroidetes	Bacteroidia	Sphingobacteriales	Sphingobacteriaceae	Pedobacter		ASV532	12.4515	2.10622	0.422635	4.98354	6.24319e-07	9.08019e-06	Firmicutes	Bacilli	Bacillales	Alicyclobacillaceae	Effusibacillus		ASV178	44.6869	1.17213	0.45836	2.55723	0.010551	0.0440335	Bacteroidetes	Bacteroidia	Chitinophagales	Chitinophagaceae	Sediminibacterium		ASV502	0.00145772	0.0054586	0.0107124	0.0297041	Bacteroidetes	Bacteroidia	Sphingobacteriales	Sphingobacteriaceae	Pedobacter
ASV1666	0.0109143	0.0161307	0.033033	0.0461646	Bacteroidetes	Bacteroidia	Sphingobacteriales	Sphingobacteriaceae	Sphingobacterium		ASV7	189.471	2.10441	0.751193	2.80142	0.00508777	0.0193982	Proteobacteria	Gammaproteobacteria	Cellvibrionales	Cellvibrionaceae	Cellvibrio		ASV852	2.44118	1.16734	0.374232	3.11929	0.00181288	0.0112836	Firmicutes	Bacilli	Bacillales	Bacillaceae	Bacillus		ASV581	0.0010391	0.00424068	0.0047057	0.0160278	Firmicutes	Bacilli	Bacillales	Paenibacillaceae	Paenibacillus
ASV38	0.00860825	0.015188	0.185531	0.237267	Proteobacteria	Gammaproteobacteria	Betaproteobacteriales	Burkholderiaceae	Hydrogenophaga		ASV1465	3.56816	2.07467	0.542775	3.82234	0.000132191	0.000991434	Bacteroidetes	Bacteroidia	Sphingobacteriales	Sphingobacteriaceae	Mucilaginibacter		ASV2618	2.67536	1.15847	0.409977	2.82569	0.00471783	0.024158	Proteobacteria	Alphaproteobacteria	Sphingomonadales	Sphingomonadaceae	Altererythrobacter		ASV135	0.00102192	0.00394464	0.00334776	0.0105349	Proteobacteria	Alphaproteobacteria	Sphingomonadales	Sphingomonadaceae	Novosphingobium
ASV376	0.00971306	0.0151183	0.0115625	0.0187923	Bacteroidetes	Bacteroidia	Chitinophagales	Chitinophagaceae	Chitinophaga		ASV333	4.98011	2.06316	0.417478	4.94195	7.73443e-07	1.08855e-05	Bacteroidetes	Bacteroidia	Chitinophagales	Chitinophagaceae	Flavitalea		ASV1593	2.18041	1.1548	0.361917	3.19077	0.00141892	0.00922938	Fibrobacteres	Fibrobacteria	Fibrobacterales	Fibrobacteraceae	NA		ASV279	0.000913026	0.00366787	0.00446207	0.0133934	Gemmatimonadetes	Gemmatimonadetes	Gemmatimonadales	Gemmatimonadaceae	Gemmatirosa
ASV227	0.00879526	0.0145756	0.0170696	0.0271624	Proteobacteria	Gammaproteobacteria	Betaproteobacteriales	Burkholderiaceae	Massilia		ASV481	12.4689	2.05556	0.499962	4.11144	3.93204e-05	0.000355756	Proteobacteria	Alphaproteobacteria	Rhizobiales	Rhizobiaceae	Neorhizobium		ASV525	9.6659	1.15243	0.449348	2.56467	0.0103274	0.0433509	Bacteroidetes	Bacteroidia	Sphingobacteriales	Sphingobacteriaceae	Pedobacter		ASV620	0.000861594	0.00342499	0.00500006	0.0159533	Proteobacteria	Gammaproteobacteria	Betaproteobacteriales	Burkholderiaceae	NA
ASV1400	0.00905411	0.0145307	0.0570233	0.0764103	Proteobacteria	Alphaproteobacteria	Sphingomonadales	Sphingomonadaceae	NA		ASV120	3.35205	2.04681	0.545242	3.75396	0.000174066	0.00121739	Proteobacteria	Gammaproteobacteria	Cellvibrionales	Cellvibrionaceae	Cellvibrio		ASV287	1.94436	1.14239	0.401754	2.84351	0.00446197	0.0233445	Proteobacteria	Gammaproteobacteria	Betaproteobacteriales	Burkholderiaceae	Achromobacter		ASV176	0.000756834	0.00306401	0.00139049	0.0051399	Proteobacteria	Alphaproteobacteria	Rhodospirillales	Rhodospirillaceae	NA
ASV92	0.00874958	0.0144208	0.00399191	0.00725016	Bacteroidetes	Bacteroidia	Chitinophagales	Chitinophagaceae	Pseudoflavitalea		ASV946	5.67859	2.03784	0.467728	4.35689	1.31921e-05	0.00013925	Firmicutes	Bacilli	Bacillales	Bacillaceae	Bacillus		ASV1282	2.25326	1.10614	0.38353	2.88411	0.00392525	0.0211495	Proteobacteria	Gammaproteobacteria	Betaproteobacteriales	Burkholderiaceae	Achromobacter		ASV165	0.000680221	0.00295226	0.00482012	0.015691	Proteobacteria	Gammaproteobacteria	Enterobacteriales	Enterobacteriaceae	Enterobacter
ASV2346	0.00959151	0.0144091	0.0287897	0.0412903	Proteobacteria	Gammaproteobacteria	Betaproteobacteriales	Burkholderiaceae	Candidimonas		ASV369	10.8309	2.00724	0.54173	3.70524	0.000211191	0.00145914	Proteobacteria	Gammaproteobacteria	Salinisphaerales	Solimonadaceae	Solimonas		ASV600	2.83342	1.09871	0.421967	2.60378	0.00922019	0.0398621	Firmicutes	Bacilli	Bacillales	Planococcaceae	Domibacillus		ASV301	0.000600417	0.00274836	0.0033905	0.011972	Proteobacteria	Alphaproteobacteria	Sphingomonadales	Sphingomonadaceae	Sphingomonas
ASV1787	0.00895787	0.0143226	0.027634	0.0401007	Bacteroidetes	Bacteroidia	Sphingobacteriales	Sphingobacteriaceae	Mucilaginibacter		ASV42	133.472	1.99046	0.462926	4.29974	1.71001e-05	0.000169514	Bacteroidetes	Bacteroidia	Chitinophagales	Chitinophagaceae	NA		ASV2413	2.39296	1.09356	0.388508	2.81475	0.00488146	0.0243063	Dependentiae	Babeliae	Babeliales	NA	NA		ASV383	0.000583351	0.00274275	0.0272583	0.061978	Proteobacteria	Deltaproteobacteria	Bdellovibrionales	Bdellovibrionaceae	Bdellovibrio
ASV1228	0.00966116	0.0142997	0.0257714	0.0361465	Proteobacteria	Alphaproteobacteria	Micavibrionales	NA	NA		ASV1139	5.17307	1.96982	0.482436	4.08307	4.44448e-05	0.000389746	Proteobacteria	Alphaproteobacteria	Caulobacterales	Caulobacteraceae	Phenylobacterium		ASV1121	2.88412	1.0851	0.368218	2.94689	0.00320991	0.0179656	Bacteroidetes	Bacteroidia	Sphingobacteriales	Sphingobacteriaceae	Arcticibacter		ASV160	0.000548807	0.0026767	0.00515352	0.01743	Proteobacteria	Alphaproteobacteria	Rhizobiales	Rhizobiaceae	Shinella
ASV843	0.00843069	0.0141779	0.0254319	0.0395703	Firmicutes	Bacilli	Bacillales	Paenibacillaceae	NA		ASV823	3.19082	1.95829	0.490107	3.99564	6.45197e-05	0.000536879	Proteobacteria	Gammaproteobacteria	Pseudomonadales	Pseudomonadaceae	Pseudomonas		ASV236	3.61665	1.05942	0.401082	2.6414	0.00825637	0.0370255	Firmicutes	Bacilli	Bacillales	Paenibacillaceae	Paenibacillus		ASV942	0.000676673	0.00258893	0.00254269	0.00871299	Proteobacteria	Alphaproteobacteria	Rickettsiales	Rickettsiaceae	NA
ASV1793	0.00861551	0.0135234	0.0201307	0.0300992	Bacteroidetes	Bacteroidia	Flavobacteriales	Flavobacteriaceae	Flavobacterium		ASV605	6.94075	1.95726	0.538723	3.63314	0.000279989	0.00186659	Bacteroidetes	Bacteroidia	Chitinophagales	Chitinophagaceae	NA		ASV752	2.12069	1.05228	0.360604	2.91809	0.0035218	0.0192632	Bacteroidetes	Bacteroidia	Sphingobacteriales	Sphingobacteriaceae	Pedobacter		ASV227	0.000436274	0.00218408	0.00790624	0.0245289	Proteobacteria	Gammaproteobacteria	Betaproteobacteriales	Burkholderiaceae	Massilia
ASV2339	0.00836881	0.0133891	0.0255331	0.0387896	Bacteroidetes	Bacteroidia	Sphingobacteriales	Sphingobacteriaceae	Mucilaginibacter		ASV565	24.2538	1.95268	0.495671	3.93948	8.1659e-05	0.000655572	Bacteroidetes	Bacteroidia	Cytophagales	Spirosomaceae	Larkinella		ASV3154	1.86077	1.04266	0.356697	2.92311	0.00346554	0.0191002	Proteobacteria	Alphaproteobacteria	Caulobacterales	Caulobacteraceae	Phenylobacterium		ASV560	0.000453008	0.00209963	0.00914331	0.0215715	Proteobacteria	Gammaproteobacteria	Betaproteobacteriales	Burkholderiaceae	Massilia
ASV1159	0.00844607	0.0133145	0.03967	0.054796	Proteobacteria	Alphaproteobacteria	Rhizobiales	Xanthobacteraceae	Rhodopseudomonas		ASV755	3.4444	1.94061	0.448921	4.32283	1.54038e-05	0.000158201	Firmicutes	Bacilli	Bacillales	Paenibacillaceae	Ammoniphilus		ASV4051	1.96419	1.03879	0.383349	2.70977	0.00673291	0.0309628	Proteobacteria	Deltaproteobacteria	Bdellovibrionales	Bacteriovoracaceae	Peredibacter		ASV585	0.000553968	0.00209433	0.00210582	0.00649021	Bacteroidetes	Bacteroidia	Sphingobacteriales	Sphingobacteriaceae	Pedobacter
ASV123	0.00749611	0.0131657	0.0573109	0.0832216	Proteobacteria	Alphaproteobacteria	Rhizobiales	Rhizobiaceae	Rhizobium		ASV2772	3.43216	1.93751	0.430091	4.5049	6.64044e-06	7.7246e-05	Firmicutes	Bacilli	Bacillales	Paenibacillaceae	NA		ASV267	2.38542	1.02965	0.378551	2.71998	0.00652865	0.0302263	Proteobacteria	Gammaproteobacteria	Pseudomonadales	Pseudomonadaceae	Pseudomonas		ASV794	0.000512088	0.00187572	0.00113015	0.00427266	Bacteroidetes	Bacteroidia	Chitinophagales	Chitinophagaceae	Flavitalea
ASV889	0.00837781	0.0127307	0.029793	0.0408858	Proteobacteria	Gammaproteobacteria	Enterobacteriales	Enterobacteriaceae	Salmonella		ASV1312	3.27079	1.92585	0.457421	4.21023	2.55111e-05	0.000240352	Firmicutes	Bacilli	Bacillales	Paenibacillaceae	Cohnella		ASV1037	2.49391	1.01788	0.399872	2.5455	0.0109121	0.0452788	Bacteroidetes	Bacteroidia	Cytophagales	Cytophagaceae	Sporocytophaga		ASV143	0.000355226	0.00181356	0.00968157	0.0276479	Proteobacteria	Gammaproteobacteria	Betaproteobacteriales	Burkholderiaceae	Aquabacterium
ASV785	0.00747426	0.0121029	0.0143438	0.0233723	Proteobacteria	Gammaproteobacteria	Xanthomonadales	Xanthomonadaceae	Stenotrophomonas		ASV181	196.965	1.91709	0.449081	4.26891	1.96429e-05	0.00018977	Proteobacteria	Alphaproteobacteria	Micropepsales	Micropepsaceae	NA		ASV1410	2.83113	-1.04213	0.413663	-2.51928	0.0117594	0.0479679	Actinobacteria	Actinobacteria	Propionibacteriales	Nocardioidaceae	Nocardioides		ASV344	0.000357302	0.00156385	0.000134432	0.000720441	Verrucomicrobia	Verrucomicrobiae	Pedosphaerales	Pedosphaeraceae	NA
ASV333	0.00731148	0.011866	0.027445	0.0393552	Bacteroidetes	Bacteroidia	Chitinophagales	Chitinophagaceae	Flavitalea		ASV638	21.364	1.90373	0.665739	2.85957	0.0042422	0.0170285	Bacteroidetes	Bacteroidia	Sphingobacteriales	env.OPS_17	NA		ASV20	221.675	-1.05509	0.376509	-2.80228	0.00507423	0.0250931	Bacteroidetes	Bacteroidia	Flavobacteriales	Crocinitomicaceae	Fluviicola		ASV172	0.000321147	0.0015578	0.000576081	0.0024663	Bacteroidetes	Bacteroidia	Chitinophagales	Chitinophagaceae	Flavisolibacter
ASV384	0.00769582	0.0117406	0.0162755	0.024408	Bacteroidetes	Bacteroidia	Chitinophagales	Chitinophagaceae	Cnuella		ASV909	3.18638	1.88254	0.475645	3.95787	7.56197e-05	0.000611393	Firmicutes	Bacilli	Bacillales	Paenibacillaceae	Paenibacillus		ASV1931	2.35682	-1.05726	0.383288	-2.75839	0.00580867	0.0277739	Firmicutes	Bacilli	Bacillales	Paenibacillaceae	NA		ASV464	0.000344798	0.00152928	0.00540069	0.0157228	Proteobacteria	Gammaproteobacteria	Betaproteobacteriales	Burkholderiaceae	Caenimonas
ASV831	0.00702117	0.0116167	0.00390597	0.00702355	Bacteroidetes	Bacteroidia	Sphingobacteriales	KD3-93	NA		ASV2818	3.17597	1.87485	0.493818	3.79665	0.000146665	0.00105703	Proteobacteria	Deltaproteobacteria	Myxococcales	Haliangiaceae	Haliangium		ASV401	1.85961	-1.06764	0.371366	-2.87491	0.0040414	0.021614	Firmicutes	Bacilli	Bacillales	Paenibacillaceae	NA		ASV694	0.000329367	0.00140015	0.00166363	0.00601773	Proteobacteria	Alphaproteobacteria	Sphingomonadales	Sphingomonadaceae	Ellin6055
ASV371	0.00707592	0.0111196	0.0125021	0.0198639	Proteobacteria	Gammaproteobacteria	Betaproteobacteriales	Burkholderiaceae	Acidovorax		ASV1317	3.13635	1.85649	0.446156	4.16107	3.16766e-05	0.00029122	Firmicutes	Bacilli	Bacillales	Paenibacillaceae	Brevibacillus		ASV247	2.75389	-1.09956	0.379531	-2.89715	0.00376565	0.0204421	Proteobacteria	Alphaproteobacteria	Sphingomonadales	Sphingomonadaceae	Sphingopyxis		ASV55	0.000260226	0.00134936	0.000442935	0.00223504	Bacteroidetes	Bacteroidia	Sphingobacteriales	Sphingobacteriaceae	Pedobacter
ASV144	0.00643221	0.0110791	0.018193	0.0283644	Proteobacteria	Alphaproteobacteria	Sphingomonadales	Sphingomonadaceae	Novosphingobium		ASV2449	3.09214	1.82677	0.480843	3.7991	0.000145222	0.00105448	Bacteroidetes	Bacteroidia	Chitinophagales	37-13	NA		ASV2633	2.42949	-1.10691	0.391701	-2.82592	0.00471456	0.024158	Proteobacteria	Gammaproteobacteria	Xanthomonadales	Xanthomonadaceae	Pseudoxanthomonas		ASV268	0.000229252	0.00118734	0.00370727	0.0128931	Proteobacteria	Gammaproteobacteria	Betaproteobacteriales	Burkholderiaceae	Massilia
ASV320	0.00618439	0.0110528	0.0324544	0.0502608	Actinobacteria	Actinobacteria	Micromonosporales	Micromonosporaceae	Micromonospora		ASV2200	4.66723	1.80957	0.527931	3.42765	0.000608825	0.00352315	Actinobacteria	Acidimicrobiia	NA	NA	NA		ASV870	3.02296	-1.12527	0.350992	-3.20597	0.00134606	0.00883504	Firmicutes	Bacilli	Bacillales	Planococcaceae	Lysinibacillus		ASV239	0.000220445	0.00114655	0.00292914	0.0103592	Proteobacteria	Gammaproteobacteria	Betaproteobacteriales	Burkholderiaceae	Massilia
ASV6	0.00584241	0.0108272	0.0580494	0.0854867	Proteobacteria	Alphaproteobacteria	Caulobacterales	Caulobacteraceae	Brevundimonas		ASV2144	4.00935	1.80437	0.472934	3.81526	0.000136038	0.00100703	Proteobacteria	Gammaproteobacteria	Betaproteobacteriales	Burkholderiaceae	Caenimonas		ASV1093	2.54714	-1.13975	0.415309	-2.74435	0.00606309	0.0286114	Bacteroidetes	Bacteroidia	Chitinophagales	Chitinophagaceae	Cnuella		ASV29	0.000161709	0.000960896	0.0004027	0.00209014	Proteobacteria	Gammaproteobacteria	Pseudomonadales	Pseudomonadaceae	Pseudomonas
ASV679	0.00665284	0.0102441	0.00425658	0.00759525	Proteobacteria	Gammaproteobacteria	Alteromonadales	Alteromonadaceae	Rheinheimera		ASV114	4.17349	1.8018	0.508066	3.5464	0.000390535	0.00240654	Firmicutes	Clostridia	Clostridiales	Family_XVIII	NA		ASV552	5.34039	-1.15103	0.415205	-2.7722	0.00556791	0.0268002	Firmicutes	Bacilli	Bacillales	Planococcaceae	Paenisporosarcina		ASV525	0.000191989	0.00084544	0.000734844	0.003274	Bacteroidetes	Bacteroidia	Sphingobacteriales	Sphingobacteriaceae	Pedobacter
ASV298	0.00549286	0.00983202	0.0131919	0.0223574	Bacteroidetes	Bacteroidia	Sphingobacteriales	Sphingobacteriaceae	NA		ASV840	3.02312	1.79168	0.445486	4.02185	5.77417e-05	0.000487596	Firmicutes	Bacilli	Bacillales	Paenibacillaceae	Cohnella		ASV1809	2.13976	-1.1711	0.333846	-3.5079	0.000451667	0.00358355	Firmicutes	Bacilli	Bacillales	Paenibacillaceae	Cohnella		ASV577	0.000157127	0.000752064	0.00320112	0.00904508	Proteobacteria	Alphaproteobacteria	Rhizobiales	Rhizobiaceae	NA
ASV1177	0.00626639	0.00978917	0.0176254	0.0277268	Proteobacteria	Gammaproteobacteria	Enterobacteriales	Enterobacteriaceae	Klebsiella		ASV955	5.02243	1.78047	0.426963	4.17008	3.04498e-05	0.000282218	Firmicutes	Bacilli	Bacillales	Bacillaceae	Bacillus		ASV71	14.2536	-1.18664	0.432321	-2.74482	0.00605447	0.0286114	Proteobacteria	Alphaproteobacteria	Rhizobiales	Rhizobiaceae	Rhizobium		ASV234	0.000121837	0.000596681	7.35207e-05	0.000447332	Bacteroidetes	Bacteroidia	Sphingobacteriales	Sphingobacteriaceae	Pedobacter
ASV268	0.00558229	0.00976216	0.0118961	0.0201992	Proteobacteria	Gammaproteobacteria	Betaproteobacteriales	Burkholderiaceae	Massilia		ASV3040	2.92667	1.73494	0.461671	3.75795	0.000171311	0.00120552	Proteobacteria	Alphaproteobacteria	Micropepsales	Micropepsaceae	NA		ASV319	12.3197	-1.20374	0.370818	-3.24617	0.00116968	0.00781951	Proteobacteria	Gammaproteobacteria	Betaproteobacteriales	Burkholderiaceae	Noviherbaspirillum		ASV381	9.96612e-05	0.000562429	0.00200077	0.00698829	Proteobacteria	Gammaproteobacteria	Enterobacteriales	Enterobacteriaceae	Salmonella
ASV1005	0.00578224	0.00962681	0.0128327	0.0216416	Proteobacteria	Deltaproteobacteria	Oligoflexales	0319-6G20	NA		ASV2613	2.93466	1.73341	0.465641	3.72262	0.000197168	0.00137055	Firmicutes	Bacilli	Bacillales	NA	NA		ASV804	4.44314	-1.21301	0.42463	-2.85662	0.00428175	0.0227311	Firmicutes	Bacilli	Bacillales	Paenibacillaceae	Paenibacillus		ASV272	0.000103916	0.000539084	0.000167172	0.000943193	Bacteroidetes	Bacteroidia	Cytophagales	Microscillaceae	Chryseolinea
ASV717	0.00578833	0.00942157	0.0160279	0.024916	Bacteroidetes	Bacteroidia	Chitinophagales	Chitinophagaceae	Pseudoflavitalea		ASV583	3.16746	1.71911	0.502322	3.42233	0.000620871	0.00355675	Bacteroidetes	Bacteroidia	Chitinophagales	Chitinophagaceae	Parasegetibacter		ASV144	5.09427	-1.2224	0.372916	-3.27795	0.00104565	0.00712225	Proteobacteria	Alphaproteobacteria	Sphingomonadales	Sphingomonadaceae	Novosphingobium		ASV16	6.99809e-05	0.000480451	0.000109969	0.000645154	Proteobacteria	Gammaproteobacteria	Xanthomonadales	Xanthomonadaceae	Stenotrophomonas
ASV822	0.00558884	0.00930766	0.0206912	0.0318457	Proteobacteria	Gammaproteobacteria	Pseudomonadales	Pseudomonadaceae	Pseudomonas		ASV2105	2.90044	1.71493	0.493471	3.47524	0.000510394	0.00303047	Bacteroidetes	Bacteroidia	Cytophagales	Microscillaceae	NA		ASV36	238.455	-1.22804	0.442666	-2.77419	0.00553397	0.0268002	Bacteroidetes	Bacteroidia	Cytophagales	Hymenobacteraceae	Adhaeribacter		ASV489	7.88137e-05	0.000454395	0.000393893	0.00197793	Proteobacteria	Gammaproteobacteria	Betaproteobacteriales	Burkholderiaceae	Caenimonas
ASV659	0.00559366	0.00928463	0.0167491	0.0251859	Firmicutes	Bacilli	Bacillales	Bacillaceae	Bacillus		ASV458	2.89126	1.71109	0.473891	3.61073	0.000305336	0.00196657	Proteobacteria	Gammaproteobacteria	Betaproteobacteriales	Burkholderiaceae	Ramlibacter		ASV655	3.05886	-1.23744	0.395528	-3.12857	0.00175659	0.0110283	Bacteroidetes	Bacteroidia	Sphingobacteriales	Sphingobacteriaceae	Mucilaginibacter		ASV122	7.04661e-05	0.000451771	0.00447667	0.0141366	Firmicutes	Bacilli	Bacillales	Bacillaceae	NA
ASV595	0.00640218	0.00902375	0.0216792	0.0297193	Proteobacteria	Alphaproteobacteria	Rhizobiales	Rhizobiaceae	Rhizobium		ASV2479	3.01218	1.70853	0.471542	3.62327	0.0002909	0.00190736	Bacteroidetes	Bacteroidia	Sphingobacteriales	Sphingobacteriaceae	Pedobacter		ASV527	4.10038	-1.24341	0.417729	-2.97659	0.0029147	0.0165702	Firmicutes	Bacilli	Bacillales	Alicyclobacillaceae	Tumebacillus		ASV632	7.25345e-05	0.00041518	0.000615749	0.00252593	Proteobacteria	Alphaproteobacteria	Rhizobiales	Xanthobacteraceae	NA
ASV385	0.00570174	0.00900748	0.000911697	0.00187502	Verrucomicrobia	Verrucomicrobiae	Pedosphaerales	Pedosphaeraceae	NA		ASV3100	3.00145	1.70129	0.428745	3.96807	7.24558e-05	0.000589998	Proteobacteria	Alphaproteobacteria	Rhizobiales	Xanthobacteraceae	NA		ASV883	3.79719	-1.24561	0.40538	-3.0727	0.00212133	0.0128706	Firmicutes	Bacilli	Bacillales	Bacillaceae	Bacillus		ASV722	5.46843e-05	0.000343849	0.00200926	0.00738657	Firmicutes	Bacilli	Bacillales	Paenibacillaceae	Cohnella
ASV527	0.0052455	0.00894855	0.0257337	0.0353806	Firmicutes	Bacilli	Bacillales	Alicyclobacillaceae	Tumebacillus		ASV1255	3.22447	1.67969	0.444531	3.77857	0.000157729	0.00112382	Firmicutes	Bacilli	Bacillales	Alicyclobacillaceae	Effusibacillus		ASV508	2.6548	-1.2867	0.389503	-3.30345	0.000955024	0.00663007	Proteobacteria	Alphaproteobacteria	Paracaedibacterales	Paracaedibacteraceae	Candidatus_Paracaedibacter		ASV208	4.28887e-05	0.000297051	0.0265026	0.0664849	Proteobacteria	Alphaproteobacteria	Caulobacterales	Caulobacteraceae	Caulobacter
ASV835	0.00550726	0.00891803	0.0301577	0.0426528	Firmicutes	Bacilli	Bacillales	Bacillaceae	Bacillus		ASV238	6.13718	1.67363	0.430923	3.88383	0.000102823	0.000802865	Firmicutes	Bacilli	Bacillales	Paenibacillaceae	Ammoniphilus		ASV444	5.22817	-1.29648	0.375312	-3.45442	0.000551481	0.00428139	Proteobacteria	Deltaproteobacteria	Bdellovibrionales	Bdellovibrionaceae	Bdellovibrio		ASV99	3.58209e-05	0.000257501	0.0055824	0.0166729	Firmicutes	Bacilli	Bacillales	Bacillaceae	NA
ASV775	0.00566144	0.00878566	0.0231923	0.0344656	Proteobacteria	Gammaproteobacteria	Betaproteobacteriales	Burkholderiaceae	Massilia		ASV352	2.80213	1.6609	0.430865	3.8548	0.000115823	0.000886161	Firmicutes	Bacilli	Bacillales	Bacillaceae	Bacillus		ASV808	2.7473	-1.3337	0.387962	-3.4377	0.000586683	0.00440323	Proteobacteria	Alphaproteobacteria	Rhizobiales	D05-2	NA		ASV726	3.10671e-05	0.00020782	0.000649625	0.00291131	Proteobacteria	Gammaproteobacteria	Betaproteobacteriales	Burkholderiaceae	Massilia
ASV500	0.00527084	0.00796785	0.00483819	0.00784573	Proteobacteria	Gammaproteobacteria	Alteromonadales	Alteromonadaceae	Rheinheimera		ASV1593	2.81243	1.65896	0.475157	3.49138	0.000480525	0.00286864	Fibrobacteres	Fibrobacteria	Fibrobacterales	Fibrobacteraceae	NA		ASV211	6.20107	-1.34519	0.446757	-3.011	0.00260385	0.0149205	Proteobacteria	Gammaproteobacteria	Betaproteobacteriales	Burkholderiaceae	Acidovorax		ASV41	2.12879e-05	0.000158043	0.000641959	0.00283528	Proteobacteria	Gammaproteobacteria	Enterobacteriales	Enterobacteriaceae	Enterobacter
ASV634	0.00501312	0.00786871	0.0155188	0.0227155	Proteobacteria	Alphaproteobacteria	Rhizobiales	Devosiaceae	Devosia		ASV486	4.42499	1.64552	0.526498	3.1254	0.00177565	0.00831865	Proteobacteria	Alphaproteobacteria	Rhodospirillales	Rhodospirillaceae	NA		ASV11	61.6774	-1.36237	0.299629	-4.54686	5.44525e-06	8.93516e-05	Proteobacteria	Alphaproteobacteria	Caulobacterales	Caulobacteraceae	Caulobacter		ASV179	1.92555e-05	0.000150583	0.000872096	0.0037929	Proteobacteria	Alphaproteobacteria	Rhizobiales	Rhizobiaceae	Ensifer
ASV1536	0.00470875	0.00762882	0.0117933	0.0184734	Proteobacteria	Gammaproteobacteria	Xanthomonadales	Xanthomonadaceae	Stenotrophomonas		ASV830	3.26607	1.63289	0.451296	3.61822	0.000296634	0.00193236	Proteobacteria	Gammaproteobacteria	Betaproteobacteriales	Burkholderiaceae	Massilia		ASV1999	2.69379	-1.36739	0.411642	-3.3218	0.0008944	0.00633095	Proteobacteria	Deltaproteobacteria	Bdellovibrionales	Bacteriovoracaceae	Peredibacter		ASV38	1.87417e-05	0.000150043	0.000961099	0.00428366	Proteobacteria	Gammaproteobacteria	Betaproteobacteriales	Burkholderiaceae	Hydrogenophaga
ASV1422	0.00464848	0.00751236	0.0106996	0.0170404	Bacteroidetes	Bacteroidia	Chitinophagales	Chitinophagaceae	Chitinophaga		ASV2752	3.12559	1.63085	0.50414	3.23491	0.0012168	0.00613048	Proteobacteria	Alphaproteobacteria	Sphingomonadales	Sphingomonadaceae	Porphyrobacter		ASV722	3.35233	-1.39292	0.365356	-3.81249	0.000137573	0.00134226	Firmicutes	Bacilli	Bacillales	Paenibacillaceae	Cohnella		ASV102	1.68862e-05	0.000132357	0.000633882	0.0031107	Proteobacteria	Alphaproteobacteria	Sphingomonadales	Sphingomonadaceae	Sphingopyxis
ASV1379	0.00456573	0.00739034	0.0216973	0.0290593	Proteobacteria	Gammaproteobacteria	Betaproteobacteriales	Burkholderiaceae	Pseudorhodoferax		ASV2568	3.37156	1.61961	0.449107	3.6063	0.000310598	0.00198922	Bacteroidetes	Bacteroidia	Chitinophagales	Chitinophagaceae	Flavisolibacter		ASV1681	2.38796	-1.3994	0.37275	-3.75427	0.00017385	0.00160923	Firmicutes	Bacilli	Bacillales	Paenibacillaceae	Paenibacillus		ASV474	1.85186e-05	0.000124715	0.000705365	0.00253201	Proteobacteria	Alphaproteobacteria	Rhizobiales	Rhizobiaceae	Aminobacter
ASV1039	0.00413039	0.00718963	0.00788505	0.0130701	Proteobacteria	Alphaproteobacteria	Rhodospirillales	Rhodospirillaceae	NA		ASV1527	2.7439	1.61447	0.486869	3.31602	0.000913087	0.00484148	Proteobacteria	Alphaproteobacteria	Rhodospirillales	NA	NA		ASV2715	2.82133	-1.40072	0.424453	-3.30005	0.000966679	0.00664707	Proteobacteria	Alphaproteobacteria	Caulobacterales	Caulobacteraceae	Phenylobacterium		ASV628	1.35714e-05	9.90099e-05	0.00047353	0.00205426	Proteobacteria	Deltaproteobacteria	Bdellovibrionales	Bdellovibrionaceae	Bdellovibrio
ASV184	0.00394879	0.00714414	0.00360339	0.00699157	Firmicutes	Bacilli	Bacillales	Paenibacillaceae	Brevibacillus		ASV3057	2.7228	1.60495	0.474277	3.38399	0.000714401	0.00394387	Bacteroidetes	Bacteroidia	Chitinophagales	Chitinophagaceae	Flavisolibacter		ASV623	2.95699	-1.43332	0.407149	-3.52037	0.000430945	0.00345714	Proteobacteria	Alphaproteobacteria	Caulobacterales	Hyphomonadaceae	Hirschia		ASV175	1.27207e-05	9.6255e-05	0.00047218	0.00199595	Proteobacteria	Gammaproteobacteria	Enterobacteriales	Enterobacteriaceae	Enterobacter
ASV327	0.0044441	0.00713982	0.00452636	0.00733821	Proteobacteria	Alphaproteobacteria	Rhodospirillales	Magnetospirillaceae	Magnetospirillum		ASV201	2.97871	1.60432	0.438953	3.65487	0.00025731	0.0017357	Proteobacteria	Gammaproteobacteria	Pseudomonadales	Pseudomonadaceae	Pseudomonas		ASV1058	3.65448	-1.44815	0.420444	-3.44434	0.000572459	0.00439697	Firmicutes	Bacilli	Bacillales	Bacillaceae	Bacillus		ASV240	1.04317e-05	8.05618e-05	3.67494e-06	3.43277e-05	Proteobacteria	Alphaproteobacteria	Caulobacterales	Hyphomonadaceae	Hirschia
ASV406	0.00391497	0.00712257	0.0253368	0.0382535	Firmicutes	Bacilli	Bacillales	Bacillaceae	Bacillus		ASV1123	2.82665	1.59685	0.439942	3.62969	0.000283766	0.00188078	Proteobacteria	Gammaproteobacteria	Betaproteobacteriales	TRA3-20	NA		ASV511	2.55522	-1.48768	0.399474	-3.7241	0.000196016	0.00176904	Proteobacteria	Gammaproteobacteria	Betaproteobacteriales	Burkholderiaceae	Massilia		ASV91	5.78297e-06	5.5534e-05	0.000393683	0.00202607	Proteobacteria	Alphaproteobacteria	Sphingomonadales	Sphingomonadaceae	Sphingoaurantiacus
ASV1697	0.004249	0.00703981	0.0108646	0.0177118	Bacteroidetes	Bacteroidia	Chitinophagales	Chitinophagaceae	Taibaiella		ASV2066	2.70007	1.59429	0.489638	3.25605	0.00112975	0.00572405	Verrucomicrobia	Verrucomicrobiae	Pedosphaerales	Pedosphaeraceae	NA		ASV435	9.55647	-1.49633	0.491274	-3.04582	0.0023205	0.0138463	Proteobacteria	Deltaproteobacteria	Bdellovibrionales	Bdellovibrionaceae	Bdellovibrio		ASV752	3.81115e-06	3.14177e-05	5.00811e-05	0.0002756	Bacteroidetes	Bacteroidia	Sphingobacteriales	Sphingobacteriaceae	Pedobacter
ASV550	0.00400271	0.00687431	0.0130256	0.0205646	Proteobacteria	Deltaproteobacteria	Bdellovibrionales	Bdellovibrionaceae	OM27_clade		ASV636	10.6102	1.57194	0.477485	3.29211	0.000994373	0.00512935	Bacteroidetes	Bacteroidia	Sphingobacteriales	Sphingobacteriaceae	Pedobacter		ASV1712	2.52491	-1.50578	0.38472	-3.91397	9.07925e-05	0.000927552	Firmicutes	Bacilli	Bacillales	Paenibacillaceae	Paenibacillus		ASV83	3.04392e-06	2.63354e-05	1.61172e-05	0.000112295	Bacteroidetes	Bacteroidia	Cytophagales	Spirosomaceae	Dyadobacter
ASV1008	0.00385102	0.00677192	0.0114331	0.0185669	Firmicutes	Bacilli	Bacillales	Paenibacillaceae	Brevibacillus		ASV340	12.3273	1.56342	0.450078	3.47366	0.000513407	0.00303256	Verrucomicrobia	Verrucomicrobiae	Chthoniobacterales	Chthoniobacteraceae	Chthoniobacter		ASV586	3.1568	-1.53262	0.407373	-3.76221	0.00016842	0.00159999	Firmicutes	Bacilli	Bacillales	Bacillaceae	Bacillus		ASV178	2.5132e-06	2.40525e-05	0.00102652	0.00396074	Bacteroidetes	Bacteroidia	Chitinophagales	Chitinophagaceae	Sediminibacterium
ASV668	0.0039281	0.00670764	0.00919765	0.0147057	Proteobacteria	Alphaproteobacteria	Sneathiellales	Sneathiellaceae	Ferrovibrio		ASV1393	7.44968	1.5629	0.569453	2.74457	0.00605901	0.0223536	Proteobacteria	Alphaproteobacteria	Rhodospirillales	Magnetospiraceae	NA		ASV282	12.1329	-1.53354	0.59757	-2.5663	0.010279	0.0433509	Bacteroidetes	Bacteroidia	Chitinophagales	Chitinophagaceae	Flavisolibacter		ASV1032	2.63666e-06	2.16358e-05	0.000176332	0.000910172	Firmicutes	Bacilli	Bacillales	Paenibacillaceae	Cohnella
ASV720	0.00387809	0.00668164	0.0101205	0.0161487	Proteobacteria	Gammaproteobacteria	Betaproteobacteriales	Burkholderiaceae	Caenimonas		ASV1264	3.61474	1.56284	0.501431	3.11675	0.00182857	0.00847385	Proteobacteria	Alphaproteobacteria	Caulobacterales	Caulobacteraceae	Brevundimonas		ASV334	14.25	-1.53941	0.498073	-3.09073	0.00199667	0.0123213	Bacteroidetes	Bacteroidia	Sphingobacteriales	Sphingobacteriaceae	Pedobacter		ASV591	1.42987e-06	1.35685e-05	4.11919e-05	0.000253364	Proteobacteria	Gammaproteobacteria	Betaproteobacteriales	Burkholderiaceae	Delftia
ASV391	0.00386154	0.00638841	0.0014787	0.00286376	Bacteroidetes	Bacteroidia	Cytophagales	Microscillaceae	NA		ASV3258	2.65843	1.56081	0.439945	3.54774	0.000388555	0.00240654	Proteobacteria	Gammaproteobacteria	Betaproteobacteriales	Burkholderiaceae	NA		ASV3454	2.35493	-1.54532	0.39317	-3.93042	8.47973e-05	0.000887299	Proteobacteria	Gammaproteobacteria	Oceanospirillales	Pseudohongiellaceae	BIyi10		ASV410	1.06822e-06	1.2212e-05	7.17e-06	6.56803e-05	Proteobacteria	Gammaproteobacteria	Xanthomonadales	Xanthomonadaceae	Stenotrophomonas
ASV1746	0.00383529	0.00633446	0.0127082	0.0200934	Bacteroidetes	Bacteroidia	Sphingobacteriales	Sphingobacteriaceae	Sphingobacterium		ASV822	5.44209	1.55807	0.43508	3.58111	0.000342132	0.00214303	Proteobacteria	Gammaproteobacteria	Pseudomonadales	Pseudomonadaceae	Pseudomonas		ASV204	10.7055	-1.54791	0.492292	-3.1443	0.00166487	0.0106375	Bacteroidetes	Bacteroidia	Sphingobacteriales	Sphingobacteriaceae	Pedobacter		ASV125	6.83903e-07	8.12483e-06	3.63592e-05	0.000265445	Proteobacteria	Gammaproteobacteria	Enterobacteriales	Enterobacteriaceae	Salmonella
ASV742	0.00343714	0.00616072	0.0156174	0.0237744	Proteobacteria	Gammaproteobacteria	Xanthomonadales	Xanthomonadaceae	Stenotrophomonas		ASV137	41.622	1.53999	0.55642	2.76768	0.00564564	0.0211017	Proteobacteria	Gammaproteobacteria	Pseudomonadales	Pseudomonadaceae	Pseudomonas		ASV608	16.182	-1.57502	0.519106	-3.0341	0.00241253	0.0141788	Bacteroidetes	Bacteroidia	Sphingobacteriales	Sphingobacteriaceae	Pedobacter		ASV293	6.131e-07	6.84058e-06	6.54279e-05	0.000408594	Proteobacteria	Gammaproteobacteria	Enterobacteriales	Enterobacteriaceae	NA
ASV1019	0.00379603	0.0060969	0.0105884	0.0146552	Bacteroidetes	Bacteroidia	Chitinophagales	Chitinophagaceae	Niastella		ASV27	441.885	1.53818	0.359521	4.27842	1.88229e-05	0.000183402	Bacteroidetes	Bacteroidia	Sphingobacteriales	Sphingobacteriaceae	Pedobacter		ASV2326	3.39512	-1.5844	0.395735	-4.00369	6.23611e-05	0.000703511	Proteobacteria	Alphaproteobacteria	Rickettsiales	Rickettsiaceae	NA		ASV123	4.34934e-07	5.50318e-06	1.46459e-05	0.000112987	Proteobacteria	Alphaproteobacteria	Rhizobiales	Rhizobiaceae	Rhizobium
ASV310	0.00324789	0.00608298	0.048494	0.0709849	Bacteroidetes	Bacteroidia	Sphingobacteriales	Sphingobacteriaceae	NA		ASV968	2.61658	1.53036	0.413969	3.69679	0.000218342	0.00149946	Firmicutes	Bacilli	Bacillales	Paenibacillaceae	Cohnella		ASV676	6.56583	-1.60853	0.468216	-3.43545	0.00059157	0.00440323	Bacteroidetes	Bacteroidia	Chitinophagales	Chitinophagaceae	Flavitalea		ASV441	3.24967e-07	4.14841e-06	3.24749e-05	0.000199633	Proteobacteria	Gammaproteobacteria	Xanthomonadales	Xanthomonadaceae	Stenotrophomonas
ASV20	0.00306074	0.00600447	0.00674245	0.0128563	Bacteroidetes	Bacteroidia	Flavobacteriales	Crocinitomicaceae	Fluviicola		ASV806	13.196	1.52682	0.543624	2.80859	0.00497596	0.0190996	Bacteroidetes	Bacteroidia	Chitinophagales	Chitinophagaceae	Flavisolibacter		ASV96	8.25732	-1.62391	0.453005	-3.58476	0.000337393	0.00279998	Bacteroidetes	Bacteroidia	Sphingobacteriales	Sphingobacteriaceae	Pedobacter		ASV11	2.81537e-07	3.70115e-06	1.95308e-06	2.1703e-05	Proteobacteria	Alphaproteobacteria	Caulobacterales	Caulobacteraceae	Caulobacter
ASV456	0.00324926	0.00585625	0.00953782	0.0166297	Proteobacteria	Gammaproteobacteria	Enterobacteriales	Enterobacteriaceae	Enterobacter		ASV466	5.87353	1.52255	0.556748	2.73472	0.00624326	0.0228119	Proteobacteria	Alphaproteobacteria	Paracaedibacterales	Paracaedibacteraceae	NA		ASV1439	3.28734	-1.62999	0.460622	-3.53866	0.000402157	0.00326245	Actinobacteria	Thermoleophilia	Solirubrobacterales	Solirubrobacteraceae	Patulibacter		ASV28	1.34359e-07	2.0206e-06	3.13785e-08	5.20489e-07	Proteobacteria	Gammaproteobacteria	Xanthomonadales	Xanthomonadaceae	Stenotrophomonas
ASV56	0.00293205	0.00572876	0.0434945	0.0663892	Bacteroidetes	Bacteroidia	Sphingobacteriales	Sphingobacteriaceae	NA		ASV1797	2.58881	1.51849	0.458541	3.31156	0.000927763	0.00484601	Proteobacteria	Gammaproteobacteria	Pseudomonadales	Pseudomonadaceae	Pseudomonas		ASV660	2.57854	-1.66601	0.409949	-4.06395	4.82488e-05	0.000557445	Proteobacteria	Alphaproteobacteria	Caulobacterales	Caulobacteraceae	Brevundimonas		ASV392	1.12064e-07	1.45271e-06	5.34443e-06	4.66087e-05	Proteobacteria	Alphaproteobacteria	Caulobacterales	Caulobacteraceae	Caulobacter
ASV932	0.00323932	0.00564211	0.0233008	0.0339628	Proteobacteria	Alphaproteobacteria	Sphingomonadales	Sphingomonadaceae	Ellin6055		ASV234	81.9385	1.51187	0.385009	3.92685	8.60663e-05	0.000681358	Bacteroidetes	Bacteroidia	Sphingobacteriales	Sphingobacteriaceae	Pedobacter		ASV257	12.0163	-1.67463	0.452236	-3.70301	0.000213058	0.00187595	Proteobacteria	Deltaproteobacteria	Bdellovibrionales	Bacteriovoracaceae	Peredibacter		ASV777	9.58027e-08	1.32079e-06	1.17151e-05	7.98745e-05	Proteobacteria	Alphaproteobacteria	Acetobacterales	Acetobacteraceae	Roseomonas
ASV96	0.00284025	0.00549836	0.00794106	0.0141921	Bacteroidetes	Bacteroidia	Sphingobacteriales	Sphingobacteriaceae	Pedobacter		ASV242	57.4297	1.50318	0.554572	2.71051	0.00671789	0.024159	Bacteroidetes	Bacteroidia	Sphingobacteriales	KD3-93	NA		ASV1175	2.52799	-1.67986	0.42269	-3.97421	7.06122e-05	0.000760926	Firmicutes	Bacilli	Bacillales	Bacillaceae	Bacillus		ASV23	7.11947e-08	9.76738e-07	1.1282e-06	1.25758e-05	Bacteroidetes	Bacteroidia	Flavobacteriales	Weeksellaceae	Chryseobacterium
ASV533	0.00310958	0.00546958	0.00935235	0.0153749	Bacteroidetes	Bacteroidia	Sphingobacteriales	KD3-93	NA		ASV290	24.7101	1.49504	0.392963	3.80452	0.000142078	0.00104352	Firmicutes	Bacilli	Bacillales	Paenibacillaceae	Ammoniphilus		ASV693	2.7429	-1.73295	0.405812	-4.27034	1.95176e-05	0.000270994	Proteobacteria	Alphaproteobacteria	Paracaedibacterales	Paracaedibacteraceae	NA		ASV196	2.07769e-08	3.65745e-07	2.3336e-05	0.000153524	Proteobacteria	Gammaproteobacteria	Betaproteobacteriales	Burkholderiaceae	Massilia
ASV468	0.00314047	0.00538504	0.0101912	0.0162217	Proteobacteria	Alphaproteobacteria	Rhizobiales	Devosiaceae	Devosia		ASV182	47.39	1.49152	0.387676	3.84732	0.000119415	0.000901547	Proteobacteria	Alphaproteobacteria	Sphingomonadales	Sphingomonadaceae	Novosphingobium		ASV491	13.2691	-1.73378	0.523406	-3.3125	0.000924671	0.00648168	Bacteroidetes	Bacteroidia	Sphingobacteriales	Sphingobacteriaceae	Pedobacter		ASV211	1.75674e-08	2.52704e-07	1.31816e-06	1.38512e-05	Proteobacteria	Gammaproteobacteria	Betaproteobacteriales	Burkholderiaceae	Acidovorax
ASV1549	0.00307936	0.00522072	0.016267	0.0240391	Bacteroidetes	Bacteroidia	Flavobacteriales	Flavobacteriaceae	Flavobacterium		ASV2293	3.47345	1.49138	0.450315	3.31186	0.000926792	0.00484601	Bacteroidetes	Bacteroidia	Sphingobacteriales	Sphingobacteriaceae	Pedobacter		ASV106	22.9576	-1.75028	0.472343	-3.70552	0.00021096	0.00187595	Proteobacteria	Alphaproteobacteria	Rhizobiales	Rhizobiaceae	Rhizobium		ASV45	4.56399e-09	8.62194e-08	2.5006e-09	5.19629e-08	Proteobacteria	Alphaproteobacteria	Caulobacterales	Hyphomonadaceae	Hirschia
ASV777	0.00277296	0.00499953	0.0190592	0.0291263	Proteobacteria	Alphaproteobacteria	Acetobacterales	Acetobacteraceae	Roseomonas		ASV1442	4.6028	1.48499	0.438914	3.38333	0.000716124	0.00394387	Proteobacteria	Alphaproteobacteria	Rhizobiales	Rhizobiales_Incertae_Sedis	Bauldia		ASV543	3.04881	-1.76616	0.431708	-4.09109	4.29354e-05	0.000516656	Firmicutes	Bacilli	Bacillales	Alicyclobacillaceae	Tumebacillus		ASV350	2.62734e-09	5.26363e-08	3.19072e-07	3.93402e-06	Bacteroidetes	Bacteroidia	Sphingobacteriales	Sphingobacteriaceae	Pedobacter
ASV1348	0.00293758	0.00485262	0.0237387	0.0320637	Proteobacteria	Deltaproteobacteria	NA	NA	NA		ASV886	3.34653	1.47134	0.458612	3.20824	0.00133549	0.0065623	Firmicutes	Bacilli	Bacillales	Paenibacillaceae	Cohnella		ASV100	9.98364	-1.79162	0.436334	-4.10607	4.02452e-05	0.000492492	Firmicutes	Bacilli	Bacillales	Paenibacillaceae	Cohnella		ASV259	2.26778e-09	4.31946e-08	5.84262e-07	6.18855e-06	Proteobacteria	Deltaproteobacteria	Myxococcales	Haliangiaceae	Haliangium
ASV287	0.00237218	0.00467418	0.0150356	0.0254427	Proteobacteria	Gammaproteobacteria	Betaproteobacteriales	Burkholderiaceae	Achromobacter		ASV1143	4.65396	1.46802	0.43465	3.37749	0.000731516	0.00399009	Proteobacteria	Gammaproteobacteria	Betaproteobacteriales	Burkholderiaceae	Hydrogenophaga		ASV530	3.4872	-1.79197	0.472225	-3.79474	0.000147799	0.00142282	Gemmatimonadetes	Gemmatimonadetes	Gemmatimonadales	Gemmatimonadaceae	NA		ASV190	1.40583e-09	3.08431e-08	1.28609e-07	1.87215e-06	Proteobacteria	Gammaproteobacteria	Betaproteobacteriales	Burkholderiaceae	Massilia
ASV995	0.00266868	0.00466588	0.0114848	0.0174318	Bacteroidetes	Bacteroidia	Flavobacteriales	Crocinitomicaceae	Fluviicola		ASV2594	2.50461	1.45625	0.44528	3.27041	0.00107391	0.00546544	Verrucomicrobia	Verrucomicrobiae	Pedosphaerales	Pedosphaeraceae	NA		ASV148	14.0755	-1.81398	0.538992	-3.3655	0.000764038	0.00551635	Proteobacteria	Gammaproteobacteria	Oceanospirillales	Pseudohongiellaceae	Pseudohongiella		ASV21	7.07706e-10	1.61981e-08	8.39195e-07	9.83119e-06	Proteobacteria	Alphaproteobacteria	Sphingomonadales	Sphingomonadaceae	Sphingopyxis
ASV484	0.00259339	0.0046191	0.0099989	0.0163325	Bacteroidetes	Bacteroidia	Cytophagales	Spirosomaceae	Dyadobacter		ASV319	22.8269	1.45032	0.336679	4.30772	1.64946e-05	0.000167829	Proteobacteria	Gammaproteobacteria	Betaproteobacteriales	Burkholderiaceae	Noviherbaspirillum		ASV184	5.40859	-1.87372	0.411352	-4.55504	5.23768e-06	8.93516e-05	Firmicutes	Bacilli	Bacillales	Paenibacillaceae	Brevibacillus		ASV333	4.08284e-10	8.91827e-09	2.35667e-06	1.79253e-05	Bacteroidetes	Bacteroidia	Chitinophagales	Chitinophagaceae	Flavitalea
ASV421	0.00208038	0.00415249	0.0550434	0.0796648	Firmicutes	Bacilli	Bacillales	Paenibacillaceae	Cohnella		ASV499	3.06764	1.44831	0.42166	3.43479	0.000593011	0.00344915	Proteobacteria	Gammaproteobacteria	Betaproteobacteriales	Burkholderiaceae	Noviherbaspirillum		ASV335	4.0645	-1.89366	0.473981	-3.99523	6.46328e-05	0.000717921	Firmicutes	Bacilli	Bacillales	Planococcaceae	Paenisporosarcina		ASV27	3.04063e-10	7.61358e-09	6.79819e-09	1.34781e-07	Bacteroidetes	Bacteroidia	Sphingobacteriales	Sphingobacteriaceae	Pedobacter
ASV444	0.00225808	0.00410577	0.0155839	0.0235739	Proteobacteria	Deltaproteobacteria	Bdellovibrionales	Bdellovibrionaceae	Bdellovibrio		ASV111	11.3566	1.44382	0.513567	2.81135	0.00493341	0.0190647	Bacteroidetes	Bacteroidia	Sphingobacteriales	Sphingobacteriaceae	Pedobacter		ASV189	3.09584	-1.95544	0.398777	-4.90358	9.41034e-07	1.99831e-05	Proteobacteria	Gammaproteobacteria	Betaproteobacteriales	Burkholderiaceae	Achromobacter		ASV57	1.99364e-10	4.84974e-09	1.31701e-07	1.81541e-06	Proteobacteria	Alphaproteobacteria	Azospirillales	Azospirillaceae	Azospirillum
ASV800	0.00219532	0.00401446	0.00561953	0.0092571	Bacteroidetes	Bacteroidia	Chitinophagales	Chitinophagaceae	Niastella		ASV3405	2.48474	1.4409	0.428223	3.36482	0.000765928	0.00413819	Firmicutes	Bacilli	Bacillales	Paenibacillaceae	NA		ASV714	6.91821	-1.9848	0.435696	-4.55548	5.22663e-06	8.93516e-05	Actinobacteria	Actinobacteria	Propionibacteriales	Nocardioidaceae	Nocardioides		ASV74	1.68363e-10	4.42961e-09	2.0602e-08	3.54027e-07	Gemmatimonadetes	Gemmatimonadetes	Gemmatimonadales	Gemmatimonadaceae	Gemmatirosa
ASV1104	0.00227348	0.0039422	0.0143219	0.0214586	Proteobacteria	Gammaproteobacteria	Xanthomonadales	Xanthomonadaceae	Pseudoxanthomonas		ASV986	5.0277	1.43284	0.539072	2.65799	0.00786093	0.0274892	Bacteroidetes	Bacteroidia	Chitinophagales	Chitinophagaceae	Flavitalea		ASV658	6.238	-2.03028	0.35368	-5.74045	9.44234e-09	4.01022e-07	FBP	NA	NA	NA	NA		ASV35	7.95187e-11	2.41275e-09	5.10797e-09	1.05262e-07	Proteobacteria	Gammaproteobacteria	Betaproteobacteriales	Burkholderiaceae	Massilia
ASV655	0.00207031	0.00376482	0.0134265	0.0198356	Bacteroidetes	Bacteroidia	Sphingobacteriales	Sphingobacteriaceae	Mucilaginibacter		ASV259	9.15335	1.41855	0.387814	3.65781	0.00025438	0.00172615	Proteobacteria	Deltaproteobacteria	Myxococcales	Haliangiaceae	Haliangium		ASV965	4.997	-2.04984	0.453194	-4.52311	6.09389e-06	9.56476e-05	Gemmatimonadetes	Longimicrobia	Longimicrobiales	Longimicrobiaceae	NA		ASV70	3.39744e-11	1.14745e-09	2.70856e-08	4.37625e-07	Proteobacteria	Gammaproteobacteria	Pseudomonadales	Pseudomonadaceae	Pseudomonas
ASV249	0.00198324	0.00368352	0.012324	0.0173544	Proteobacteria	Gammaproteobacteria	Pseudomonadales	Pseudomonadaceae	Pseudomonas		ASV2758	3.44229	1.41697	0.454861	3.11516	0.00183843	0.00848506	Verrucomicrobia	Verrucomicrobiae	Chthoniobacterales	Chthoniobacteraceae	Chthoniobacter		ASV928	3.37754	-2.05579	0.454229	-4.52589	6.01405e-06	9.56476e-05	Proteobacteria	Gammaproteobacteria	Betaproteobacteriales	Rhodocyclaceae	Methyloversatilis		ASV104	1.64124e-11	5.67124e-10	1.38223e-08	2.38506e-07	Proteobacteria	Alphaproteobacteria	Sphingomonadales	Sphingomonadaceae	Sphingobium
ASV966	0.00194507	0.00350943	0.00574973	0.00973498	Bacteroidetes	Bacteroidia	Chitinophagales	Chitinophagaceae	NA		ASV2595	2.42567	1.3925	0.462807	3.00882	0.00262264	0.0114957	Proteobacteria	Gammaproteobacteria	Oceanospirillales	Pseudohongiellaceae	BIyi10		ASV260	6.60576	-2.07754	0.501383	-4.14361	3.4188e-05	0.000433048	Proteobacteria	Gammaproteobacteria	Xanthomonadales	Xanthomonadaceae	Stenotrophomonas		ASV10	1.10231e-11	4.50989e-10	4.42348e-09	8.53658e-08	Proteobacteria	Gammaproteobacteria	Pseudomonadales	Pseudomonadaceae	Pseudomonas
ASV261	0.00174641	0.00346452	0.00294863	0.00552017	Proteobacteria	Gammaproteobacteria	Betaproteobacteriales	Burkholderiaceae	Achromobacter		ASV1058	2.41929	1.38992	0.432425	3.21425	0.00130784	0.00645425	Firmicutes	Bacilli	Bacillales	Bacillaceae	Bacillus		ASV4	101.953	-2.08486	0.510442	-4.08441	4.41881e-05	0.000523013	Bacteroidetes	Bacteroidia	Flavobacteriales	Flavobacteriaceae	Flavobacterium		ASV246	9.54842e-12	3.52843e-10	5.82099e-09	1.09638e-07	Proteobacteria	Alphaproteobacteria	Caulobacterales	Caulobacteraceae	Caulobacter
ASV154	0.00177355	0.00313804	0.0101167	0.014376	Proteobacteria	Gammaproteobacteria	Betaproteobacteriales	Burkholderiaceae	Massilia		ASV3321	2.4011	1.38124	0.460741	2.99787	0.00271877	0.0117848	Bacteroidetes	Bacteroidia	Sphingobacteriales	Sphingobacteriaceae	Mucilaginibacter		ASV392	21.0181	-2.11619	0.413704	-5.11524	3.13337e-07	7.60764e-06	Proteobacteria	Alphaproteobacteria	Caulobacterales	Caulobacteraceae	Caulobacter		ASV100	2.934e-12	1.37924e-10	2.71487e-09	4.96514e-08	Firmicutes	Bacilli	Bacillales	Paenibacillaceae	Cohnella
ASV1345	0.00163348	0.00302278	0.00559811	0.00985159	Proteobacteria	Gammaproteobacteria	Betaproteobacteriales	Burkholderiaceae	Hydrogenophaga		ASV1658	2.61282	1.37489	0.446845	3.07689	0.00209172	0.00950024	Firmicutes	Bacilli	Bacillales	Bacillaceae	Bacillus		ASV1590	3.92375	-2.13411	0.47709	-4.47319	7.70597e-06	0.000118377	Proteobacteria	Alphaproteobacteria	Sphingomonadales	Sphingomonadaceae	Sphingomonas		ASV4	1.24881e-12	6.97837e-11	3.61233e-10	9.84651e-09	Bacteroidetes	Bacteroidia	Flavobacteriales	Flavobacteriaceae	Flavobacterium
ASV983	0.00165753	0.00294655	0.0141176	0.0219368	Verrucomicrobia	Verrucomicrobiae	Chthoniobacterales	Chthoniobacteraceae	Chthoniobacter		ASV1078	2.70869	1.36007	0.441001	3.08405	0.00204201	0.00934366	Proteobacteria	Alphaproteobacteria	Sphingomonadales	Sphingomonadaceae	Altererythrobacter		ASV499	16.8344	-2.20808	0.485295	-4.54997	5.36538e-06	8.93516e-05	Proteobacteria	Gammaproteobacteria	Betaproteobacteriales	Burkholderiaceae	Noviherbaspirillum		ASV69	2.95294e-13	1.90616e-11	1.81366e-09	4.17808e-08	Bacteroidetes	Bacteroidia	Cytophagales	Spirosomaceae	Dyadobacter
ASV1325	0.00162594	0.00293896	0.00707849	0.0119095	Proteobacteria	Gammaproteobacteria	Xanthomonadales	Xanthomonadaceae	Luteimonas		ASV523	11.1926	1.35623	0.396042	3.42445	0.000616052	0.00354697	Proteobacteria	Alphaproteobacteria	Caulobacterales	Caulobacteraceae	Caulobacter		ASV16	84.6423	-2.23213	0.513481	-4.34705	1.37982e-05	0.000199246	Proteobacteria	Gammaproteobacteria	Xanthomonadales	Xanthomonadaceae	Stenotrophomonas		ASV24	1.28371e-13	9.60996e-12	1.20338e-09	2.40789e-08	Proteobacteria	Gammaproteobacteria	Oceanospirillales	Pseudohongiellaceae	BIyi10
ASV636	0.00144936	0.00276385	0.0135776	0.0201782	Bacteroidetes	Bacteroidia	Sphingobacteriales	Sphingobacteriaceae	Pedobacter		ASV1005	5.90262	1.35397	0.452818	2.9901	0.00278886	0.0119624	Proteobacteria	Deltaproteobacteria	Oligoflexales	0319-6G20	NA		ASV410	11.0308	-2.30157	0.452439	-5.08703	3.63715e-07	8.20632e-06	Proteobacteria	Gammaproteobacteria	Xanthomonadales	Xanthomonadaceae	Stenotrophomonas		ASV44	3.32758e-14	3.04642e-12	9.0354e-09	1.67789e-07	Proteobacteria	Alphaproteobacteria	Reyranellales	Reyranellaceae	Reyranella
ASV935	0.00163412	0.00272458	0.0049685	0.00792284	Proteobacteria	Alphaproteobacteria	Rhizobiales	Rhizobiaceae	Aminobacter		ASV1402	3.43634	1.3538	0.476456	2.84139	0.00449174	0.0176607	Bacteroidetes	Bacteroidia	Chitinophagales	Chitinophagaceae	NA		ASV176	14.5715	-2.341	0.478036	-4.89711	9.72541e-07	2.00621e-05	Proteobacteria	Alphaproteobacteria	Rhodospirillales	Rhodospirillaceae	NA		ASV20	2.0666e-16	2.66959e-14	1.9266e-18	2.60773e-16	Bacteroidetes	Bacteroidia	Flavobacteriales	Crocinitomicaceae	Fluviicola
ASV225	0.00127919	0.00261929	0.00907091	0.0162394	Bacteroidetes	Bacteroidia	Sphingobacteriales	Sphingobacteriaceae	Pedobacter		ASV3795	2.36267	1.34879	0.456192	2.95662	0.00311028	0.0131323	Actinobacteria	Actinobacteria	Propionibacteriales	Nocardioidaceae	Marmoricola		ASV441	10.4934	-2.37169	0.454032	-5.22363	1.7545e-07	4.69166e-06	Proteobacteria	Gammaproteobacteria	Xanthomonadales	Xanthomonadaceae	Stenotrophomonas		ASV5	3.11367e-17	5.18134e-15	1.21852e-20	2.472e-18	Proteobacteria	Gammaproteobacteria	Betaproteobacteriales	Burkholderiaceae	Delftia
ASV512	0.00125227	0.00240362	0.00616421	0.0105129	Proteobacteria	Alphaproteobacteria	Sphingomonadales	Sphingomonadaceae	Sphingobium		ASV1388	2.35869	1.34808	0.429777	3.1367	0.00170859	0.00808214	Firmicutes	Bacilli	Bacillales	Paenibacillaceae	Aneurinibacillus		ASV1358	4.28144	-2.62436	0.445794	-5.88693	3.93446e-09	1.89379e-07	Bacteroidetes	Bacteroidia	Cytophagales	Spirosomaceae	Dyadobacter		ASV89	7.19333e-20	1.85588e-17	3.18243e-16	4.10558e-14	Gemmatimonadetes	Gemmatimonadetes	Gemmatimonadales	Gemmatimonadaceae	Gemmatimonas
ASV195	0.00120035	0.00223629	0.00403783	0.00719486	Proteobacteria	Gammaproteobacteria	Xanthomonadales	Xanthomonadaceae	Stenotrophomonas		ASV1288	3.86379	1.33715	0.447232	2.98984	0.00279122	0.0119624	Proteobacteria	Alphaproteobacteria	Rhizobiales	Xanthobacteraceae	Bradyrhizobium		ASV352	7.0923	-2.77286	0.477809	-5.80327	6.50327e-09	2.9346e-07	Firmicutes	Bacilli	Bacillales	Bacillaceae	Bacillus		ASV33	4.09305e-21	2.03685e-18	2.1123e-22	4.36315e-20	Proteobacteria	Alphaproteobacteria	Micropepsales	Micropepsaceae	NA
ASV226	0.0010601	0.00218831	0.00253651	0.00497652	Actinobacteria	Actinobacteria	Micromonosporales	Micromonosporaceae	Micromonospora		ASV1315	3.7319	1.33456	0.504987	2.64276	0.00822324	0.0282364	Bacteroidetes	Bacteroidia	Cytophagales	Microscillaceae	NA		ASV83	28.8561	-2.79443	0.42343	-6.5995	4.12546e-11	3.72323e-09	Bacteroidetes	Bacteroidia	Cytophagales	Spirosomaceae	Dyadobacter
ASV734	0.00107293	0.0020927	0.0134523	0.0203179	Proteobacteria	Alphaproteobacteria	Sphingomonadales	Sphingomonadaceae	Sphingopyxis		ASV3657	2.34753	1.33421	0.44756	2.98109	0.00287226	0.0122178	Proteobacteria	Gammaproteobacteria	Betaproteobacteriales	B1-7BS	NA		ASV354	5.37854	-2.81289	0.460148	-6.11301	9.77687e-10	5.42992e-08	Proteobacteria	Deltaproteobacteria	Bdellovibrionales	Bacteriovoracaceae	Peredibacter			"kw.ep"	"kw.eBH"	"glm.ep"	"glm.eBH"
ASV978	0.00110416	0.0020638	0.00999856	0.0155939	FBP	NA	NA	NA	NA		ASV658	3.06731	1.31824	0.478579	2.7545	0.00587824	0.0217571	FBP	NA	NA	NA	NA		ASV694	11.7325	-2.84572	0.458337	-6.20879	5.33928e-10	3.50451e-08	Proteobacteria	Alphaproteobacteria	Sphingomonadales	Sphingomonadaceae	Ellin6055		Verrucomicrobia	0.0156926	0.0241575	0.021215	0.0319874
ASV434	0.00110186	0.00205939	0.00603117	0.0102069	Proteobacteria	Gammaproteobacteria	Xanthomonadales	Xanthomonadaceae	Stenotrophomonas		ASV717	2.32747	1.31698	0.437862	3.00775	0.00263191	0.0114957	Bacteroidetes	Bacteroidia	Chitinophagales	Chitinophagaceae	Pseudoflavitalea		ASV157	16.5573	-2.90305	0.368152	-7.88549	3.13305e-15	5.65515e-13	Proteobacteria	Alphaproteobacteria	Rhizobiales	Rhizobiaceae	Pseudochrobactrum		Bacteroidetes	0.00992983	0.0147563	0.0045807	0.00768996
ASV1253	0.00105974	0.00197621	0.00483318	0.00860969	Proteobacteria	Deltaproteobacteria	Oligoflexales	Oligoflexaceae	NA		ASV2114	4.41406	1.30708	0.446185	2.92946	0.0033955	0.013924	Proteobacteria	Gammaproteobacteria	Gammaproteobacteria_Incertae_Sedis	Unknown_Family	Acidibacter		ASV271	10.3542	-2.99906	0.459482	-6.52704	6.70813e-11	5.38141e-09	Firmicutes	Bacilli	Bacillales	Bacillaceae	Bacillus		Actinobacteria	0.000416273	0.000912535	0.000458572	0.000988762
ASV693	0.000931978	0.00191662	0.00648761	0.0113695	Proteobacteria	Alphaproteobacteria	Paracaedibacterales	Paracaedibacteraceae	NA		ASV917	3.55683	1.30387	0.483631	2.696	0.00701778	0.0248385	Bacteroidetes	Bacteroidia	Flavobacteriales	Flavobacteriaceae	Flavobacterium		ASV784	5.93153	-3.16376	0.514344	-6.15107	7.69623e-10	4.63056e-08	Bacteroidetes	Bacteroidia	Sphingobacteriales	Sphingobacteriaceae	NA		Gemmatimonadetes	7.06803e-12	2.40774e-11	4.60216e-09	1.53406e-08
ASV1610	0.000939772	0.00189522	0.00493765	0.0089675	Proteobacteria	Alphaproteobacteria	Caulobacterales	Caulobacteraceae	Phenylobacterium		ASV600	2.82969	1.30329	0.470413	2.77052	0.00559665	0.0210567	Firmicutes	Bacilli	Bacillales	Planococcaceae	Domibacillus		ASV6	176.262	-3.45217	0.579323	-5.95897	2.53827e-09	1.30902e-07	Proteobacteria	Alphaproteobacteria	Caulobacterales	Caulobacteraceae	Brevundimonas		Firmicutes	3.34873e-12	1.17125e-11	9.24111e-13	3.69183e-12
ASV220	0.000866597	0.00184516	0.0186653	0.0304048	Proteobacteria	Alphaproteobacteria	Acetobacterales	Acetobacteraceae	Roseomonas		ASV829	3.76317	1.29988	0.489783	2.65399	0.0079546	0.027563	Proteobacteria	Alphaproteobacteria	Rhizobiales	Xanthobacteraceae	Rhodopseudomonas		ASV1428	7.23286	-3.48115	0.523242	-6.65303	2.87113e-11	2.96137e-09	Bacteroidetes	Bacteroidia	Cytophagales	Spirosomaceae	Dyadobacter		Proteobacteria	6.76885e-13	3.33351e-12	2.26641e-14	2.17814e-13
ASV1853	0.000918455	0.00184098	0.00427185	0.00777005	Proteobacteria	Gammaproteobacteria	Betaproteobacteriales	Nitrosomonadaceae	NA		ASV1445	2.94022	1.29979	0.431377	3.01313	0.00258569	0.011381	Proteobacteria	Gammaproteobacteria	Pseudomonadales	Pseudomonadaceae	Pseudomonas		ASV719	9.18278	-3.57874	0.534688	-6.69314	2.18425e-11	2.62838e-09	Proteobacteria	Alphaproteobacteria	Rhizobiales	Rhizobiaceae	NA
ASV1321	0.0010003	0.00181963	0.00294049	0.00512488	Proteobacteria	Alphaproteobacteria	Rhizobiales	Labraceae	Labrys		ASV1889	2.29894	1.29629	0.415027	3.12339	0.00178778	0.00831865	Actinobacteria	Actinobacteria	Micromonosporales	Micromonosporaceae	Micromonospora		ASV727	11.0646	-4.14305	0.498455	-8.31178	9.42741e-17	2.26886e-14	Bacteroidetes	Bacteroidia	Sphingobacteriales	KD3-93	NA			"kw.ep"	"kw.eBH"	"glm.ep"	"glm.eBH"
ASV7	0.000776245	0.00173102	0.000903529	0.00210278	Proteobacteria	Gammaproteobacteria	Cellvibrionales	Cellvibrionaceae	Cellvibrio		ASV1394	2.79558	1.2761	0.45296	2.81725	0.00484369	0.0188458	Proteobacteria	Alphaproteobacteria	Sphingomonadales	Sphingomonadaceae	NA		ASV805	12.4004	-4.26842	0.454097	-9.3998	5.46669e-21	3.94695e-18	Proteobacteria	Gammaproteobacteria	Betaproteobacteriales	Methylophilaceae	Methylotenera		Bacteroidia	0.0233205	0.037985	0.00959266	0.0188382
ASV2147	0.000944037	0.0016715	0.0043649	0.00766907	Bacteroidetes	Bacteroidia	Sphingobacteriales	Sphingobacteriaceae	Pedobacter		ASV706	2.36376	1.26765	0.410733	3.08631	0.0020266	0.0093158	Proteobacteria	Alphaproteobacteria	Rhizobiales	Devosiaceae	NA		ASV199	48.9302	-4.69726	0.610086	-7.69934	1.36774e-14	1.97501e-12	Proteobacteria	Deltaproteobacteria	Bdellovibrionales	Bdellovibrionaceae	Bdellovibrio		Verrucomicrobiae	0.0117888	0.0232731	0.0160926	0.0307372
ASV559	0.000788095	0.00162991	0.00946534	0.014669	Bacteroidetes	Bacteroidia	Sphingobacteriales	Sphingobacteriaceae	Pedobacter		ASV601	3.59187	1.26285	0.491571	2.56901	0.0101991	0.0341969	Proteobacteria	Gammaproteobacteria	Betaproteobacteriales	Burkholderiaceae	Noviherbaspirillum															Acidimicrobiia	0.0112738	0.018636	0.0382712	0.0568189
ASV86	0.000741682	0.0016252	0.0162907	0.0274489	Firmicutes	Bacilli	Bacillales	Bacillaceae	Bacillus		ASV1944	2.24265	1.2541	0.414925	3.02246	0.0025073	0.0111219	Firmicutes	Bacilli	Bacillales	Paenibacillaceae	Cohnella			Early	Late											Alphaproteobacteria	0.00015735	0.000525305	3.61574e-05	0.000135329
ASV626	0.000807809	0.00161882	0.00561034	0.00916757	Proteobacteria	Alphaproteobacteria	Rhizobiales	Devosiaceae	Devosia		ASV3403	2.64183	1.24548	0.447273	2.7846	0.00535931	0.0202305	Proteobacteria	Alphaproteobacteria	Sphingomonadales	Sphingomonadaceae	Sphingopyxis			"baseMean"	"log2FoldChange"	"lfcSE"	"stat"	"pvalue"	"padj"							Gemmatimonadetes	5.51776e-12	2.95158e-11	2.96911e-09	1.58353e-08
ASV1275	0.000792511	0.00156997	0.00818776	0.0131951	Proteobacteria	Deltaproteobacteria	Bdellovibrionales	Bacteriovoracaceae	Peredibacter		ASV366	10.4328	1.23413	0.496064	2.48785	0.0128517	0.0404723	Firmicutes	Bacilli	Bacillales	Bacillaceae	Bacillus		Firmicutes	857.85	1.08671	0.164621	6.60129	4.07598e-11	1.35866e-10							Bacilli	5.90962e-13	3.25997e-12	2.59713e-14	2.0777e-13
ASV44	0.000689719	0.00153787	0.0191838	0.0312669	Proteobacteria	Alphaproteobacteria	Reyranellales	Reyranellaceae	Reyranella		ASV118	5.12556	1.23352	0.445515	2.76875	0.00562724	0.0211017	Proteobacteria	Gammaproteobacteria	Betaproteobacteriales	Burkholderiaceae	Achromobacter		Proteobacteria	6497.04	1.0659	0.114987	9.26975	1.86576e-20	9.3288e-20							Gammaproteobacteria	1.98331e-14	2.05904e-13	3.28841e-17	5.26145e-16
ASV72	0.000702167	0.00152467	0.00306135	0.00583985	Bacteroidetes	Bacteroidia	Chitinophagales	Chitinophagaceae	Chitinophaga		ASV3309	2.6142	1.22972	0.427858	2.87413	0.0040514	0.0163201	Proteobacteria	Gammaproteobacteria	Gammaproteobacteria_Incertae_Sedis	Unknown_Family	Acidibacter		Actinobacteria	11.3009	-1.46787	0.255979	-5.73433	9.79008e-09	1.95802e-08
ASV1743	0.000738241	0.00148011	0.00369476	0.00666602	Proteobacteria	Alphaproteobacteria	Paracaedibacterales	Paracaedibacteraceae	NA		ASV338	2.99846	1.22208	0.403895	3.02573	0.00248032	0.0110452	Firmicutes	Bacilli	Bacillales	Alicyclobacillaceae	Tumebacillus		Verrucomicrobia	31.5	-1.50782	0.259832	-5.80306	6.51147e-09	1.62787e-08								"kw.ep"	"kw.eBH"	"glm.ep"	"glm.eBH"
ASV122	0.000667764	0.00147453	0.0105121	0.018777	Firmicutes	Bacilli	Bacillales	Bacillaceae	NA		ASV1297	2.20355	1.21693	0.41482	2.93362	0.00335034	0.0137884	Firmicutes	Bacilli	Bacillales	Bacillaceae	Bacillus		Gemmatimonadetes	106.914	-2.19821	0.220896	-9.95135	2.48786e-23	2.48786e-22							Limnochordales	0.0376386	0.0480875	0.0751276	0.0942553
ASV31	0.000645509	0.00146317	0.00528019	0.0103148	Bacteroidetes	Bacteroidia	Sphingobacteriales	Sphingobacteriaceae	Nubsella		ASV3794	2.19355	1.2127	0.42529	2.85147	0.00435176	0.0172857	Proteobacteria	Gammaproteobacteria	Pseudomonadales	Pseudomonadaceae	Azorhizophilus															Oligoflexales	0.0347004	0.0477899	0.0769025	0.0979093
ASV929	0.000671411	0.00129577	0.00430631	0.00758764	Proteobacteria	Gammaproteobacteria	Betaproteobacteriales	Burkholderiaceae	Caenimonas		ASV61	312.303	1.20832	0.297781	4.05776	4.95461e-05	0.000431165	Proteobacteria	Gammaproteobacteria	Betaproteobacteriales	Methylophilaceae	Methylophilus			Early	Late											Microtrichales	0.0271395	0.0381022	0.0898745	0.115536
ASV950	0.000687778	0.00129436	0.00105293	0.00200871	Proteobacteria	Alphaproteobacteria	Rhizobiales	Xanthobacteraceae	Pseudolabrys		ASV82	80.0034	1.19214	0.351507	3.39151	0.000695097	0.00386542	Firmicutes	Bacilli	Bacillales	Bacillaceae	Bacillus			"baseMean"	"log2FoldChange"	"lfcSE"	"stat"	"pvalue"	"padj"							Micromonosporales	0.0217516	0.0310756	0.0373735	0.0525082
ASV1350	0.000652425	0.00128923	0.00989662	0.0153018	Proteobacteria	Alphaproteobacteria	Rhizobiales	Xanthobacteraceae	Pseudorhodoplanes		ASV1112	3.26236	1.19206	0.452662	2.63344	0.00845236	0.028936	Proteobacteria	Alphaproteobacteria	Rickettsiales	Rickettsiaceae	Candidatus_Megaira		Gammaproteobacteria	4696.49	1.31592	0.132284	9.94769	2.58103e-23	4.12965e-22							Rickettsiales	0.00924693	0.0149416	0.0372765	0.0515161
ASV117	0.00066866	0.0012561	0.00317548	0.00512961	Proteobacteria	Alphaproteobacteria	Sphingomonadales	Sphingomonadaceae	Sphingomonas		ASV343	25.4637	1.18511	0.494048	2.39878	0.0164496	0.0490904	Proteobacteria	Alphaproteobacteria	Caulobacterales	Hyphomonadaceae	Hirschia		Bacilli	847.055	1.2413	0.151498	8.19351	2.53722e-16	1.01489e-15							Reyranellales	0.00837432	0.0140865	0.00257311	0.00491324
ASV392	0.000635327	0.00121891	0.00195064	0.00358374	Proteobacteria	Alphaproteobacteria	Caulobacterales	Caulobacteraceae	Caulobacter		ASV1035	13.4097	1.18455	0.482368	2.4557	0.0140611	0.0431571	Bacteroidetes	Bacteroidia	Sphingobacteriales	Sphingobacteriaceae	Pedobacter		Actinobacteria	10.2197	-1.07064	0.281202	-3.80738	0.000140449	0.000280898							Rhodobacterales	0.00729342	0.0110215	0.0192588	0.0278085
ASV301	0.000655871	0.00118569	0.00486021	0.00740988	Proteobacteria	Alphaproteobacteria	Sphingomonadales	Sphingomonadaceae	Sphingomonas		ASV516	2.46059	1.17867	0.426128	2.766	0.00567477	0.0211413	Proteobacteria	Alphaproteobacteria	Caulobacterales	Caulobacteraceae	Asticcacaulis		Verrucomicrobiae	31.7779	-1.4022	0.256515	-5.46635	4.59393e-08	1.05004e-07							Chitinophagales	0.00509085	0.00892496	0.000883184	0.00183481
ASV1441	0.000555823	0.00108444	0.00351316	0.0060041	Bacteroidetes	Bacteroidia	Sphingobacteriales	Sphingobacteriaceae	Sphingobacterium		ASV3173	2.16028	1.17716	0.41193	2.85767	0.0042676	0.0170704	Bacteroidetes	Bacteroidia	Chitinophagales	Chitinophagaceae	Sediminibacterium		Acidimicrobiia	2.56209	-1.47921	0.254257	-5.81777	5.96383e-09	1.59035e-08							Cytophagales	0.000385682	0.000788265	0.000142317	0.000332883
ASV255	0.000508247	0.00107954	0.00121491	0.00244465	Proteobacteria	Gammaproteobacteria	Xanthomonadales	Xanthomonadaceae	Stenotrophomonas		ASV2416	3.41611	1.17589	0.491184	2.39399	0.0166661	0.049349	Proteobacteria	Deltaproteobacteria	Myxococcales	P3OB-42	NA		Gemmatimonadetes	108.112	-2.13437	0.218482	-9.76912	1.52771e-22	1.22216e-21							Steroidobacterales	8.66348e-05	0.000190457	0.00130722	0.00248196
ASV422	0.000482205	0.00103153	0.00674831	0.0117764	Proteobacteria	Alphaproteobacteria	Rhizobiales	Beijerinckiaceae	Bosea		ASV2889	2.45011	1.17331	0.394561	2.97371	0.0029422	0.0124688	Bacteroidetes	Bacteroidia	Sphingobacteriales	Sphingobacteriaceae	Pedobacter		Ignavibacteria	4.51435	-2.58318	0.321382	-8.03773	9.15163e-16	2.92852e-15							Pedosphaerales	6.42698e-05	0.000146543	0.000338492	0.000691873
ASV1436	0.000532968	0.000980614	0.0018754	0.00351706	Bacteroidetes	Bacteroidia	Flavobacteriales	Flavobacteriaceae	Flavobacterium		ASV990	2.15116	1.16085	0.408559	2.84133	0.00449264	0.0176607	Firmicutes	Bacilli	Bacillales	Paenibacillaceae	Paenibacillus		Longimicrobia	5.52757	-2.8924	0.329743	-8.77168	1.76017e-18	9.38756e-18							Caulobacterales	1.92927e-05	4.78743e-05	8.84876e-06	2.6465e-05
ASV617	0.0004871	0.000964487	0.00254213	0.00464629	Bacteroidetes	Bacteroidia	Sphingobacteriales	Sphingobacteriaceae	Pedobacter		ASV1191	2.12693	1.1538	0.392489	2.93969	0.00328538	0.0136194	Firmicutes	Bacilli	Bacillales	Paenibacillaceae	Cohnella															Myxococcales	1.85208e-05	4.57251e-05	0.000695462	0.0012525
ASV212	0.000525538	0.000963847	0.00032227	0.000695527	Bacteroidetes	Bacteroidia	Sphingobacteriales	Sphingobacteriaceae	Mucilaginibacter		ASV406	5.35874	1.14953	0.426184	2.69725	0.00699143	0.0248294	Firmicutes	Bacilli	Bacillales	Bacillaceae	Bacillus			Early	Late											Bdellovibrionales	3.69852e-06	1.04448e-05	0.000766184	0.00148264
ASV107	0.000414319	0.000963827	0.00382431	0.00702791	Proteobacteria	Gammaproteobacteria	Betaproteobacteriales	Rhodocyclaceae	Georgfuchsia		ASV1289	1.92649	1.14079	0.475034	2.40148	0.0163287	0.0488577	Bacteroidetes	Bacteroidia	Sphingobacteriales	Sphingobacteriaceae	Pedobacter			"baseMean"	"log2FoldChange"	"lfcSE"	"stat"	"pvalue"	"padj"							Legionellales	1.35409e-07	4.37416e-07	0.000697094	0.00130547
ASV724	0.000450985	0.000927611	0.000863465	0.00181617	Bacteroidetes	Bacteroidia	Chitinophagales	Chitinophagaceae	NA		ASV3003	2.59019	1.13025	0.430696	2.62423	0.00868448	0.0294652	Proteobacteria	Alphaproteobacteria	Sphingomonadales	Sphingomonadaceae	Altererythrobacter		Enterobacteriales	174.138	3.39389	0.317287	10.6966	1.05607e-26	9.08217e-26							Flavobacteriales	2.41681e-10	8.72579e-10	4.35695e-12	1.9407e-11
ASV523	0.000426877	0.00092142	0.00500928	0.00912769	Proteobacteria	Alphaproteobacteria	Caulobacterales	Caulobacteraceae	Caulobacter		ASV3230	2.57853	1.12779	0.390128	2.89083	0.00384228	0.0156436	Proteobacteria	Gammaproteobacteria	Betaproteobacteriales	Burkholderiaceae	Massilia		Pseudomonadales	616.529	2.20709	0.200313	11.0182	3.12266e-28	3.35686e-27							Rhizobiales	9.10252e-11	3.42475e-10	1.59601e-12	7.34817e-12
ASV577	0.000416944	0.000896522	0.00383733	0.00702533	Proteobacteria	Alphaproteobacteria	Rhizobiales	Rhizobiaceae	NA		ASV2904	3.04297	1.12259	0.413375	2.71568	0.00661394	0.0239078	Firmicutes	Bacilli	Bacillales	Paenibacillaceae	Paenibacillus		Betaproteobacteriales	1621.58	2.06758	0.133315	15.5089	3.01786e-54	6.4884e-53							Xanthomonadales	2.13537e-11	8.82923e-11	5.18578e-13	2.81261e-12
ASV57	0.000375279	0.000858739	0.00545162	0.0101099	Proteobacteria	Alphaproteobacteria	Azospirillales	Azospirillaceae	Azospirillum		ASV931	6.61903	1.12093	0.460611	2.43358	0.0149504	0.0452083	Firmicutes	Bacilli	Bacillales	Alicyclobacillaceae	Effusibacillus		Azospirillales	51.9938	1.83551	0.206969	8.86854	7.41092e-19	3.54078e-18							Gemmatimonadales	1.77148e-11	6.86012e-11	2.52495e-08	8.92177e-08
ASV452	0.000376825	0.000795487	0.00366282	0.00629974	Proteobacteria	Alphaproteobacteria	Caulobacterales	Caulobacteraceae	Brevundimonas		ASV1610	7.0727	1.11586	0.450588	2.47645	0.0132698	0.0416738	Proteobacteria	Alphaproteobacteria	Caulobacterales	Caulobacteraceae	Phenylobacterium		Bacillales	846.181	1.37474	0.151933	9.04836	1.45129e-19	7.80069e-19							Oceanospirillales	2.24709e-12	1.01295e-11	8.6291e-12	3.53216e-11
ASV669	0.0003783	0.000753097	0.00192936	0.00351406	Proteobacteria	Gammaproteobacteria	Legionellales	Legionellaceae	Legionella		ASV2754	3.27903	1.09983	0.423262	2.59846	0.00936436	0.0315839	Firmicutes	Bacilli	Bacillales	Paenibacillaceae	NA		Flavobacteriales	402.456	1.22553	0.21107	5.80627	6.38799e-09	1.4457e-08							Rhodospirillales	1.15575e-12	5.79867e-12	4.45221e-11	1.75771e-10
ASV811	0.000334587	0.000740271	0.00311452	0.00583796	Proteobacteria	Alphaproteobacteria	Micavibrionales	NA	NA		ASV2787	2.53315	1.09782	0.408531	2.68724	0.00720459	0.0253495	Proteobacteria	Deltaproteobacteria	Myxococcales	Archangiaceae	Anaeromyxobacter		Rhodobacterales	1.69491	1.08192	0.233149	4.64047	3.47614e-06	6.49887e-06							Enterobacteriales	4.26753e-13	2.52728e-12	5.64771e-09	2.03173e-08
ASV681	0.000341279	0.000732981	0.0015571	0.002775	Proteobacteria	Alphaproteobacteria	Rhizobiales	Xanthobacteraceae	NA		ASV354	2.99591	1.09563	0.424141	2.58318	0.00978932	0.0329198	Proteobacteria	Deltaproteobacteria	Bdellovibrionales	Bacteriovoracaceae	Peredibacter		Xanthomonadales	2149.38	1.05335	0.177165	5.94559	2.75468e-09	6.58063e-09							Azospirillales	6.13055e-16	5.28921e-15	1.94456e-09	6.97065e-09
ASV782	0.000327475	0.000665801	0.00123234	0.00243483	Firmicutes	Bacilli	Bacillales	Paenibacillaceae	Cohnella		ASV266	13.55	1.08083	0.407232	2.65409	0.00795218	0.027563	Firmicutes	Bacilli	Bacillales	Bacillaceae	Bacillus		Rickettsiales	4.78492	-1.03824	0.235731	-4.40433	1.06112e-05	1.90118e-05							Bacillales	8.8715e-17	9.04115e-16	2.5604e-20	2.82493e-19
[truncated: 2,047 more rows]

## Sheet: Soils - Genotype
BC		B	C										BM		B	M										CM		C	M
[truncated: 2,613 more rows]

## Sheet: Soils - Inoculation
ALDEx2	ASVs and taxa found to be differentially represented by both ALDEx2 and DESeq2 are in bold											DESeq2
[truncated: 3,029 more rows]

[truncated: 6 more sheets: Roots - Status, Roots - Genotype, Roots - Inoculation, Leaves - Status, Leaves - Genotype, Leaves - Inoculation]
