# Supplementary material for: Random mechanisms govern bacterial succession in bioinoculated beet plants
Source: Sci Rep. 2025 Mar 28;15:10734. doi: 10.1038/s41598-025-92688-0 (PMC11953351; doi:10.1038/s41598-025-92688-0)
Supplement: Supplementary file 4 — Supplementary Information 4. [file 41598_2025_92688_MOESM4_ESM.xlsx]

## Sheet: Material
SR		S	R										SL		S	L									RL		R	L
	"baseMean"	"log2FoldChange"	"lfcSE"	"stat"	"pvalue"	"padj"	KO	description					"baseMean"	"log2FoldChange"	"lfcSE"	"stat"	"pvalue"	"padj"	KO	description					"baseMean"	"log2FoldChange"	"lfcSE"	"stat"	"pvalue"	"padj"	KO	description
K07505	12.2167	3.11752	0.0963603	32.3527	1.26964e-229	8.02157e-226	K07505	repA; regulatory protein RepA	other			K14439	5.2482	2.14187	0.124257	17.2375	1.38898e-66	3.10092e-65	K14439	SMARCAD1; SWI/SNF-related matrix-associated actin-dependent regulator of chromatin subfamily A containing DEAD/H box 1 [EC:3.6.4.12]	other			K12516	8.77623	3.04161	0.145576	20.8937	6.11172e-97	4.29043e-94	K12516	bigA; putative surface-exposed virulence protein	other
K19170	7.8422	2.8133	0.0977819	28.7712	4.92565e-182	1.03734e-178	K19170	dndC; DNA sulfur modification protein DndC	other			K07505	12.2167	1.97077	0.0980519	20.0993	7.48336e-90	4.29817e-88	K07505	repA; regulatory protein RepA	other			K13243	6.80434	2.88423	0.139826	20.6272	1.56338e-94	7.59803e-92	K13243	dos; c-di-GMP-specific phosphodiesterase [EC:3.1.4.52]	other
K19171	7.24789	2.69309	0.0971666	27.7163	4.44718e-169	5.61946e-166	K19171	dndD; DNA sulfur modification protein DndD	other			K02638	9.01828	1.83329	0.126115	14.5366	7.10031e-48	5.29631e-47	K02638	petE; plastocyanin	other			K19301	20.1673	2.71603	0.148775	18.2559	1.85704e-74	1.41359e-72	K19301	aac6-II; aminoglycoside 6'-N-acetyltransferase II [EC:2.3.1.82]	other
K14439	5.2482	2.68558	0.118023	22.7546	1.29147e-114	2.47257e-112	K14439	SMARCAD1; SWI/SNF-related matrix-associated actin-dependent regulator of chromatin subfamily A containing DEAD/H box 1 [EC:3.6.4.12]	other			K01822	14.4267	1.77656	0.130075	13.6579	1.81029e-42	1.10294e-41	K01822	E5.3.3.1; steroid Delta-isomerase [EC:5.3.3.1]	other			K12997	20.3699	2.71362	0.146137	18.569	5.72433e-77	4.95429e-75	K12997	rgpB; rhamnosyltransferase [EC:2.4.1.-]	carbohydrates metabolism
K03395	7.37463	2.58797	0.0953842	27.132	4.12819e-162	3.26024e-159	K03395	aac3-I; aminoglycoside 3-N-acetyltransferase I [EC:2.3.1.60]	other			K05709	4.59637	1.77614	0.125745	14.125	2.66523e-45	1.83631e-44	K05709	hcaF, hcaA2; 3-phenylpropionate/trans-cinnamate dioxygenase subunit beta [EC:1.14.12.19]	xenobiotics metabolism			K19278	20.3463	2.65803	0.146589	18.1325	1.76494e-73	1.24061e-71	K19278	aac6-Ib; aminoglycoside 6'-N-acetyltransferase Ib [EC:2.3.1.82]	other
K19169	17.6156	2.49753	0.103284	24.1813	3.50232e-129	9.62072e-127	K19169	dndB; DNA sulfur modification protein DndB	other			K01399	13.9924	1.74141	0.110173	15.8061	2.82258e-56	2.9623e-55	K01399	lasB; pseudolysin [EC:3.4.24.26]	other			K07804	5.38485	2.50829	0.126747	19.7898	3.6454e-87	7.94194e-85	K07804	pagC; putatice virulence related protein PagC	other
K00298	10.5859	2.47757	0.129643	19.1107	2.05733e-81	1.20354e-79	K00298	ceo; N5-(carboxyethyl)ornithine synthase [EC:1.5.1.24]	other			K10018	29.9362	1.69381	0.104377	16.2278	3.20902e-59	3.95988e-58	K10018	occT, nocT; octopine/nopaline transport system substrate-binding protein	other			K06859	5.35249	2.45275	0.123953	19.7877	3.80297e-87	8.00906e-85	K06859	pgi1; glucose-6-phosphate isomerase, archaeal [EC:5.3.1.9]	carbohydrates metabolism
K15781	9.31743	2.31095	0.0922668	25.0464	1.90917e-138	8.04141e-136	K15781	serB-plsC; putative phosphoserine phosphatase / 1-acylglycerol-3-phosphate O-acyltransferase [EC:3.1.3.3 2.3.1.51]	aminoacids metabolism			K07064	19.2207	1.63715	0.0958598	17.0786	2.14136e-65	4.29496e-64	K07064	K07064; uncharacterized protein	other			K18369	25.627	2.28093	0.122651	18.5969	3.40476e-77	3.07304e-75	K18369	adh2; alcohol dehydrogenase [EC:1.1.1.-]	other
K07339	11.8896	2.28815	0.119234	19.1904	4.45138e-82	2.67846e-80	K07339	hicA; mRNA interferase HicA [EC:3.1.-.-]	other			K11311	10.6244	1.62953	0.103161	15.796	3.31719e-56	3.46987e-55	K11311	antC; anthranilate 1,2-dioxygenase reductase component [EC:1.18.1.-]	xenobiotics metabolism			K13656	17.8529	2.26661	0.104902	21.607	1.54208e-103	1.62381e-100	K13656	gumD; undecaprenyl-phosphate glucose phosphotransferase [EC:2.7.8.31]	carbohydrates metabolism
K18277	33.2322	2.26651	0.0921607	24.593	1.50118e-133	5.5791e-131	K18277	tmm; trimethylamine monooxygenase [EC:1.14.13.148]	other			K05600	10.6257	1.62739	0.103109	15.7832	4.06349e-56	4.23e-55	K05600	antB; anthranilate 1,2-dioxygenase (deaminating, decarboxylating) small subunit [EC:1.14.12.1]	xenobiotics metabolism			K13028	23.8834	2.24508	0.130322	17.2272	1.66051e-66	7.4405e-65	K13028	oxdA; aldoxime dehydratase [EC:4.99.1.5]	other
K16317	12.5233	2.2441	0.113083	19.8447	1.22504e-87	1.00517e-85	K16317	trmY; tRNA (pseudouridine54-N1)-methyltransferase [EC:2.1.1.257]	other			K05917	4.67829	1.61077	0.122764	13.1209	2.50093e-39	1.32447e-38	K05917	CYP51; sterol 14-demethylase [EC:1.14.13.70]	other			K15514	29.0223	2.20186	0.103625	21.2483	3.41719e-100	3.08426e-97	K15514	boxD; 3,4-dehydroadipyl-CoA semialdehyde dehydrogenase [EC:1.2.1.77]	other
K13730	11.1269	2.20932	0.125541	17.5985	2.53107e-69	1.10285e-67	K13730	inlA; internalin A	other			K12055	18.6715	1.59803	0.0931853	17.1489	6.40084e-66	1.36163e-64	K12055	K12055, parA; chromosome partitioning related protein ParA	other			K09740	30.5299	2.17697	0.107372	20.2751	2.13499e-91	7.49382e-89	K09740	K09740; uncharacterized protein	other
K18288	7.48822	2.20818	0.0967094	22.8331	2.15016e-115	4.52824e-113	K18288	ict-Y; itaconate CoA-transferase [EC:2.8.3.-]	other			K10020	30.601	1.59213	0.102133	15.5889	8.66793e-55	8.55688e-54	K10020	occQ, nocQ; octopine/nopaline transport system permease protein	other			K04098	56.5641	2.16034	0.107186	20.1551	2.42928e-90	7.67411e-88	K04098	chqB; hydroxyquinol 1,2-dioxygenase [EC:1.13.11.37]	other
K00635	8.29898	2.12581	0.0916661	23.1907	5.64587e-119	1.23002e-116	K00635	E2.3.1.20; diacylglycerol O-acyltransferase [EC:2.3.1.20]	other			K05599	11.7984	1.58764	0.100685	15.7684	5.13674e-56	5.32905e-55	K05599	antA; anthranilate 1,2-dioxygenase (deaminating, decarboxylating) large subunit [EC:1.14.12.1]	xenobiotics metabolism			K13876	27.2617	2.11849	0.117447	18.0378	9.82946e-73	6.67769e-71	K13876	araD; 2-keto-3-deoxy-L-arabinonate dehydratase [EC:4.2.1.43]	other
K09925	13.0722	2.07883	0.109213	19.0346	8.81764e-81	5.0189e-79	K09925	K09925; uncharacterized protein	other			K19170	7.8422	1.57868	0.0968281	16.3039	9.25531e-60	1.18611e-58	K19170	dndC; DNA sulfur modification protein DndC	other			K18457	16.2524	2.11554	0.10618	19.9242	2.51276e-88	6.35026e-86	K18457	laaA; L-proline amide hydrolase [EC:3.5.1.101]	aminoacids metabolism
K19592	22.4038	2.01526	0.0898305	22.434	1.8327e-111	3.0471e-109	K19592	golS; MerR family transcriptional regulator, gold-responsive activator of gol and ges genes	HM resistance			K00423	11.8074	1.56792	0.108147	14.498	1.24714e-47	9.16213e-47	K00423	E1.10.3.3; L-ascorbate oxidase [EC:1.10.3.3]	other			K15681	3.86932	2.10553	0.103774	20.2895	1.59202e-91	5.91669e-89	K15681	mxcL; aminotransferase MxcL	other
K07318	19.5493	2.01153	0.0890026	22.6008	4.25326e-113	7.90356e-111	K07318	K07318; adenine-specific DNA-methyltransferase [EC:2.1.1.72]	other			K07318	19.5493	1.54738	0.0960902	16.1034	2.41562e-58	2.79011e-57	K07318	K07318; adenine-specific DNA-methyltransferase [EC:2.1.1.72]	other			K13472	23.6042	2.07829	0.127917	16.2472	2.33985e-59	6.45555e-58	K13472	raxST; sulfotransferase	other
K16347	13.1143	1.97052	0.080928	24.349	5.93348e-131	1.78513e-128	K16347	ecnA; entericidin A	other			K00463	5.34085	1.54528	0.112569	13.7274	6.95496e-43	4.29535e-42	K00463	IDO, INDO; indoleamine 2,3-dioxygenase [EC:1.13.11.52]	other			K10621	28.8902	2.07533	0.1242	16.7096	1.11587e-62	3.85249e-61	K10621	cmtC, dhbA; 2,3-dihydroxy-p-cumate/2,3-dihydroxybenzoate 3,4-dioxygenase [EC:1.13.11.- 1.13.11.14]	other
K15916	4.90877	1.90654	0.0783167	24.344	6.71647e-131	1.92885e-128	K15916	pgi-pmi; glucose/mannose-6-phosphate isomerase [EC:5.3.1.9 5.3.1.8]	carbohydrates metabolism			K19475	5.17916	1.53408	0.114935	13.3474	1.22676e-40	6.8348e-40	K19475	WIPF; WAS/WASL-interacting protein	other			K18844	12.7305	2.06275	0.0860561	23.9698	5.74504e-127	3.62971e-123	K18844	aph, spcN; spectinomycin phosphotransferase	other
K07316	63.0584	1.87572	0.0765799	24.4936	1.72654e-132	5.74119e-130	K07316	mod; adenine-specific DNA-methyltransferase [EC:2.1.1.72]	other			K10673	11.1043	1.53336	0.106014	14.4637	2.05365e-47	1.50173e-46	K10673	strA; streptomycin 3\"-kinase [EC:2.7.1.87]	antibiotic resistance and biosynthesis			K12528	2.97086	2.04933	0.117221	17.4825	1.94663e-68	1.09115e-66	K12528	xdhD; putative selenate reductase molybdopterin-binding subunit	HM resistance
K03287	4.31981	1.86097	0.0760998	24.4543	4.52669e-132	1.42998e-129	K03287	TC.OMF; outer membrane factor, OMF family	other			K00601	5.31445	1.52673	0.114149	13.3748	8.4871e-41	4.74107e-40	K00601	E2.1.2.2; phosphoribosylglycinamide formyltransferase [EC:2.1.2.2]	other			K12529	2.97086	2.04933	0.117221	17.4825	1.94663e-68	1.09115e-66	K12529	ygfM; putative selenate reductase FAD-binding subunit	HM resistance
K01156	44.0559	1.83961	0.0786878	23.3787	7.04645e-121	1.58998e-118	K01156	res; type III restriction enzyme [EC:3.1.21.5]	other			K00006	5.03462	1.52204	0.11565	13.1607	1.47699e-39	7.91488e-39	K00006	GPD1; glycerol-3-phosphate dehydrogenase (NAD+) [EC:1.1.1.8]	other			K13480	2.97086	2.04933	0.117221	17.4825	1.94663e-68	1.09115e-66	K13480	ygeU, xdhC; xanthine dehydrogenase iron-sulfur-binding subunit	other
K07064	19.2207	1.82972	0.0880328	20.7845	5.98265e-96	5.81513e-94	K07064	K07064; uncharacterized protein	other			K01302	5.03462	1.52204	0.11565	13.1607	1.47699e-39	7.91488e-39	K01302	CPQ; carboxypeptidase Q [EC:3.4.17.-]	other			K12517	2.96898	2.0487	0.117268	17.4702	2.41588e-68	1.32726e-66	K12517	papA; major pilin subunit PapA	other
K13668	16.2208	1.7699	0.104232	16.9804	1.14638e-64	4.09201e-63	K13668	pimB; phosphatidyl-myo-inositol dimannoside synthase [EC:2.4.1.346]	carbohydrates metabolism			K07374	5.03462	1.52204	0.11565	13.1607	1.47699e-39	7.91488e-39	K07374	TUBA; tubulin alpha	other			K16346	2.97218	2.04294	0.117165	17.4364	4.36725e-68	2.31868e-66	K16346	xanQ; xanthine permease XanQ	other
K00073	5.68375	1.75486	0.0906269	19.3636	1.56694e-83	1.03124e-81	K00073	allD; ureidoglycolate dehydrogenase (NAD+) [EC:1.1.1.350]	other			K13868	5.03462	1.52204	0.11565	13.1607	1.47699e-39	7.91488e-39	K13868	SLC7A9, BAT1; solute carrier family 7 (L-type amino acid transporter), member 9	other			K13778	37.7256	2.04148	0.088807	22.9878	6.17213e-117	1.29985e-113	K13778	atuC; geranyl-CoA carboxylase beta subunit [EC:6.4.1.5]	other
K10367	3.57103	1.70251	0.0956541	17.7986	7.24876e-71	3.27126e-69	K10367	FMN1; formin 1	other			K09012	5.0359	1.52012	0.115612	13.1485	1.73621e-39	9.25688e-39	K09012	sufR; DeoR family transcriptional regulator, suf operon transcriptional repressor	other			K11139	2.97433	2.0414	0.117027	17.4438	3.83386e-68	2.05274e-66	K11139	hlyE, clyA, sheA; hemolysin E	other
K13023	3.57103	1.70251	0.0956541	17.7986	7.24876e-71	3.27126e-69	K13023	CPN2; carboxypeptidase N regulatory subunit	other			K03943	5.6275	1.51799	0.109292	13.8894	7.34927e-44	4.75745e-43	K03943	NDUFV2; NADH dehydrogenase (ubiquinone) flavoprotein 2 [EC:1.6.5.3 1.6.99.3]	other			K07821	2.99711	2.03966	0.116845	17.4561	3.09343e-68	1.67045e-66	K07821	torY; trimethylamine-N-oxide reductase (cytochrome c), cytochrome c-type subunit TorY	other
K18704	4.97898	1.68541	0.122252	13.7863	3.08184e-43	4.57067e-42	K18704	tarL; CDP-ribitol ribitolphosphotransferase / teichoic acid ribitol-phosphate polymerase [EC:2.7.8.14 2.7.8.47]	other			K14083	31.0662	1.50745	0.0955099	15.7832	4.06258e-56	4.23e-55	K14083	mttB; trimethylamine---corrinoid protein Co-methyltransferase [EC:2.1.1.250]	other			K12146	2.9709	2.03932	0.117118	17.4125	6.6273e-68	3.46044e-66	K12146	hyfR; hydrogenase-4 transcriptional activator	other
K01155	16.7467	1.59464	0.0810357	19.6783	3.30871e-86	2.48862e-84	K01155	E3.1.21.4; type II restriction enzyme [EC:3.1.21.4]	other			K13237	5.0441	1.49412	0.115465	12.94	2.67757e-38	1.35552e-37	K13237	DECR2; peroxisomal 2,4-dienoyl-CoA reductase [EC:1.3.1.34]	other			K10972	3.03837	2.03833	0.116031	17.5671	4.39987e-69	2.62249e-67	K10972	allS; LysR family transcriptional regulator, transcriptional activator of the allD operon	other
K15502	5.88198	1.58295	0.105964	14.9386	1.84866e-50	3.79215e-49	K15502	ANKRD28; serine/threonine-protein phosphatase 6 regulatory ankyrin repeat subunit A	aminoacids metabolism			K00210	26.6563	1.49266	0.0822069	18.1574	1.12256e-73	3.45968e-72	K00210	E1.3.1.12; prephenate dehydrogenase [EC:1.3.1.12]	other			K12142	2.97264	2.03048	0.11699	17.356	1.77563e-67	8.83342e-66	K12142	hyfG; hydrogenase-4 component G [EC:1.-.-.-]	other
K02479	11.6164	1.57833	0.0831485	18.9821	2.39847e-80	1.32925e-78	K02479	K02479; two-component system, NarL family, response regulator	other			K10019	37.0377	1.48113	0.10532	14.0631	6.40125e-45	4.36279e-44	K10019	occM, nocM; octopine/nopaline transport system permease protein	other			K12144	2.97264	2.03048	0.11699	17.356	1.77563e-67	8.83342e-66	K12144	hyfI; hydrogenase-4 component I [EC:1.-.-.-]	other
K18792	2.53203	1.56992	0.0970643	16.1741	7.68387e-59	2.11072e-57	K18792	blaOXA-10; beta-lactamase class D OXA-10 [EC:3.5.2.6]	antibiotic resistance and biosynthesis			K16515	15.6253	1.47868	0.0784112	18.8581	2.52263e-79	9.83827e-78	K16515	galB; 4-oxalomesaconate hydratase [EC:4.2.1.83]	other			K13777	38.323	2.02936	0.0880186	23.056	1.28024e-117	4.04428e-114	K13777	atuF; geranyl-CoA carboxylase alpha subunit [EC:6.4.1.5]	other
K07266	37.9056	1.55434	0.0697447	22.2862	5.03054e-110	8.14948e-108	K07266	kpsC, lipA; capsular polysaccharide export protein	other			K15980	6.60161	1.47534	0.10853	13.5938	4.35688e-42	2.57741e-41	K15980	ACAD9; acyl-CoA dehydrogenase family member 9 [EC:1.3.99.-]	other			K19160	3.1901	2.01254	0.11523	17.4655	2.62584e-68	1.43018e-66	K19160	yafO; mRNA interferase YafO [EC:3.1.-.-]	other
K16638	6.02782	1.54421	0.104276	14.8088	1.28435e-49	2.52788e-48	K16638	K16638, exoU; exoenzyme U	other			K18123	5.07966	1.46651	0.115161	12.7344	3.80689e-37	1.84589e-36	K18123	HOGA1; 4-hydroxy-2-oxoglutarate aldolase [EC:4.1.3.16]	other			K13057	4.3436	2.01068	0.0993906	20.2301	5.31596e-91	1.7677e-88	K13057	treT; trehalose synthase [EC:2.4.1.245]	other
K08651	9.34574	1.54053	0.0958632	16.0701	4.13328e-58	1.12561e-56	K08651	E3.4.21.66; thermitase [EC:3.4.21.66]	other			K16050	8.70983	1.46303	0.100296	14.5871	3.39472e-48	2.55636e-47	K16050	hsaD; 4,5:9,10-diseco-3-hydroxy-5,9,17-trioxoandrosta-1(10),2-diene-4-oate hydrolase [EC:3.7.1.17]	other			K07352	2.99207	2.0013	0.116454	17.1852	3.4248e-66	1.48205e-64	K07352	sfmA; type 1 fimbrial protein	other
K01027	23.3354	1.51009	0.0959818	15.733	8.9794e-56	2.19891e-54	K01027	OXCT; 3-oxoacid CoA-transferase [EC:2.8.3.5]	other			K16260	11.0325	1.42505	0.0762598	18.6867	6.34743e-78	2.34521e-76	K16260	mxaD; mxaD protein	other			K12527	3.20631	2.00038	0.115804	17.2738	7.4133e-67	3.394e-65	K12527	ygfK; putative selenate reductase [EC:1.97.1.9]	HM resistance
K09688	44.7032	1.48181	0.0704351	21.0379	2.95006e-98	3.00621e-96	K09688	ABC-2.CPSE.P; capsular polysaccharide transport system permease protein	other			K17204	20.6725	1.422	0.0940399	15.1213	1.17233e-51	1.00499e-50	K17204	eryE; erythritol transport system ATP-binding protein	carbohydrates metabolism			K18541	32.2126	1.97513	0.107689	18.341	3.89467e-75	3.19565e-73	K18541	mdlY; mandelamide amidase [EC:3.5.1.86]	other
K10921	6.02532	1.46442	0.103347	14.17	1.40562e-45	2.33089e-44	K10921	toxR; cholera toxin transcriptional activator	other			K02487	18.2968	1.41956	0.0959767	14.7907	1.68174e-49	1.33148e-48	K02487	pilL; type IV pili sensor histidine kinase and response regulator	aminoacids metabolism			K02352	10.7736	1.96738	0.118783	16.5628	1.2942e-61	3.96928e-60	K02352	drp35; lactonase [EC:3.1.1.-]	other
K07265	39.0745	1.43354	0.0683238	20.9815	9.67317e-98	9.70081e-96	K07265	kpsS, lipB; capsular polysaccharide export protein	other			K17202	20.6548	1.41934	0.0940957	15.084	2.06487e-51	1.74878e-50	K17202	K17202, eryG; erythritol transport system substrate-binding protein	carbohydrates metabolism			K19165	3.19203	1.96683	0.11562	17.0111	6.79286e-65	2.82351e-63	K19165	phd; antitoxin Phd	other
K08217	23.6037	1.41646	0.0897111	15.7891	3.69598e-56	9.30326e-55	K08217	mef; MFS transporter, DHA3 family, macrolide efflux protein	other			K10021	24.3387	1.41648	0.0993525	14.2571	4.04673e-46	2.85349e-45	K10021	occP, nocP; octopine/nopaline transport system ATP-binding protein [EC:3.6.3.-]	other			K12143	3.12171	1.96272	0.1157	16.9639	1.52039e-64	6.11834e-63	K12143	hyfH; hydrogenase-4 component H	other
K09689	47.7146	1.41219	0.0662025	21.3314	5.81017e-101	6.44012e-99	K09689	ABC-2.CPSE.A; capsular polysaccharide transport system ATP-binding protein [EC:3.6.3.38]	other			K19507	8.44793	1.40943	0.106547	13.2283	6.02514e-40	3.28445e-39	K19507	PTS-Gfr-EIIB, gfrB; PTS system, fructoselysine/glucoselysine-specific IIB component [EC:2.7.1.-]	aminoacids metabolism			K12136	3.12107	1.96272	0.115714	16.9618	1.57574e-64	6.26132e-63	K12136	hyfA; hydrogenase-4 component A [EC:1.-.-.-]	other
K06118	32.1657	1.39936	0.0735745	19.0197	1.17213e-80	6.55357e-79	K06118	SQD1, sqdB; UDP-sulfoquinovose synthase [EC:3.13.1.1]	other			K19171	7.24789	1.39763	0.0955267	14.6308	1.78759e-48	1.35582e-47	K19171	dndD; DNA sulfur modification protein DndD	other			K12138	3.12107	1.96272	0.115714	16.9618	1.57574e-64	6.26132e-63	K12138	hyfC; hydrogenase-4 component C [EC:1.-.-.-]	other
K11908	3.56238	1.3972	0.0926461	15.0811	2.15655e-51	4.57217e-50	K11908	vasH; sigma-54 dependent transcriptional regulator	other			K03395	7.37463	1.39687	0.0949403	14.7132	5.30683e-49	4.09885e-48	K03395	aac3-I; aminoglycoside 3-N-acetyltransferase I [EC:2.3.1.60]	other			K10985	3.24322	1.96062	0.120843	16.2246	3.37926e-59	9.124e-58	K10985	PTS-Gam-EIIC, agaC; PTS system, galactosamine-specific IIC component	carbohydrates metabolism
K09138	2.3074	1.35133	0.0901078	14.9968	7.70954e-51	1.59179e-49	K09138	K09138; uncharacterized protein	other			K16259	17.164	1.38774	0.0862485	16.09	2.99927e-58	3.43286e-57	K16259	mxaL; mxaL protein	other			K10986	3.24322	1.96062	0.120843	16.2246	3.37926e-59	9.124e-58	K10986	PTS-Gam-EIID, agaD; PTS system, galactosamine-specific IID component	carbohydrates metabolism
K10107	52.1949	1.34997	0.067007	20.1467	2.87589e-90	2.45539e-88	K10107	ABC-2.CPSE.P1; capsular polysaccharide transport system permease protein	other			K16255	15.7345	1.3872	0.0860167	16.1271	1.64566e-58	1.92543e-57	K16255	mxaG; cytochrome c-L	other			K12145	3.12159	1.96013	0.115695	16.9422	2.19779e-64	8.67854e-63	K12145	hyfJ; hydrogenase-4 component J [EC:1.-.-.-]	other
K02638	9.01828	1.33089	0.112793	11.7994	3.93266e-32	3.58536e-31	K02638	petE; plastocyanin	other			K05275	18.919	1.3864	0.0907372	15.2793	1.05052e-52	9.38779e-52	K05275	E1.1.1.65; pyridoxine 4-dehydrogenase [EC:1.1.1.65]	other			K05301	52.8079	1.95876	0.130698	14.9869	8.94461e-51	1.4565e-49	K05301	E1.8.2.1; sulfite dehydrogenase [EC:1.8.2.1]	other
K18555	5.6808	1.32893	0.0912035	14.571	4.29458e-48	8.05138e-47	K18555	qnr, mcbG; fluoroquinolone resistance protein	antibiotic resistance and biosynthesis			K06118	32.1657	1.38525	0.0804226	17.2247	1.73455e-66	3.84522e-65	K06118	SQD1, sqdB; UDP-sulfoquinovose synthase [EC:3.13.1.1]	other			K12139	3.12281	1.95446	0.115648	16.9001	4.49001e-64	1.74036e-62	K12139	hyfD; hydrogenase-4 component D [EC:1.-.-.-]	other
K04054	6.50452	1.3208	0.0988364	13.3635	9.87708e-41	1.292e-39	K04054	yscK, sctK; type III secretion protein K	secretion systems			K10676	6.78203	1.38521	0.106109	13.0546	5.98267e-39	3.12643e-38	K10676	tfdB; 2,4-dichlorophenol 6-monooxygenase [EC:1.14.13.20]	xenobiotics metabolism			K18531	3.11794	1.94052	0.115898	16.7434	6.32385e-63	2.24461e-61	K18531	frvR; putative frv operon regulatory protein	other
K04060	7.57945	1.31605	0.0983646	13.3793	7.98641e-41	1.05121e-39	K04060	yscY, sctY; type III secretion protein Y	secretion systems			K05525	4.77151	1.38448	0.127199	10.8843	1.36907e-27	4.51213e-27	K05525	linC, CYP111A; linalool 8-monooxygenase [EC:1.14.13.151]	other			K10984	3.24854	1.93703	0.120667	16.0527	5.47669e-58	1.35163e-56	K10984	PTS-Gam-EIIB, agaB; PTS system, galactosamine-specific IIB component [EC:2.7.1.-]	carbohydrates metabolism
K05523	23.2113	1.30852	0.0933972	14.0103	1.34865e-44	2.15715e-43	K05523	hchA; D-lactate dehydratase / protein deglycase [EC:4.2.1.130 3.5.1.124]	other			K08604	11.172	1.37756	0.110866	12.4254	1.9034e-35	8.58979e-35	K08604	hap, nprV; vibriolysin [EC:3.4.24.25]	other			K13779	33.5881	1.93684	0.103333	18.7436	2.18192e-78	2.15397e-76	K13779	atuE; isohexenylglutaconyl-CoA hydratase [EC:4.2.1.57]	other
K03943	5.6275	1.30757	0.0975201	13.4082	5.41042e-41	7.21161e-40	K03943	NDUFV2; NADH dehydrogenase (ubiquinone) flavoprotein 2 [EC:1.6.5.3 1.6.99.3]	other			K13007	47.4344	1.36734	0.0631423	21.655	5.4563e-104	4.6585e-102	K13007	wbpL; Fuc2NAc and GlcNAc transferase [EC:2.4.1.-]	other			K12660	3.05725	1.92949	0.114509	16.8501	1.04716e-63	3.96164e-62	K12660	rhmA; 2-dehydro-3-deoxy-L-rhamnonate aldolase [EC:4.1.2.53]	other
K09124	7.79518	1.30101	0.0916547	14.1947	9.88693e-46	1.64817e-44	K09124	K09124; uncharacterized protein	other			K01263	7.41402	1.36074	0.0980934	13.8719	9.3742e-44	6.03733e-43	K01263	E3.4.11.14; cytosol alanyl aminopeptidase [EC:3.4.11.14]	other			K18530	3.12092	1.92813	0.115757	16.6567	2.70397e-62	9.08705e-61	K18530	frvX; putative aminopeptidase FrvX [EC:3.4.11.-]	other
K05996	6.2357	1.30069	0.0973214	13.3649	9.69877e-41	1.2713e-39	K05996	cpt; carboxypeptidase T [EC:3.4.17.18]	other			K18457	16.2524	1.35832	0.0957056	14.1927	1.01647e-45	7.08834e-45	K18457	laaA; L-proline amide hydrolase [EC:3.5.1.101]	aminoacids metabolism			K17473	3.35485	1.91365	0.114556	16.705	1.20525e-62	4.09395e-61	K17473	dgaR; sigma-54 dependent transcriptional regulator, dga operon transcriptional activator	other
K05709	4.59637	1.29423	0.109949	11.7712	5.49357e-32	4.97255e-31	K05709	hcaF, hcaA2; 3-phenylpropionate/trans-cinnamate dioxygenase subunit beta [EC:1.14.12.19]	xenobiotics metabolism			K01281	9.87179	1.35656	0.110564	12.2694	1.32199e-34	5.84079e-34	K01281	pepX; X-Pro dipeptidyl-peptidase [EC:3.4.14.11]	other			K17465	3.37492	1.90209	0.114296	16.6418	3.46752e-62	1.13512e-60	K17465	PTS-Dga-EIIB, dgaB; PTS system, D-glucosaminate-specific IIB component [EC:2.7.1.203]	carbohydrates metabolism
K08363	64.2226	1.28884	0.0631696	20.4029	1.57733e-92	1.46553e-90	K08363	merT; mercuric ion transport protein	HM resistance			K17362	6.99419	1.35148	0.120798	11.1879	4.67182e-29	1.64989e-28	K17362	ACOT13; acyl-coenzyme A thioesterase 13 [EC:3.1.2.-]	other			K17466	3.37492	1.90209	0.114296	16.6418	3.46752e-62	1.13512e-60	K17466	PTS-Dga-EIIC, dgaC; PTS system, D-glucosaminate-specific IIC component	carbohydrates metabolism
K05708	5.69112	1.26524	0.103694	12.2017	3.04537e-34	3.01106e-33	K05708	hcaE, hcaA1; 3-phenylpropionate/trans-cinnamate dioxygenase subunit alpha [EC:1.14.12.19]	xenobiotics metabolism			K09680	9.11639	1.33919	0.100859	13.2779	3.10968e-40	1.70992e-39	K09680	coaW; type II pantothenate kinase [EC:2.7.1.33]	other			K17467	3.37492	1.90209	0.114296	16.6418	3.46752e-62	1.13512e-60	K17467	PTS-Dga-EIID, dgaD; PTS system, D-glucosaminate-specific IID component	carbohydrates metabolism
K00986	31.6872	1.25958	0.0924256	13.6281	2.727e-42	3.83724e-41	K00986	ltrA; RNA-directed DNA polymerase [EC:2.7.7.49]	other			K16327	9.54141	1.33337	0.0981172	13.5896	4.61852e-42	2.72454e-41	K16327	K16327; putative LysE/RhtB family amino acid efflux pump	other			K17464	3.37624	1.89949	0.1143	16.6184	5.12702e-62	1.65268e-60	K17464	PTS-Dga-EIIA, dgaA; PTS system, D-glucosaminate-specific IIA component [EC:2.7.1.203]	carbohydrates metabolism
K00463	5.34085	1.25459	0.0998727	12.5619	3.4205e-36	3.68784e-35	K00463	IDO, INDO; indoleamine 2,3-dioxygenase [EC:1.13.11.52]	other			K05296	25.5952	1.33183	0.0976896	13.6333	2.53884e-42	1.53497e-41	K05296	E1.1.1.51; 3(or 17)beta-hydroxysteroid dehydrogenase [EC:1.1.1.51]	other			K04018	3.20466	1.88792	0.114306	16.5163	2.79994e-61	8.42383e-60	K04018	nrfG; formate-dependent nitrite reductase complex subunit NrfG	other
K18703	8.75626	1.24635	0.112125	11.1157	1.05273e-28	8.1609e-28	K18703	SUGCT; succinate---hydroxymethylglutarate CoA-transferase [EC:2.8.3.13]	other			K16049	7.76708	1.3307	0.105847	12.572	3.01107e-36	1.40918e-35	K16049	hsaC; 3,4-dihydroxy-9,10-secoandrosta-1,3,5(10)-triene-9,17-dione 4,5-dioxygenase [EC:1.13.11.25]	other			K04013	3.20698	1.87766	0.114151	16.4489	8.5379e-61	2.50895e-59	K04013	nrfB; cytochrome c-type protein NrfB	other
K05525	4.77151	1.24459	0.114602	10.8601	1.78513e-27	1.29787e-26	K05525	linC, CYP111A; linalool 8-monooxygenase [EC:1.14.13.151]	other			K16568	29.6272	1.3275	0.0844833	15.7132	1.22898e-55	1.25846e-54	K16568	exoZ; exopolysaccharide production protein ExoZ	other			K04016	3.20698	1.87766	0.114151	16.4489	8.5379e-61	2.50895e-59	K04016	nrfE; cytochrome c-type biogenesis protein NrfE	other
K01461	25.5009	1.2429	0.0827855	15.0135	5.98964e-51	1.24482e-49	K01461	E3.5.1.82; N-acyl-D-glutamate deacylase [EC:3.5.1.82]	other			K18288	7.48822	1.32728	0.100181	13.2488	4.58208e-40	2.50429e-39	K18288	ict-Y; itaconate CoA-transferase [EC:2.8.3.-]	other			K01545	39.4071	1.87253	0.0840475	22.2795	5.84675e-110	9.23495e-107	K01545	kdpF; K+-transporting ATPase ATPase F chain	other
K16923	6.36274	1.23877	0.109786	11.2835	1.58256e-29	1.29181e-28	K16923	qrtT; energy-coupling factor transport system substrate-specific component	other			K07266	37.9056	1.31918	0.0758583	17.3901	9.80766e-68	2.28652e-66	K07266	kpsC, lipA; capsular polysaccharide export protein	other			K17893	29.9816	1.87148	0.117882	15.8758	9.31415e-57	2.20873e-55	K17893	AOX1, AOX2; ubiquinol oxidase [EC:1.10.3.11]	other
K09683	4.68473	1.23745	0.0925472	13.371	8.93044e-41	1.17303e-39	K09683	hutP; hut operon positive regulatory protein	other			K16256	13.2952	1.31202	0.081179	16.162	9.34655e-59	1.11629e-57	K16256	mxaA; mxaA protein	other			K11329	31.1964	1.8668	0.0987543	18.9034	1.06847e-79	1.16389e-77	K11329	rpaB; two-component system, OmpR family, response regulator RpaB	other
K00534	9.86664	1.23383	0.0641167	19.2434	1.60222e-82	9.82801e-81	K00534	E1.12.7.2S; ferredoxin hydrogenase small subunit [EC:1.12.7.2]	other			K09688	44.7032	1.30941	0.0767061	17.0705	2.46293e-65	4.90877e-64	K09688	ABC-2.CPSE.P; capsular polysaccharide transport system permease protein	other			K06146	3.21764	1.85451	0.114268	16.2295	3.11795e-59	8.52779e-58	K06146	idnR, gntH; LacI family transcriptional regulator, gluconate utilization system Gnt-II transcriptional activator	other
K19163	22.7198	1.22797	0.0704197	17.4379	4.25706e-68	1.79308e-66	K19163	ccdB; toxin CcdB	other			K13421	6.71221	1.29424	0.123969	10.4401	1.6271e-25	5.02445e-25	K13421	UMPS; uridine monophosphate synthetase [EC:2.4.2.10 4.1.1.23]	other			K11192	3.54157	1.8532	0.112848	16.4221	1.32789e-60	3.86617e-59	K11192	PTS-Mur-EIIC, murP; PTS system, N-acetylmuramic acid-specific IIC component	carbohydrates metabolism
K15524	5.66492	1.22428	0.0967616	12.6526	1.0825e-36	1.18531e-35	K15524	mngB; mannosylglycerate hydrolase [EC:3.2.1.170]	carbohydrates metabolism			K14520	8.63054	1.27902	0.108268	11.8134	3.32694e-32	1.34396e-31	K14520	hapE; 4-hydroxyacetophenone monooxygenase [EC:1.14.13.84]	xenobiotics metabolism			K19734	3.92492	1.84993	0.107129	17.2683	8.15148e-67	3.70511e-65	K19734	expR; LuxR family transcriptional regulator, quorum-sensing system regulator ExpR	quorum sensing
K18074	5.96387	1.21897	0.0727963	16.745	6.15856e-63	2.04788e-61	K18074	tphA2; terephthalate 1,2-dioxygenase oxygenase component alpha subunit [EC:1.14.12.15]	other			K16257	12.1789	1.27541	0.0821178	15.5314	2.12562e-54	2.06611e-53	K16257	mxaC; mxaC protein	other			K04015	3.22723	1.84981	0.113545	16.2914	1.13553e-59	3.18857e-58	K04015	nrfD; protein NrfD	other
K18076	5.96008	1.21768	0.0728067	16.7248	8.64068e-63	2.85821e-61	K18076	tphB; 1,2-dihydroxy-3,5-cyclohexadiene-1,4-dicarboxylate dehydrogenase [EC:1.3.1.53]	other			K16258	11.9145	1.27308	0.0826651	15.4004	1.62541e-53	1.50137e-52	K16258	mxaK; mxaK protein	other			K03765	3.23043	1.84575	0.113909	16.2037	4.74539e-59	1.25445e-57	K03765	cadC; transcriptional activator of cad operon	other
K10946	2.19243	1.21555	0.105581	11.513	1.13494e-30	9.75588e-30	K10946	pmoC-amoC; methane/ammonia monooxygenase subunit C	other			K02479	11.6164	1.27172	0.0899954	14.1309	2.44991e-45	1.6898e-44	K02479	K02479; two-component system, NarL family, response regulator	other			K18248	25.379	1.84516	0.12859	14.3493	1.07685e-46	1.48225e-45	K18248	andAb; anthranilate 1,2-dioxygenase ferredoxin component	xenobiotics metabolism
K08777	3.28923	1.21192	0.104333	11.6158	3.42461e-31	3.00093e-30	K08777	nprB; neutral peptidase B [EC:3.4.24.-]	other			K05977	5.65434	1.27067	0.0818833	15.518	2.6189e-54	2.53388e-53	K05977	dszB; 2'-hydroxybiphenyl-2-sulfinate desulfinase [EC:3.13.1.3]	xenobiotics metabolism			K03329	3.35584	1.84384	0.114895	16.0481	5.89577e-58	1.4494e-56	K03329	yahN; amino acid exporter	other
K08100	4.64163	1.20747	0.0729081	16.5615	1.32191e-61	4.1969e-60	K08100	E1.3.3.5; bilirubin oxidase [EC:1.3.3.5]	other			K09961	27.2978	1.25543	0.0859902	14.5996	2.82364e-48	2.12885e-47	K09961	K09961; uncharacterized protein	other			K03757	3.23305	1.84142	0.113772	16.1851	6.42704e-59	1.6849e-57	K03757	cadB; cadaverine:lysine antiporter	aminoacids metabolism
K19475	5.17916	1.20408	0.101767	11.8318	2.67358e-32	2.44807e-31	K19475	WIPF; WAS/WASL-interacting protein	other			K06135	10.4689	1.25482	0.0952693	13.1713	1.28452e-39	6.90691e-39	K06135	pqqA; pyrroloquinoline quinone biosynthesis protein A	other			K04014	3.24538	1.83081	0.113258	16.165	8.90836e-59	2.30668e-57	K04014	nrfC; protein NrfC	other
K00255	16.094	1.20257	0.0863891	13.9204	4.75995e-44	7.37093e-43	K00255	ACADL; long-chain-acyl-CoA dehydrogenase [EC:1.3.8.8]	other			K00635	8.29898	1.25451	0.0952032	13.1772	1.18721e-39	6.39456e-39	K00635	E2.3.1.20; diacylglycerol O-acyltransferase [EC:2.3.1.20]	other			K08353	3.36112	1.82205	0.116314	15.665	2.62388e-55	5.73622e-54	K08353	phsB; thiosulfate reductase electron transport protein	other
K01086	11.1515	1.19607	0.0630261	18.9773	2.62559e-80	1.44247e-78	K01086	fbp-SEBP; fructose-1,6-bisphosphatase I / sedoheptulose-1,7-bisphosphatase [EC:3.1.3.11 3.1.3.37]	carbohydrates metabolism			K06281	33.6127	1.25061	0.0725601	17.2355	1.43788e-66	3.19879e-65	K06281	hyaB, hybC; hydrogenase large subunit [EC:1.12.99.6]	other			K13552	3.01667	1.81694	0.109092	16.6551	2.78019e-62	9.24485e-61	K13552	btrQ; paromamine 6'-oxidase [EC:1.1.3.43]	other
K16048	9.934	1.1947	0.083518	14.3046	2.047e-46	3.51439e-45	K16048	hsaB; 3-hydroxy-9,10-secoandrosta-1,3,5(10)-triene-9,17-dione monooxygenase reductase component [EC:1.5.1.-]	other			K19711	5.33262	1.25006	0.108576	11.5132	1.13161e-30	4.31214e-30	K19711	E1.1.1.387; L-serine 3-dehydrogenase (NAD+) [EC:1.1.1.387]	aminoacids metabolism			K15358	35.2607	1.80776	0.104233	17.3434	2.2124e-67	1.08356e-65	K15358	ena; enamidase [EC:3.5.2.18]	other
K18209	6.00267	1.1943	0.0961791	12.4175	2.10083e-35	2.17235e-34	K18209	tfrA; fumarate reductase (CoM/CoB) subunit A [EC:1.3.4.1]	other			K07265	39.0745	1.24893	0.0743913	16.7886	2.95547e-63	5.30473e-62	K07265	kpsS, lipB; capsular polysaccharide export protein	other			K00663	43.3241	1.79677	0.0860356	20.884	7.48806e-97	4.73095e-94	K00663	aacA; aminoglycoside 6'-N-acetyltransferase [EC:2.3.1.82]	other
K03221	11.5236	1.18995	0.0938475	12.6796	7.67292e-37	8.4603e-36	K03221	yscF, sctF, ssaG, prgI; type III secretion protein F	secretion systems			K07281	7.04533	1.24879	0.117574	10.6214	2.37023e-26	7.52142e-26	K07281	ipct; 1L-myo-inositol 1-phosphate cytidylyltransferase [EC:2.7.7.74]	other			K18336	12.2422	1.77252	0.119698	14.8083	1.29508e-49	1.98119e-48	K18336	K18336; 2,4-diketo-3-deoxy-L-fuconate hydrolase [EC:3.7.1.-]	other
K12073	6.42121	1.18955	0.0956485	12.4367	1.65259e-35	1.71826e-34	K12073	E3.1.2.28; 1,4-dihydroxy-2-naphthoyl-CoA hydrolase [EC:3.1.2.28]	other			K12068	21.8354	1.24261	0.0919027	13.5209	1.17734e-41	6.82427e-41	K12068	traL; conjugal transfer pilus assembly protein TraL	other			K12990	24.8127	1.76584	0.130773	13.5031	1.49864e-41	1.65243e-40	K12990	rfbF, rhlC; rhamnosyltransferase [EC:2.4.1.-]	carbohydrates metabolism
K05917	4.67829	1.18145	0.108013	10.938	7.5828e-28	5.62963e-27	K05917	CYP51; sterol 14-demethylase [EC:1.14.13.70]	other			K07063	6.43212	1.23648	0.111068	11.1327	8.6991e-29	3.02982e-28	K07063	K07063; uncharacterized protein	other			K01713	34.3884	1.75734	0.093155	18.8647	2.22372e-79	2.34158e-77	K01713	pheC; cyclohexadienyl dehydratase [EC:4.2.1.51 4.2.1.91]	other
K06912	23.2855	1.17859	0.153797	7.6633	1.81209e-14	5.76475e-14	K06912	tfdA; alpha-ketoglutarate-dependent 2,4-dichlorophenoxyacetate dioxygenase [EC:1.14.11.-]	other			K19744	8.66258	1.2316	0.093094	13.2296	5.91905e-40	3.22941e-39	K19744	dauB; L-arginine dehydrogenase [EC:1.4.1.25]	aminoacids metabolism			K06946	3.6666	1.75591	0.109969	15.9672	2.16196e-57	5.19364e-56	K06946	K06946; uncharacterized protein	other
K19097	17.2632	1.16608	0.100044	11.6556	2.1482e-31	1.90089e-30	K19097	blaVEB; beta-lactamase class A VEB [EC:3.5.2.6]	antibiotic resistance and biosynthesis			K19661	11.0863	1.23091	0.0700813	17.5641	4.64379e-69	1.15966e-67	K19661	hupT, hoxJ; two-component system, NtrC family, sensor histidine kinase HupT/HoxJ [EC:2.7.13.3]	aminoacids metabolism			K12678	35.73	1.7518	0.112801	15.53	2.17518e-54	4.50583e-53	K12678	aidA-I, misL; autotransporter family porin	other
K19661	11.0863	1.16523	0.0631449	18.4533	4.90983e-76	2.44254e-74	K19661	hupT, hoxJ; two-component system, NtrC family, sensor histidine kinase HupT/HoxJ [EC:2.7.13.3]	aminoacids metabolism			K04747	10.366	1.22602	0.102566	11.9535	6.22623e-33	2.5931e-32	K04747	norF; nitric oxide reductase NorF protein	other			K00151	76.1182	1.73184	0.0861308	20.1071	6.3963e-90	1.92437e-87	K00151	hpaE, hpcC; 5-carboxymethyl-2-hydroxymuconic-semialdehyde dehydrogenase [EC:1.2.1.60]	other
K02596	5.308	1.16459	0.0710139	16.3995	1.92756e-60	5.79921e-59	K02596	nifX; nitrogen fixation protein NifX	other			K15784	16.822	1.22528	0.078953	15.5191	2.57763e-54	2.49777e-53	K15784	doeB; N2-acetyl-L-2,4-diaminobutanoate deacetylase [EC:3.5.1.125]	other			K09252	127.689	1.73002	0.080021	21.6196	1.1747e-103	1.48435e-100	K09252	FAEB; feruloyl esterase [EC:3.1.1.73]	other
K05778	11.2131	1.15907	0.0667139	17.3738	1.30363e-67	5.38322e-66	K05778	ABC.VB1X.P; putative thiamine transport system permease protein	other			K15786	17.1237	1.22021	0.0797655	15.2975	7.95015e-53	7.15513e-52	K15786	doeC; aspartate-semialdehyde dehydrogenase [EC:1.2.1.-]	other			K19736	52.475	1.71415	0.0882774	19.4178	5.46174e-84	8.62682e-82	K19736	aefR; TetR/AcrR family transcriptional regulator, regulator of autoinduction and epiphytic fitness	other
K04102	16.464	1.1563	0.0819943	14.1022	3.6804e-45	5.97758e-44	K04102	pht5; 4,5-dihydroxyphthalate decarboxylase [EC:4.1.1.55]	other			K06599	5.47179	1.21962	0.109264	11.1621	6.24831e-29	2.18829e-28	K06599	chpD; AraC family transcriptional regulator, chemosensory pili system protein ChpD	other			K00423	11.8074	1.71247	0.120452	14.2171	7.17506e-46	9.44417e-45	K00423	E1.10.3.3; L-ascorbate oxidase [EC:1.10.3.3]	other
K00006	5.03462	1.15238	0.102097	11.2871	1.51993e-29	1.24551e-28	K00006	GPD1; glycerol-3-phosphate dehydrogenase (NAD+) [EC:1.1.1.8]	other			K15982	7.89599	1.21507	0.106138	11.448	2.40543e-30	9.08397e-30	K15982	kshA; 3-ketosteroid 9alpha-monooxygenase subunit A [EC:1.14.13.142]	other			K00141	92.1587	1.70976	0.082779	20.6546	8.88175e-95	4.67624e-92	K00141	xylC; benzaldehyde dehydrogenase (NAD) [EC:1.2.1.28]	other
K01302	5.03462	1.15238	0.102097	11.2871	1.51993e-29	1.24551e-28	K01302	CPQ; carboxypeptidase Q [EC:3.4.17.-]	other			K18649	7.14091	1.21049	0.10777	11.2322	2.83364e-29	1.01433e-28	K18649	IMPL2; inositol-phosphate phosphatase / L-galactose 1-phosphate phosphatase / histidinol-phosphatase [EC:3.1.3.25 3.1.3.93 3.1.3.15]	carbohydrates metabolism			K01263	7.41402	1.70529	0.108076	15.7787	4.36262e-56	9.98661e-55	K01263	E3.4.11.14; cytosol alanyl aminopeptidase [EC:3.4.11.14]	other
K07374	5.03462	1.15238	0.102097	11.2871	1.51993e-29	1.24551e-28	K07374	TUBA; tubulin alpha	other			K07548	6.60802	1.20845	0.106401	11.3576	6.80022e-30	2.51839e-29	K07548	bbsD; 2-[hydroxy(phenyl)methyl]-succinyl-CoA dehydrogenase BbsD subunit [EC:1.1.1.35]	xenobiotics metabolism			K11201	3.54617	1.69518	0.112491	15.0694	2.57387e-51	4.26817e-50	K11201	PTS-Fru2-EIIA; PTS system, fructose-specific IIA-like component [EC:2.7.1.-]	carbohydrates metabolism
K13868	5.03462	1.15238	0.102097	11.2871	1.51993e-29	1.24551e-28	K13868	SLC7A9, BAT1; solute carrier family 7 (L-type amino acid transporter), member 9	other			K12549	43.3707	1.20761	0.0771464	15.6535	3.14311e-55	3.16213e-54	K12549	lapA; surface adhesion protein	other			K07771	30.2287	1.68409	0.106517	15.8105	2.63359e-56	6.13986e-55	K07771	basR; two-component system, OmpR family, response regulator BasR	other
K13237	5.0441	1.15238	0.102175	11.2785	1.67623e-29	1.36299e-28	K13237	DECR2; peroxisomal 2,4-dienoyl-CoA reductase [EC:1.3.1.34]	other			K09689	47.7146	1.20255	0.0720454	16.6916	1.5097e-62	2.63488e-61	K09689	ABC-2.CPSE.A; capsular polysaccharide transport system ATP-binding protein [EC:3.6.3.38]	other			K11203	3.61996	1.67522	0.112111	14.9424	1.74451e-50	2.81888e-49	K11203	PTS-Fru2-EIIC; PTS system, fructose-specific IIC-like component	carbohydrates metabolism
K09012	5.0359	1.15123	0.102071	11.2787	1.6715e-29	1.3609e-28	K09012	sufR; DeoR family transcriptional regulator, suf operon transcriptional repressor	other			K18792	2.53203	1.2003	0.102194	11.7453	7.46629e-32	2.9668e-31	K18792	blaOXA-10; beta-lactamase class D OXA-10 [EC:3.5.2.6]	antibiotic resistance and biosynthesis			K08178	3.68061	1.66271	0.113553	14.6426	1.50167e-48	2.2219e-47	K08178	JEN; MFS transporter, SHS family, lactate transporter	other
K13670	6.46829	1.14784	0.0716619	16.0175	9.64754e-58	2.57186e-56	K13670	pimF; putative glycosyltransferase [EC:2.4.-.-]	other			K17754	10.3295	1.19548	0.130978	9.1273	7.0231e-20	1.80962e-19	K17754	cpnA; cyclopentanol dehydrogenase [EC:1.1.1.163]	other			K06033	3.26868	1.65489	0.109229	15.1507	7.50021e-52	1.29118e-50	K06033	E4.1.1.76; arylmalonate decarboxylase [EC:4.1.1.76]	other
K05296	25.5952	1.14152	0.0891222	12.8084	1.47095e-37	1.6745e-36	K05296	E1.1.1.51; 3(or 17)beta-hydroxysteroid dehydrogenase [EC:1.1.1.51]	other			K05708	5.69112	1.19053	0.113615	10.4787	1.08264e-25	3.35628e-25	K05708	hcaE, hcaA1; 3-phenylpropionate/trans-cinnamate dioxygenase subunit alpha [EC:1.14.12.19]	xenobiotics metabolism			K05921	112.537	1.65105	0.0890239	18.5462	8.75352e-77	7.37397e-75	K05921	hpaG; 5-oxopent-3-ene-1,2,5-tricarboxylate decarboxylase / 2-hydroxyhepta-2,4-diene-1,7-dioate isomerase [EC:4.1.1.68 5.3.3.-]	other
K15531	30.6257	1.13764	0.0897792	12.6715	8.50699e-37	9.34734e-36	K15531	rexA; oligosaccharide reducing-end xylanase [EC:3.2.1.156]	carbohydrates metabolism			K12991	7.20552	1.19041	0.10553	11.2803	1.64161e-29	5.93346e-29	K12991	rfbG; rhamnosyltransferase [EC:2.4.1.-]	carbohydrates metabolism			K16319	36.0032	1.6481	0.102338	16.1044	2.37457e-58	5.9771e-57	K16319	andAc; anthranilate 1,2-dioxygenase large subunit [EC:1.14.12.1]	xenobiotics metabolism
K01312	5.76707	1.13321	0.102507	11.0549	2.07514e-28	1.57961e-27	K01312	PRSS1_2_3; trypsin [EC:3.4.21.4]	other			K16254	8.89516	1.19039	0.077646	15.331	4.74488e-53	4.3134e-52	K16254	mxaJ; mxaJ protein	other			K01751	56.3807	1.63743	0.0864376	18.9435	4.99399e-80	5.53545e-78	K01751	E4.3.1.15; diaminopropionate ammonia-lyase [EC:4.3.1.15]	other
K14657	3.5019	1.13177	0.0993546	11.3912	4.6253e-30	3.89116e-29	K14657	nodD; LysR family transcriptional regulator, nod-box dependent transcriptional activator	other			K07772	9.75657	1.19034	0.0941655	12.6409	1.25552e-36	5.95079e-36	K07772	torR; two-component system, OmpR family, torCAD operon response regulator TorR	other			K10001	347.153	1.63435	0.0788324	20.732	1.78411e-95	1.02473e-92	K10001	gltI, aatJ; glutamate/aspartate transport system substrate-binding protein	other
K18123	5.07966	1.12771	0.101989	11.0572	2.0229e-28	1.5417e-27	K18123	HOGA1; 4-hydroxy-2-oxoglutarate aldolase [EC:4.1.3.16]	other			K00534	9.86664	1.1903	0.0706218	16.8546	9.70837e-64	1.80404e-62	K00534	E1.12.7.2S; ferredoxin hydrogenase small subunit [EC:1.12.7.2]	other			K06900	5.90049	1.62709	0.105139	15.4757	5.0645e-54	1.00621e-52	K06900	K06900; uncharacterized protein	other
K08603	7.99949	1.12683	0.104087	10.8259	2.59539e-27	1.87402e-26	K08603	npr; thermolysin [EC:3.4.24.27]	other			K00255	16.094	1.18603	0.0945264	12.5471	4.12263e-36	1.92085e-35	K00255	ACADL; long-chain-acyl-CoA dehydrogenase [EC:1.3.8.8]	other			K14644	10.0772	1.62151	0.14851	10.9185	9.3994e-28	5.36939e-27	K14644	OSW3, RRT12; subtilase-type proteinase RRT12 [EC:3.4.21.-]	other
K07536	7.308	1.1253	0.0696747	16.1508	1.12119e-58	3.06653e-57	K07536	badI; 2-ketocyclohexanecarboxyl-CoA hydrolase [EC:3.1.2.-]	other			K15785	17.7143	1.17665	0.0789854	14.8971	3.4415e-50	2.79838e-49	K15785	doeD; L-2,4-diaminobutyrate transaminase [EC:2.6.1.76]	other			K17754	10.3295	1.62058	0.146285	11.0782	1.60106e-28	9.4981e-28	K17754	cpnA; cyclopentanol dehydrogenase [EC:1.1.1.163]	other
K13735	16.9117	1.12528	0.112143	10.0343	1.07685e-23	6.47959e-23	K13735	yeeJ; adhesin/invasin	other			K06282	25.1414	1.17379	0.0766162	15.3204	5.58776e-53	5.06506e-52	K06282	hyaA, hybO; hydrogenase small subunit [EC:1.12.99.6]	other			K13732	10.0784	1.61961	0.148508	10.9058	1.08107e-27	6.14228e-27	K13732	fnbA; fibronectin-binding protein A	other
K03618	10.0221	1.11815	0.0662087	16.8882	5.49502e-64	1.89713e-62	K03618	hyaF; hydrogenase-1 operon protein HyaF	other			K14748	3.00098	1.17299	0.106561	11.0077	3.50884e-28	1.18804e-27	K14748	etbAa; ethylbenzene dioxygenase subunit alpha [EC:1.14.12.-]	xenobiotics metabolism			K07239	34.7989	1.61922	0.107117	15.1164	1.26204e-51	2.12063e-50	K07239	TC.HME; heavy-metal exporter, HME family	HM resistance
K03619	9.98427	1.11074	0.0663306	16.7455	6.10497e-63	2.0408e-61	K03619	hyaE; hydrogenase-1 operon protein HyaE	other			K08688	25.0826	1.17225	0.0839763	13.9593	2.7628e-44	1.82779e-43	K08688	E3.5.3.3; creatinase [EC:3.5.3.3]	other			K09961	27.2978	1.61332	0.0961502	16.7792	3.46443e-63	1.25794e-61	K09961	K09961; uncharacterized protein	other
K16050	8.70983	1.1106	0.089561	12.4005	2.59772e-35	2.66868e-34	K16050	hsaD; 4,5:9,10-diseco-3-hydroxy-5,9,17-trioxoandrosta-1(10),2-diene-4-oate hydrolase [EC:3.7.1.17]	other			K18092	3.00215	1.17068	0.106485	10.9938	4.0917e-28	1.38316e-27	K18092	etbD; 2-hydroxy-6-oxo-octa-2,4-dienoate hydrolase [EC:3.7.1.-]	other			K05962	54.3258	1.60699	0.112392	14.298	2.2515e-46	3.06573e-45	K05962	E2.7.13.1; protein-histidine pros-kinase [EC:2.7.13.1]	aminoacids metabolism
K03851	2.0768	1.1051	0.0740624	14.9213	2.39671e-50	4.90045e-49	K03851	tpa; taurine-pyruvate aminotransferase [EC:2.6.1.77]	other			K15782	15.0593	1.1706	0.0856299	13.6705	1.52326e-42	9.31653e-42	K15782	doeX; Lrp/AsnC family transcriptional regulator, regulator of ectoine-degradation genes	HM resistance			K11731	38.7435	1.60142	0.0920939	17.389	1.00041e-67	5.1808e-66	K11731	atuD; citronellyl-CoA dehydrogenase [EC:1.3.99.-]	other
K00801	12.0947	1.10479	0.0824758	13.3953	6.44219e-41	8.55079e-40	K00801	FDFT1; farnesyl-diphosphate farnesyltransferase [EC:2.5.1.21]	other			K16556	32.4566	1.16842	0.0843147	13.8579	1.13965e-43	7.30996e-43	K16556	exoM; succinoglycan biosynthesis protein ExoM [EC:2.4.-.-]	EPS/biofilm			K10221	59.4428	1.58295	0.0787412	20.1031	6.92886e-90	1.98984e-87	K10221	ligI; 2-pyrone-4,6-dicarboxylate lactonase [EC:3.1.1.57]	other
K09384	26.6688	1.09364	0.0841835	12.9912	1.37315e-38	1.6431e-37	K09384	K09384; uncharacterized protein	other			K12685	16.6592	1.16507	0.0719011	16.2037	4.74616e-59	5.75551e-58	K12685	ssp; subtilase-type serine protease [EC:3.4.21.-]	aminoacids metabolism			K00039	52.8604	1.58083	0.0911256	17.3478	2.05088e-67	1.0123e-65	K00039	rbtD; ribitol 2-dehydrogenase [EC:1.1.1.56]	other
K00601	5.31445	1.08486	0.10042	10.8032	3.32307e-27	2.3804e-26	K00601	E2.1.2.2; phosphoribosylglycinamide formyltransferase [EC:2.1.2.2]	other			K14534	12.4357	1.16235	0.0934128	12.4432	1.52305e-35	6.94272e-35	K14534	abfD; 4-hydroxybutyryl-CoA dehydratase / vinylacetyl-CoA-Delta-isomerase [EC:4.2.1.120 5.3.3.3]	other			K14581	36.1189	1.57929	0.0953368	16.5654	1.23923e-61	3.83796e-60	K14581	nahAa, nagAa, ndoR, nbzAa, dntAa; naphthalene 1,2-dioxygenase ferredoxin reductase component [EC:1.18.1.7]	other
K18321	2.10673	1.08445	0.0904189	11.9936	3.83882e-33	3.63079e-32	K18321	smeA; membrane fusion protein, multidrug efflux system	antibiotic resistance and biosynthesis			K14644	10.0772	1.16044	0.132974	8.72686	2.61851e-18	6.39248e-18	K14644	OSW3, RRT12; subtilase-type proteinase RRT12 [EC:3.4.21.-]	other			K10819	78.5011	1.57793	0.0773154	20.409	1.39022e-92	5.85563e-90	K10819	E2.7.13.3; histidine kinase [EC:2.7.13.3]	aminoacids metabolism
K18322	2.10673	1.08445	0.0904189	11.9936	3.83882e-33	3.63079e-32	K18322	smeB; multidrug efflux pump	antibiotic resistance and biosynthesis			K06689	2.96668	1.15871	0.105987	10.9326	8.05036e-28	2.68686e-27	K06689	UBE2D, UBC4, UBC5; ubiquitin-conjugating enzyme E2 D [EC:2.3.2.23]	other			K13794	50.9306	1.56756	0.0925849	16.9311	2.6539e-64	1.04145e-62	K13794	tcuR; LysR family transcriptional regulator, regulatory protein for tcuABC	other
K09139	7.60133	1.08382	0.0969494	11.1793	5.15204e-29	4.06882e-28	K09139	K09139; uncharacterized protein	other			K13732	10.0784	1.15854	0.132971	8.71274	2.9661e-18	7.22151e-18	K13732	fnbA; fibronectin-binding protein A	other			K03290	3.81907	1.53363	0.110116	13.9274	4.31875e-44	5.37123e-43	K03290	nanT; MFS transporter, SHS family, sialic acid transporter	other
K10211	1.92641	1.08236	0.0965526	11.2101	3.63748e-29	2.92387e-28	K10211	crtQ; 4,4'-diaponeurosporenoate glycosyltransferase [EC:2.4.1.-]	other			K07316	63.0584	1.15635	0.0828571	13.956	2.89334e-44	1.91215e-43	K07316	mod; adenine-specific DNA-methyltransferase [EC:2.1.1.72]	other			K18030	51.4673	1.52879	0.0761012	20.089	9.21825e-90	2.53221e-87	K18030	nicB; nicotinate dehydrogenase subunit B [EC:1.17.2.1]	other
K09797	64.2296	1.08163	0.0695328	15.5556	1.45747e-54	3.34846e-53	K09797	K09797; uncharacterized protein	other			K18099	3.03984	1.15539	0.104141	11.0945	1.33419e-28	4.60371e-28	K18099	rhlR, phzR; LuxR family transcriptional regulator, quorum-sensing system regulator RhlR	quorum sensing			K15060	3.6074	1.52796	0.10748	14.2162	7.26763e-46	9.54613e-45	K15060	ligX; 5,5'-dehydrodivanillate O-demethylase	other
K02241	6.23386	1.07968	0.0814055	13.263	3.79338e-40	4.83197e-39	K02241	comFB; competence protein ComFB	other			K17244	5.88023	1.15256	0.0968726	11.8977	1.21672e-32	5.02107e-32	K17244	chiE; putative chitobiose transport system substrate-binding protein	other			K06945	87.4447	1.52502	0.0922886	16.5245	2.44637e-61	7.3953e-60	K06945	K06945; uncharacterized protein	other
K02591	6.39815	1.07677	0.0727429	14.8024	1.41339e-49	2.76464e-48	K02591	nifK; nitrogenase molybdenum-iron protein beta chain [EC:1.18.6.1]	other			K06600	5.69756	1.1522	0.104481	11.0279	2.80393e-28	9.52943e-28	K06600	chpE; chemosensory pili system protein ChpE	other			K15511	38.0625	1.51468	0.0911442	16.6185	5.12229e-62	1.65268e-60	K15511	boxA; benzoyl-CoA 2,3-epoxidase subunit A [EC:1.14.13.208]	other
K10212	1.93285	1.07675	0.0963764	11.1724	5.56718e-29	4.38572e-28	K10212	K10212, crtO; glycosyl-4,4'-diaponeurosporenoate acyltransferase [EC:2.3.1.-]	other			K12448	25.1329	1.15207	0.0826828	13.9336	3.95866e-44	2.59988e-43	K12448	UXE, uxe; UDP-arabinose 4-epimerase [EC:5.1.3.5]	carbohydrates metabolism			K00007	34.4308	1.51161	0.0932539	16.2096	4.31165e-59	1.14458e-57	K00007	dalD; D-arabinitol 4-dehydrogenase [EC:1.1.1.11]	other
K16255	15.7345	1.07608	0.0775211	13.8811	8.24499e-44	1.26436e-42	K16255	mxaG; cytochrome c-L	other			K07256	7.04974	1.15184	0.107022	10.7627	5.16284e-27	1.67534e-26	K07256	tauY; taurine dehydrogenase large subunit [EC:1.4.2.-]	other			K12291	3.70267	1.49946	0.111689	13.4253	4.29919e-41	4.6352e-40	K12291	hofP; pilus assembly protein HofP	other
K05299	5.04212	1.075	0.105426	10.1968	2.0498e-24	1.28479e-23	K05299	fdhA; formate dehydrogenase (NADP+) alpha subunit [EC:1.17.1.10]	other			K03779	13.0965	1.14573	0.0888864	12.8898	5.13592e-38	2.56309e-37	K03779	ttdA; L(+)-tartrate dehydratase alpha subunit [EC:4.2.1.32]	other			K00087	3.82592	1.49867	0.109792	13.6502	2.01352e-42	2.32993e-41	K00087	ygeS, xdhA; xanthine dehydrogenase molybdenum-binding subunit [EC:1.17.1.4]	other
K16927	5.73871	1.07137	0.0804906	13.3106	2.00972e-40	2.59131e-39	K16927	cbrT; energy-coupling factor transport system substrate-specific component	other			K19068	20.0823	1.14486	0.0815047	14.0465	8.09138e-45	5.49101e-44	K19068	wbjC; UDP-2-acetamido-2,6-beta-L-arabino-hexul-4-ose reductase [EC:1.1.1.367]	other			K16422	55.9143	1.49434	0.079954	18.6899	5.97831e-78	5.63745e-76	K16422	hmo, nocN; 4-hydroxymandelate oxidase [EC:1.1.3.46]	other
K14683	2.0514	1.06883	0.0947283	11.2832	1.58934e-29	1.29567e-28	K14683	SLC34A, NPT, nptA; solute carrier family 34 (sodium-dependent phosphate cotransporter)	other			K11914	10.4245	1.14452	0.0927882	12.3348	5.88344e-35	2.61956e-34	K11914	sfa2; sigma-54 dependent transcriptional regulator	other			K01134	7.09284	1.49236	0.107389	13.8968	6.6257e-44	8.11264e-43	K01134	ARSA; arylsulfatase A [EC:3.1.6.8]	other
K15232	1.86418	1.06804	0.097772	10.9238	8.87216e-28	6.55606e-27	K15232	ccsA; citryl-CoA synthetase large subunit [EC:6.2.1.18]	other			K18135	10.4669	1.14341	0.0968746	11.803	3.76718e-32	1.51406e-31	K18135	nalD; TetR/AcrR family transcriptional regulator, repressor of the mexAB-oprM multidrug resistance operon	antibiotic resistance and biosynthesis			K16135	56.4771	1.49106	0.0881919	16.907	3.99269e-64	1.55715e-62	K16135	dmlR; LysR family transcriptional regulator, transcriptional activator for dmlA	other
K15667	3.66708	1.06804	0.107562	9.9295	3.09792e-23	1.82241e-22	K15667	K15667, ppsD, fenA; fengycin family lipopeptide synthetase D	other			K03780	13.1043	1.14158	0.0888167	12.8532	8.24814e-38	4.0872e-37	K03780	ttdB; L(+)-tartrate dehydratase beta subunit [EC:4.2.1.32]	other			K16320	35.9805	1.48782	0.104539	14.2322	5.78486e-46	7.69447e-45	K16320	andAd; anthranilate 1,2-dioxygenase small subunit [EC:1.14.12.1]	xenobiotics metabolism
K18323	2.1591	1.0676	0.089833	11.8843	1.42813e-32	1.31722e-31	K18323	smeC; outer membrane protein, multidrug efflux system	antibiotic resistance and biosynthesis			K09934	9.62872	1.13663	0.093645	12.1376	6.67424e-34	2.89217e-33	K09934	K09934; uncharacterized protein	other			K12685	16.6592	1.47448	0.0797886	18.4798	3.00434e-76	2.49755e-74	K12685	ssp; subtilase-type serine protease [EC:3.4.21.-]	aminoacids metabolism
K07647	4.27465	1.06613	0.0867072	12.2958	9.54131e-35	9.61435e-34	K07647	torS; two-component system, OmpR family, sensor histidine kinase TorS [EC:2.7.13.3]	aminoacids metabolism			K19127	3.17646	1.12993	0.101628	11.1183	1.02251e-28	3.54958e-28	K19127	csy1; CRISPR-associated protein Csy1	other			K13795	52.5502	1.47221	0.0872335	16.8766	6.68746e-64	2.5763e-62	K13795	citB, tcuB; citrate/tricarballylate utilization protein	other
K01482	14.5717	1.06553	0.0786468	13.5483	8.10439e-42	1.1083e-40	K01482	DDAH, ddaH; dimethylargininase [EC:3.5.3.18]	other			K19130	3.17646	1.12993	0.101628	11.1183	1.02251e-28	3.54958e-28	K19130	csy4, cas6f; CRISPR-associated endonuclease Csy4 [EC:3.1.-.-]	other			K01576	38.3207	1.46501	0.102504	14.2923	2.44313e-46	3.31951e-45	K01576	mdlC; benzoylformate decarboxylase [EC:4.1.1.7]	other
K02593	5.05544	1.06275	0.0694258	15.3077	6.78931e-53	1.48425e-51	K02593	nifT; nitrogen fixation protein NifT	other			K19128	3.17704	1.12749	0.101599	11.0975	1.29053e-28	4.46282e-28	K19128	csy2; CRISPR-associated protein Csy2	other			K07812	3.34947	1.45606	0.114105	12.7607	2.71778e-37	2.51037e-36	K07812	torZ; trimethylamine-N-oxide reductase (cytochrome c) [EC:1.7.2.3]	other
K00086	6.10458	1.06039	0.0946594	11.2021	3.98058e-29	3.17141e-28	K00086	dhaT; 1,3-propanediol dehydrogenase [EC:1.1.1.202]	other			K10565	19.4145	1.12722	0.0769759	14.6438	1.47577e-48	1.12066e-47	K10565	motD; chemotaxis protein MotD	other			K13479	3.21695	1.45438	0.114015	12.756	2.88703e-37	2.66281e-36	K13479	ygeT, xdhB; xanthine dehydrogenase FAD-binding subunit [EC:1.17.1.4]	other
K08364	60.3286	1.06009	0.0630795	16.8056	2.2197e-63	7.45962e-62	K08364	merP; periplasmic mercuric ion binding protein	HM resistance			K02572	17.2333	1.12628	0.0811595	13.8774	8.68651e-44	5.60586e-43	K02572	napF; ferredoxin-type protein NapF	other			K07281	7.04533	1.45335	0.130787	11.1123	1.09343e-28	6.57933e-28	K07281	ipct; 1L-myo-inositol 1-phosphate cytidylyltransferase [EC:2.7.7.74]	other
K14750	4.76591	1.05245	0.0960669	10.9554	6.25839e-28	4.6628e-27	K14750	etbAc; ethylbenzene dioxygenase ferredoxin component	xenobiotics metabolism			K15924	7.4186	1.12597	0.116365	9.67621	3.80552e-22	1.06058e-21	K15924	xynC; glucuronoarabinoxylan endo-1,4-beta-xylanase [EC:3.2.1.136]	EPS/biofilm			K01392	6.17977	1.45166	0.0977468	14.8512	6.83001e-50	1.06812e-48	K01392	THOP1; thimet oligopeptidase [EC:3.4.24.15]	other
K18291	17.3233	1.05047	0.0717022	14.6504	1.33904e-48	2.54055e-47	K18291	ich-P; itaconyl-CoA hydratase / mesaconyl-C4 CoA hydratase [EC:4.2.1.56 4.2.1.-]	other			K08299	33.2608	1.12225	0.0763248	14.7036	6.11468e-49	4.69983e-48	K08299	caiD; crotonobetainyl-CoA hydratase [EC:4.2.1.149]	other			K18242	40.5917	1.44597	0.0871166	16.5982	7.18669e-62	2.27028e-60	K18242	nagG; salicylate 5-hydroxylase large subunit [EC:1.14.13.172]	other
K18376	2.02527	1.05004	0.0949283	11.0614	1.93104e-28	1.47525e-27	K18376	hrpF; type III secretion translocon protein HrpF	secretion systems			K19106	2.90633	1.12065	0.107411	10.4334	1.74587e-25	5.38856e-25	K19106	nocL; nocardicin N-oxygenase [EC:1.14.13.-]	other			K02182	68.6272	1.44517	0.0756097	19.1135	1.94945e-81	2.3239e-79	K02182	caiC; carnitine-CoA ligase [EC:6.2.1.48]	other
K00314	1.86289	1.04939	0.0771373	13.6042	3.78293e-42	5.25286e-41	K00314	SARDH; sarcosine dehydrogenase [EC:1.5.8.3]	other			K16422	55.9143	1.12032	0.0713222	15.7079	1.33625e-55	1.36389e-54	K16422	hmo, nocN; 4-hydroxymandelate oxidase [EC:1.1.3.46]	other			K18243	40.6665	1.44215	0.0869524	16.5856	8.86379e-62	2.77235e-60	K18243	nagH; salicylate 5-hydroxylase small subunit [EC:1.14.13.172]	other
K16259	17.164	1.04745	0.0777887	13.4654	2.50043e-41	3.36838e-40	K16259	mxaL; mxaL protein	other			K00493	15.3119	1.11598	0.0850246	13.1253	2.35754e-39	1.25063e-38	K00493	E1.14.14.1; unspecific monooxygenase [EC:1.14.14.1]	other			K18702	43.9883	1.43581	0.100752	14.251	4.422e-46	5.91911e-45	K18702	uctC; CoA:oxalate CoA-transferase [EC:2.8.3.19]	other
K02586	6.49532	1.04206	0.0737053	14.1382	2.20981e-45	3.62638e-44	K02586	nifD; nitrogenase molybdenum-iron protein alpha chain [EC:1.18.6.1]	other			K19129	3.18102	1.11181	0.101497	10.9541	6.34762e-28	2.12981e-27	K19129	csy3; CRISPR-associated protein Csy3	other			K10220	69.4127	1.43512	0.0756254	18.9766	2.66125e-80	3.00246e-78	K10220	ligJ; 4-oxalmesaconate hydratase [EC:4.2.1.83]	other
K19054	4.02585	1.03979	0.105763	9.83135	8.25039e-23	4.78659e-22	K19054	FXN; frataxin [EC:1.16.3.1]	other			K03287	4.31981	1.11006	0.0746875	14.8628	5.75042e-50	4.62228e-49	K03287	TC.OMF; outer membrane factor, OMF family	other			K07803	3.78165	1.42718	0.112372	12.7005	5.87525e-37	5.3719e-36	K07803	zraP; zinc resistance-associated protein	HM resistance
K16953	1.84553	1.03396	0.0772107	13.3914	6.79127e-41	8.95767e-40	K16953	dddL; dimethylpropiothetin dethiomethylase [EC:4.4.1.3]	other			K19701	20.0704	1.10686	0.0946788	11.6907	1.42244e-31	5.59588e-31	K19701	ywaD; aminopeptidase YwaD [EC:3.4.11.6 3.4.11.10]	other			K12299	3.34127	1.42102	0.113635	12.5051	6.99761e-36	6.08966e-35	K12299	garP; MFS transporter, ACS family, probable galactarate transporter	other
K16256	13.2952	1.03221	0.0728844	14.1623	1.56685e-45	2.57795e-44	K16256	mxaA; mxaA protein	other			K07481	211.962	1.10596	0.0717898	15.4055	1.50323e-53	1.39463e-52	K07481	K07481; transposase, IS5 family	other			K10219	50.6543	1.41756	0.0865509	16.3783	2.73177e-60	7.84514e-59	K10219	ligC; 2-hydroxy-4-carboxymuconate semialdehyde hemiacetal dehydrogenase [EC:1.1.1.312]	other
K02585	5.89694	1.02973	0.0710413	14.4947	1.30788e-47	2.40909e-46	K02585	nifB; nitrogen fixation protein NifB	other			K18844	12.7305	1.10373	0.0785994	14.0424	8.5702e-45	5.80971e-44	K18844	aph, spcN; spectinomycin phosphotransferase	other			K10552	60.2859	1.41621	0.0814851	17.38	1.17043e-67	6.01201e-66	K10552	frcB; fructose transport system substrate-binding protein	carbohydrates metabolism
K01602	9.57214	1.02265	0.0655768	15.5947	7.90807e-55	1.82347e-53	K01602	rbcS; ribulose-bisphosphate carboxylase small chain [EC:4.1.1.39]	other			K00073	5.68375	1.10357	0.0946576	11.6585	2.07656e-31	8.1036e-31	K00073	allD; ureidoglycolate dehydrogenase (NAD+) [EC:1.1.1.350]	other			K19200	35.3179	1.41617	0.109429	12.9414	2.62726e-38	2.51882e-37	K19200	IAL; isopenicillin-N N-acyltransferase like protein	antibiotic resistance and biosynthesis
K02587	5.73679	1.02136	0.0698916	14.6135	2.30495e-48	4.34707e-47	K02587	nifE; nitrogenase molybdenum-cofactor synthesis protein NifE	other			K08777	3.28923	1.10307	0.114312	9.64967	4.93126e-22	1.37129e-21	K08777	nprB; neutral peptidase B [EC:3.4.24.-]	other			K10553	60.2901	1.41529	0.0814605	17.3739	1.30038e-67	6.57264e-66	K10553	frcC; fructose transport system permease protein	carbohydrates metabolism
K07026	9.63465	1.0194	0.0811675	12.5593	3.53616e-36	3.80604e-35	K07026	E3.1.3.70; mannosyl-3-phosphoglycerate phosphatase [EC:3.1.3.70]	carbohydrates metabolism			K18235	9.75173	1.10302	0.0912453	12.0886	1.21408e-33	5.18281e-33	K18235	vgb; virginiamycin B lyase [EC:4.2.99.-]	other			K01453	116.306	1.40628	0.0770398	18.254	1.92461e-74	1.44758e-72	K01453	nylB; 6-aminohexanoate-oligomer exohydrolase [EC:3.5.1.46]	other
K02597	7.34969	1.01412	0.0747007	13.5757	5.57971e-42	7.69708e-41	K02597	nifZ; nitrogen fixation protein NifZ	other			K10107	52.1949	1.10221	0.0728776	15.1241	1.12294e-51	9.6396e-51	K10107	ABC-2.CPSE.P1; capsular polysaccharide transport system permease protein	other			K15546	40.504	1.40487	0.086964	16.1547	1.0528e-58	2.71493e-57	K15546	boxR, bzdR; XRE family transcriptional regulator, aerobic/anaerobic benzoate catabolism transcriptional regulator	other
K02592	5.32931	1.0137	0.0702304	14.434	3.16338e-47	5.71036e-46	K02592	nifN; nitrogenase molybdenum-iron protein NifN	other			K19064	7.52029	1.09979	0.11153	9.8609	6.14972e-23	1.7581e-22	K19064	lysDH; lysine 6-dehydrogenase [EC:1.4.1.18]	aminoacids metabolism			K10554	60.6932	1.40344	0.0810388	17.3181	3.43239e-67	1.64287e-65	K10554	frcA; fructose transport system ATP-binding protein	carbohydrates metabolism
K01452	2.97049	1.01228	0.109254	9.26538	1.94381e-20	9.38197e-20	K01452	E3.5.1.41; chitin deacetylase [EC:3.5.1.41]	other			K19419	7.80902	1.09947	0.115246	9.54022	1.42529e-21	3.86979e-21	K19419	epsG; transmembrane protein EpsG	other			K01167	50.7135	1.40297	0.0811064	17.2979	4.8813e-67	2.3015e-65	K01167	E3.1.27.3; ribonuclease T1 [EC:3.1.27.3]	other
K10210	1.97584	1.00722	0.0960934	10.4817	1.04833e-25	7.03116e-25	K10210	crtP; diapolycopene oxygenase [EC:1.14.99.44]	other			K13776	6.54181	1.0993	0.1008	10.9058	1.08113e-27	3.58185e-27	K13776	atuH; citronellyl-CoA synthetase [EC:6.2.1.-]	other			K05599	11.7984	1.39902	0.112444	12.442	1.54634e-35	1.31846e-34	K05599	antA; anthranilate 1,2-dioxygenase (deaminating, decarboxylating) large subunit [EC:1.14.12.1]	xenobiotics metabolism
K15739	2.15201	1.00648	0.104384	9.64207	5.31052e-22	2.91755e-21	K15739	vanB, vanA, vanD; D-alanine---(R)-lactate ligase [EC:6.1.2.1]	aminoacids metabolism			K17203	24.7026	1.09825	0.0938863	11.6976	1.31071e-31	5.16598e-31	K17203	K17203, eryF; erythritol transport system permease protein	carbohydrates metabolism			K18029	56.3059	1.39405	0.0722512	19.2945	5.97108e-83	8.20115e-81	K18029	nicA; nicotinate dehydrogenase subunit A [EC:1.17.2.1]	other
K18347	2.15201	1.00648	0.104384	9.64207	5.31052e-22	2.91755e-21	K18347	vanH; D-specific alpha-keto acid dehydrogenase [EC:1.1.1.-]	other			K19191	24.8462	1.09263	0.0910295	12.003	3.42735e-33	1.4436e-32	K19191	mabO; 4-methylaminobutanoate oxidase (formaldehyde-forming) [EC:1.5.3.19]	other			K00306	7.36146	1.38273	0.106495	12.9839	1.50954e-38	1.46953e-37	K00306	PIPOX; sarcosine oxidase / L-pipecolate oxidase [EC:1.5.3.1 1.5.3.7]	other
K00701	27.7905	-1.00015	0.0732403	-13.6558	1.86447e-42	2.67114e-41	K00701	cgt; cyclomaltodextrin glucanotransferase [EC:2.4.1.19]	other			K01477	18.6071	1.08807	0.0785791	13.8468	1.33083e-43	8.51894e-43	K01477	alc, ALLC; allantoicase [EC:3.5.3.4]	other			K02525	62.9607	1.37797	0.0669098	20.5944	3.08231e-94	1.391e-91	K02525	kdgR; LacI family transcriptional regulator, kdg operon repressor	other
K19736	52.475	-1.00445	0.0711799	-14.1114	3.2289e-45	5.27136e-44	K19736	aefR; TetR/AcrR family transcriptional regulator, regulator of autoinduction and epiphytic fitness	other			K05797	21.8513	1.08644	0.101075	10.7488	6.00186e-27	1.94261e-26	K05797	pchF; 4-cresol dehydrogenase (hydroxylating) flavoprotein subunit [EC:1.17.99.1]	other			K12055	18.6715	1.37096	0.104329	13.1408	1.92167e-39	1.94569e-38	K12055	K12055, parA; chromosome partitioning related protein ParA	other
K05874	384.622	-1.00464	0.0515154	-19.5018	1.05959e-84	7.43833e-83	K05874	tsr; methyl-accepting chemotaxis protein I, serine sensor receptor	aminoacids metabolism			K18074	5.96387	1.08384	0.0795771	13.62	3.04432e-42	1.81282e-41	K18074	tphA2; terephthalate 1,2-dioxygenase oxygenase component alpha subunit [EC:1.14.12.15]	other			K02509	99.8505	1.36845	0.0763466	17.9242	7.63189e-72	5.02273e-70	K02509	hpaH; 2-oxo-hept-3-ene-1,7-dioate hydratase [EC:4.2.1.-]	other
K01576	38.3207	-1.00539	0.0828812	-12.1305	7.27619e-34	7.08335e-33	K01576	mdlC; benzoylformate decarboxylase [EC:4.1.1.7]	other			K18076	5.96008	1.08255	0.0795881	13.602	3.89859e-42	2.3128e-41	K18076	tphB; 1,2-dihydroxy-3,5-cyclohexadiene-1,4-dicarboxylate dehydrogenase [EC:1.3.1.53]	other			K09960	14.4098	1.36476	0.0976045	13.9825	1.99282e-44	2.5031e-43	K09960	K09960; uncharacterized protein	other
K00151	76.1182	-1.00765	0.0696624	-14.4647	2.02441e-47	3.67535e-46	K00151	hpaE, hpcC; 5-carboxymethyl-2-hydroxymuconic-semialdehyde dehydrogenase [EC:1.2.1.60]	other			K13670	6.46829	1.08111	0.0788549	13.7101	8.8307e-43	5.42727e-42	K13670	pimF; putative glycosyltransferase [EC:2.4.-.-]	other			K02487	18.2968	1.36449	0.107448	12.6991	5.97966e-37	5.45946e-36	K02487	pilL; type IV pili sensor histidine kinase and response regulator	aminoacids metabolism
K14446	59.712	-1.01136	0.0622504	-16.2467	2.35797e-59	6.53406e-58	K14446	ccr; crotonyl-CoA carboxylase/reductase [EC:1.3.1.85]	other			K16566	20.4688	1.07552	0.0817966	13.1487	1.73203e-39	9.24235e-39	K16566	exoY; exopolysaccharide production protein ExoY	other			K14578	41.9121	1.36234	0.0899666	15.1427	8.46345e-52	1.44519e-50	K14578	nahAb, nagAb, ndoA, nbzAb, dntAb; naphthalene 1,2-dioxygenase ferredoxin component	other
K07792	9.11238	-1.01153	0.0875663	-11.5516	7.24518e-31	6.27916e-30	K07792	dcuB; anaerobic C4-dicarboxylate transporter DcuB	other			K12540	10.5792	1.07349	0.0984783	10.9008	1.14255e-27	3.77542e-27	K12540	prsE; membrane fusion protein	other			K13522	61.5397	1.35675	0.0760198	17.8473	3.03123e-71	1.97436e-69	K13522	K13522, nadM; bifunctional NMN adenylyltransferase/nudix hydrolase [EC:2.7.7.1 3.6.1.-]	other
K06945	87.4447	-1.0161	0.0749012	-13.5659	6.37849e-42	8.76072e-41	K06945	K06945; uncharacterized protein	other			K11441	22.1867	1.07275	0.0721373	14.8709	5.09366e-50	4.11531e-49	K11441	kguK; dehydrogluconokinase [EC:2.7.1.13]	other			K15269	50.8359	1.35531	0.0777677	17.4277	5.08851e-68	2.6791e-66	K15269	pecM; probable blue pigment (indigoidine) exporter	other
K14053	5.65266	-1.02078	0.0875998	-11.6528	2.21999e-31	1.96167e-30	K14053	ompG; outer membrane protein G	other			K17228	53.8915	1.07161	0.0572631	18.7137	3.82536e-78	1.43861e-76	K17228	sfnG; dimethylsulfone monooxygenase [EC:1.14.14.35]	other			K00021	9.42277	1.35401	0.102286	13.2374	5.33587e-40	5.49055e-39	K00021	HMGCR; hydroxymethylglutaryl-CoA reductase (NADPH) [EC:1.1.1.34]	other
K11003	51.9554	-1.02256	0.0617525	-16.5589	1.37992e-61	4.35916e-60	K11003	hlyD, cyaD; hemolysin D	other			K01499	7.38441	1.06996	0.0696187	15.3688	2.6492e-53	2.42926e-52	K01499	mch; methenyltetrahydromethanopterin cyclohydrolase [EC:3.5.4.27]	other			K07250	46.1318	1.34316	0.0829684	16.1888	6.05338e-59	1.59355e-57	K07250	gabT; 4-aminobutyrate aminotransferase / (S)-3-amino-2-methylpropionate transaminase [EC:2.6.1.19 2.6.1.22]	other
K00693	24.3266	-1.02322	0.0710044	-14.4107	4.43444e-47	7.93677e-46	K00693	GYS; glycogen synthase [EC:2.4.1.11]	other			K03620	10.3082	1.06902	0.0860268	12.4266	1.87412e-35	8.46366e-35	K03620	hyaC; Ni/Fe-hydrogenase 1 B-type cytochrome subunit	other			K06955	111.611	1.34281	0.0673319	19.9432	1.71696e-88	4.51989e-86	K06955	K06955; uncharacterized protein	other
K19727	27.3558	-1.02491	0.0743187	-13.7908	2.89711e-43	4.31696e-42	K19727	dcsG; O-ureido-D-serine cyclo-ligase [EC:6.3.3.5]	aminoacids metabolism			K06974	35.3419	1.06886	0.0922084	11.5917	4.53805e-31	1.744e-30	K06974	amzA, AMZ2, AMZ1; archaemetzincin [EC:3.4.-.-]	HM resistance			K01974	50.1791	1.34064	0.079694	16.8223	1.6739e-63	6.22099e-62	K01974	RTCA, rtcA; RNA 3'-terminal phosphate cyclase (ATP) [EC:6.5.1.4]	other
K19049	55.3726	-1.02645	0.0605769	-16.9446	2.1086e-64	7.40117e-63	K19049	cslA; chondroitin AC lyase [EC:4.2.2.5]	other			K19155	32.0352	1.06866	0.0720561	14.831	9.23566e-50	7.34898e-49	K19155	yhaV; toxin YhaV [EC:3.1.-.-]	other			K00455	46.9287	1.33517	0.0862804	15.4747	5.13826e-54	1.01767e-52	K00455	hpaD, hpcB; 3,4-dihydroxyphenylacetate 2,3-dioxygenase [EC:1.13.11.15]	xenobiotics metabolism
K06976	64.9746	-1.03274	0.065176	-15.8453	1.51383e-56	3.87222e-55	K06976	K06976; uncharacterized protein	other			K00201	7.35207	1.06847	0.0698654	15.2932	8.48319e-53	7.62401e-52	K00201	fwdB, fmdB; formylmethanofuran dehydrogenase subunit B [EC:1.2.7.12]	other			K07715	50.654	1.33284	0.0785081	16.9771	1.21362e-64	4.94687e-63	K07715	glrR, qseF; two-component system, NtrC family, response regulator GlrR	other
K07086	56.7555	-1.03852	0.0676081	-15.3608	2.99678e-53	6.64338e-52	K07086	K07086; uncharacterized protein	other			K09154	7.20274	1.06789	0.069557	15.3527	3.39634e-53	3.10088e-52	K09154	K09154; uncharacterized protein	other			K13774	52.2889	1.32926	0.0827896	16.0559	5.2001e-58	1.2884e-56	K13774	atuB; citronellol/citronellal dehydrogenase	other
K01458	152.55	-1.04247	0.060102	-17.3451	2.14857e-67	8.75783e-66	K01458	hutG; N-formylglutamate deformylase [EC:3.5.1.68]	other			K18313	3.42007	1.06702	0.120027	8.88985	6.11896e-19	1.53168e-18	K18313	sct; succinyl-CoA---D-citramalate CoA-transferase [EC:2.8.3.20]	other			K07711	49.0102	1.32585	0.0796062	16.6551	2.77883e-62	9.24485e-61	K07711	glrK, qseE; two-component system, NtrC family, sensor histidine kinase GlrK [EC:2.7.13.3]	aminoacids metabolism
K13777	38.323	-1.04504	0.0702631	-14.8732	4.91742e-50	9.86294e-49	K13777	atuF; geranyl-CoA carboxylase alpha subunit [EC:6.4.1.5]	other			K19615	4.49362	1.06533	0.101552	10.4905	9.55669e-26	2.96412e-25	K19615	fitD, mcf; insecticidal toxin	other			K13580	65.216	1.32462	0.0766355	17.2847	6.13646e-67	2.82994e-65	K13580	K13580; magnesium chelatase subunit ChlD-like protein	other
K02849	25.709	-1.04974	0.0609485	-17.2234	1.77144e-66	6.95154e-65	K02849	waaQ, rfaQ; heptosyltransferase III [EC:2.4.-.-]	other			K00202	7.35485	1.06428	0.0698767	15.2309	2.20676e-52	1.93106e-51	K00202	fwdC, fmdC; formylmethanofuran dehydrogenase subunit C [EC:1.2.7.12]	other			K04780	3.70858	1.32095	0.108563	12.1676	4.62341e-34	3.69604e-33	K04780	dhbF; nonribosomal peptide synthetase DhbF	other
K11924	28.7234	-1.05338	0.0643817	-16.3614	3.60456e-60	1.05924e-58	K11924	mntR; DtxR family transcriptional regulator, manganese transport regulator	other			K00672	7.35543	1.06334	0.0698778	15.2172	2.71959e-52	2.36346e-51	K00672	ftr; formylmethanofuran--tetrahydromethanopterin N-formyltransferase [EC:2.3.1.101]	other			K11924	28.7234	1.31907	0.0801402	16.4595	7.1685e-61	2.13635e-59	K11924	mntR; DtxR family transcriptional regulator, manganese transport regulator	other
K13006	12.9167	-1.05489	0.104041	-10.1392	3.70085e-24	2.28571e-23	K13006	wbqR; UDP-perosamine 4-acetyltransferase [EC:2.3.1.-]	other			K00200	7.35573	1.06304	0.069848	15.2194	2.62974e-52	2.29168e-51	K00200	fwdA, fmdA; formylmethanofuran dehydrogenase subunit A [EC:1.2.7.12]	other			K12536	109.359	1.3176	0.0700939	18.7977	7.8856e-79	8.03568e-77	K12536	hasD, prtD, aprD; ATP-binding cassette, subfamily C, bacterial exporter for protease/lipase	other
K08323	165.506	-1.05555	0.0490153	-21.5351	7.30444e-103	1.02554e-100	K08323	rspA, manD; mannonate dehydratase [EC:4.2.1.8]	other			K10714	7.50331	1.05335	0.0710039	14.8351	8.68553e-50	6.92868e-49	K10714	mtdB; methylene-tetrahydromethanopterin dehydrogenase [EC:1.5.1.-]	other			K12137	3.61792	1.31508	0.110988	11.8489	2.17981e-32	1.583e-31	K12137	hyfB; hydrogenase-4 component B [EC:1.-.-.-]	other
K19776	10.7705	-1.05857	0.0864769	-12.241	1.87656e-34	1.86417e-33	K19776	dgoR; GntR family transcriptional regulator, galactonate operon transcriptional repressor	other			K18904	16.453	1.04901	0.0932118	11.2541	2.21153e-29	7.96151e-29	K18904	nodT, ameC; outer membrane protein, multidrug efflux system	antibiotic resistance and biosynthesis			K13631	4.09561	1.31261	0.109298	12.0095	3.16937e-33	2.42716e-32	K13631	soxS; AraC family transcriptional regulator, mar-sox-rob regulon activator	other
K11731	38.7435	-1.05858	0.074208	-14.265	3.61439e-46	6.17182e-45	K11731	atuD; citronellyl-CoA dehydrogenase [EC:1.3.99.-]	other			K19058	14.2901	1.0462	0.0979126	10.685	1.19632e-26	3.83866e-26	K19058	merC; mercuric ion transport protein	HM resistance			K01026	14.1694	1.30686	0.0814951	16.0361	7.15033e-58	1.751e-56	K01026	pct; propionate CoA-transferase [EC:2.8.3.1]	other
K14259	55.4854	-1.065	0.0576177	-18.4838	2.78745e-76	1.40889e-74	K14259	kdxD; 2-dehydro-3-deoxy-D-arabinonate dehydratase [EC:4.2.1.141]	other			K01156	44.0559	1.04316	0.0848778	12.2902	1.02298e-34	4.53241e-34	K01156	res; type III restriction enzyme [EC:3.1.21.5]	other			K16117	3.67999	1.30633	0.117149	11.151	7.07965e-29	4.30503e-28	K16117	snbC; pristinamycin I synthase 2	other
K01545	39.4071	-1.06578	0.0672383	-15.8507	1.38974e-56	3.56926e-55	K01545	kdpF; K+-transporting ATPase ATPase F chain	other			K08720	3.23947	1.03961	0.0957881	10.8532	1.92534e-27	6.30276e-27	K08720	ompU; outer membrane protein OmpU	other			K01674	70.2477	1.3044	0.0921365	14.1573	1.68454e-45	2.1676e-44	K01674	cah; carbonic anhydrase [EC:4.2.1.1]	other
K13778	37.7256	-1.06722	0.0708966	-15.0532	3.28982e-51	6.92836e-50	K13778	atuC; geranyl-CoA carboxylase beta subunit [EC:6.4.1.5]	other			K13786	14.0177	1.03895	0.0852178	12.1917	3.44e-34	1.502e-33	K13786	cobR; cob(II)yrinic acid a,c-diamide reductase [EC:1.16.8.1]	other			K14414	49.0313	1.30368	0.080271	16.2409	2.58889e-59	7.11157e-58	K14414	rtcR; transcriptional regulatory protein RtcR	other
K07250	46.1318	-1.06744	0.0670699	-15.9154	4.9574e-57	1.29425e-55	K07250	gabT; 4-aminobutyrate aminotransferase / (S)-3-amino-2-methylpropionate transaminase [EC:2.6.1.19 2.6.1.22]	other			K18294	41.7087	1.03874	0.0638924	16.2577	1.97143e-59	2.46644e-58	K18294	nfxB; TetR/AcrR family transcriptional regulator, mexCD-oprJ operon repressor	other			K09934	9.62872	1.3026	0.104208	12.5	7.46506e-36	6.4786e-35	K09934	K09934; uncharacterized protein	other
K13408	71.6407	-1.07967	0.0538383	-20.0539	1.8673e-89	1.57302e-87	K13408	raxA; membrane fusion protein	other			K04112	3.66532	1.03794	0.0929136	11.171	5.65435e-29	1.98468e-28	K04112	bcrC, badD; benzoyl-CoA reductase subunit C [EC:1.3.7.8]	other			K11918	6.22719	1.30204	0.10634	12.2441	1.80748e-34	1.46971e-33	K11918	lip3; type VI secretion system protein	secretion systems
K11527	75.5971	-1.08276	0.0693986	-15.602	7.05782e-55	1.63939e-53	K11527	K11527; two-component system, sensor histidine kinase and response regulator [EC:2.7.13.3]	aminoacids metabolism			K04113	3.66532	1.03794	0.0929136	11.171	5.65435e-29	1.98468e-28	K04113	bcrB, badE; benzoyl-CoA reductase subunit B [EC:1.3.7.8]	other			K01822	14.4267	1.29588	0.146031	8.87404	7.05406e-19	2.282e-18	K01822	E5.3.3.1; steroid Delta-isomerase [EC:5.3.3.1]	other
K07685	7.62268	-1.08722	0.0814111	-13.3547	1.11267e-40	1.44946e-39	K07685	narP; two-component system, NarL family, nitrate/nitrite response regulator NarP	other			K04788	2.95663	1.03203	0.105954	9.74044	2.02675e-22	5.71651e-22	K04788	mbtB; mycobactin phenyloxazoline synthetase	xenobiotics metabolism			K04110	41.6124	1.2914	0.0883014	14.6249	1.94965e-48	2.8713e-47	K04110	badA; benzoate-CoA ligase [EC:6.2.1.25]	other
K10001	347.153	-1.09039	0.0641851	-16.9882	1.00442e-64	3.60565e-63	K10001	gltI, aatJ; glutamate/aspartate transport system substrate-binding protein	other			K13779	33.5881	1.0319	0.0924025	11.1674	5.88533e-29	2.0646e-28	K13779	atuE; isohexenylglutaconyl-CoA hydratase [EC:4.2.1.57]	other			K00880	44.6122	1.28314	0.0894577	14.3436	1.16868e-46	1.60168e-45	K00880	lyxK; L-xylulokinase [EC:2.7.1.53]	other
K08691	58.638	-1.09795	0.0616196	-17.8181	5.11212e-71	2.34046e-69	K08691	mcl; malyl-CoA/(S)-citramalyl-CoA lyase [EC:4.1.3.24 4.1.3.25]	other			K15781	9.31743	1.0275	0.0937734	10.9573	6.12934e-28	2.05766e-27	K15781	serB-plsC; putative phosphoserine phosphatase / 1-acylglycerol-3-phosphate O-acyltransferase [EC:3.1.3.3 2.3.1.51]	aminoacids metabolism			K17204	20.6725	1.28162	0.105408	12.1587	5.15948e-34	4.10934e-33	K17204	eryE; erythritol transport system ATP-binding protein	carbohydrates metabolism
K19073	3.28223	-1.10496	0.081129	-13.6198	3.05488e-42	4.27955e-41	K19073	DVR; divinyl chlorophyllide a 8-vinyl-reductase [EC:1.3.1.75]	other			K04033	44.8217	1.02592	0.0666054	15.403	1.56323e-53	1.44817e-52	K04033	eutR; AraC family transcriptional regulator, ethanolamine operon transcriptional activator	other			K17202	20.6548	1.28103	0.10547	12.1459	6.03382e-34	4.78315e-33	K17202	K17202, eryG; erythritol transport system substrate-binding protein	carbohydrates metabolism
K13875	52.6424	-1.11519	0.0671265	-16.6133	5.58626e-62	1.80071e-60	K13875	K13875, araC; L-arabonate dehydrase [EC:4.2.1.25]	other			K05714	11.5296	1.02358	0.0906123	11.2962	1.36948e-29	4.96978e-29	K05714	mhpC; 2-hydroxy-6-oxonona-2,4-dienedioate hydrolase [EC:3.7.1.14]	other			K08983	74.5632	1.27892	0.0697489	18.336	4.2688e-75	3.45772e-73	K08983	K08983; putative membrane protein	other
K09251	11.7585	-1.11595	0.0741781	-15.0442	3.76884e-51	7.8586e-50	K09251	patA; putrescine aminotransferase [EC:2.6.1.82]	other			K02574	10.3629	1.02357	0.0794772	12.8788	5.92551e-38	2.95481e-37	K02574	napH; ferredoxin-type protein NapH	other			K03785	58.1974	1.27283	0.0701961	18.1324	1.76725e-73	1.24061e-71	K03785	aroD; 3-dehydroquinate dehydratase I [EC:4.2.1.10]	other
K06141	8.84863	-1.12268	0.0884108	-12.6984	6.03555e-37	6.68993e-36	K06141	tsgA; MFS transporter, TsgA protein	other			K02573	10.3792	1.02244	0.079422	12.8735	6.34869e-38	3.16084e-37	K02573	napG; ferredoxin-type protein NapG	other			K01458	152.55	1.27146	0.0739135	17.202	2.56513e-66	1.12545e-64	K01458	hutG; N-formylglutamate deformylase [EC:3.5.1.68]	other
K11534	13.6512	-1.1243	0.0741905	-15.1542	7.1054e-52	1.52176e-50	K11534	deoR; DeoR family transcriptional regulator, deoxyribose operon repressor	other			K00862	11.0818	1.02116	0.0940695	10.8554	1.88061e-27	6.15951e-27	K00862	eryA; erythritol kinase (D-erythritol 1-phosphate-forming) [EC:2.7.1.215]	carbohydrates metabolism			K16514	30.4882	1.26717	0.0784766	16.1471	1.18944e-58	3.05482e-57	K16514	galD; 4-oxalomesaconate tautomerase [EC:5.3.2.8]	other
K11935	30.624	-1.12713	0.0662354	-17.017	6.14493e-65	2.23124e-63	K11935	pgaA; biofilm PGA synthesis protein PgaA	other			K09844	9.52137	1.02022	0.0690515	14.7748	2.13056e-49	1.67632e-48	K09844	crtC; carotenoid 1,2-hydratase [EC:4.2.1.131]	other			K07685	7.62268	1.26544	0.102939	12.2931	9.86633e-35	8.08502e-34	K07685	narP; two-component system, NarL family, nitrate/nitrite response regulator NarP	other
K14060	6.80696	-1.12716	0.0904728	-12.4586	1.25555e-35	1.3177e-34	K14060	pinR; putative DNA-invertase from lambdoid prophage Rac	other			K16444	6.63484	1.01745	0.0926855	10.9774	4.90609e-28	1.65669e-27	K16444	gtfB, gtfE; vancomycin aglycone glucosyltransferase [EC:2.4.1.310]	carbohydrates metabolism			K11935	30.624	1.2612	0.0821492	15.3525	3.40685e-53	6.31216e-52	K11935	pgaA; biofilm PGA synthesis protein PgaA	other
K16190	18.9857	-1.12788	0.0758867	-14.8627	5.75396e-50	1.15043e-48	K16190	GLCAK; glucuronokinase [EC:2.7.1.43]	EPS/biofilm			K08226	17.1253	1.01694	0.0803404	12.6579	1.01143e-36	4.81919e-36	K08226	pucC; MFS transporter, BCD family, chlorophyll transporter	other			K11921	83.1881	1.25837	0.0979744	12.8438	9.3136e-38	8.71753e-37	K11921	cynR; LysR family transcriptional regulator, cyn operon transcriptional activator	other
K15773	26.7636	-1.13029	0.0691766	-16.3391	5.19783e-60	1.49954e-58	K15773	hipB; HTH-type transcriptional regulator / antitoxin HipB	other			K10954	11.8721	1.01688	0.131863	7.7116	1.24247e-14	2.59502e-14	K10954	zot; zona occludens toxin	other			K01133	75.7528	1.25647	0.0618156	20.3261	7.56249e-92	2.98624e-89	K01133	betC; choline-sulfatase [EC:3.1.6.6]	other
K00007	34.4308	-1.13628	0.0752103	-15.108	1.4334e-51	3.05953e-50	K00007	dalD; D-arabinitol 4-dehydrogenase [EC:1.1.1.11]	other			K10025	65.6259	1.01113	0.0703526	14.3724	7.71659e-47	5.55911e-46	K10025	aotP; arginine/ornithine transport system ATP-binding protein [EC:3.6.3.-]	aminoacids metabolism			K03304	29.9212	1.2561	0.104483	12.0221	2.72094e-33	2.09645e-32	K03304	tehA; tellurite resistance protein	HM resistance
K19687	79.3291	-1.13825	0.0750783	-15.1608	6.42461e-52	1.38063e-50	K19687	vapB; antitoxin VapB	other			K03618	10.0221	1.0111	0.0724544	13.955	2.93188e-44	1.93559e-43	K03618	hyaF; hydrogenase-1 operon protein HyaF	other			K18235	9.75173	1.2541	0.101564	12.3479	5.00144e-35	4.14143e-34	K18235	vgb; virginiamycin B lyase [EC:4.2.99.-]	other
K12436	4.19074	-1.13989	0.0888853	-12.8243	1.19878e-37	1.37208e-36	K12436	pks12; polyketide synthase 12	antibiotic resistance and biosynthesis			K01252	36.3921	1.00972	0.07323	13.7884	2.99423e-43	1.88422e-42	K01252	entB, dhbB, vibB, mxcF; bifunctional isochorismate lyase / aryl carrier protein [EC:3.3.2.1 6.3.2.14]	other			K02381	3.91131	1.24828	0.115549	10.8031	3.32884e-27	1.83202e-26	K02381	fdrA; FdrA protein	other
K06073	8.76443	-1.14185	0.0883402	-12.9256	3.22561e-38	3.76699e-37	K06073	ABC.VB12.P, btuC; vitamin B12 transport system permease protein	other			K10916	4.99133	1.00968	0.0980195	10.3009	6.98378e-25	2.11624e-24	K10916	cqsS; two-component system, CAI-1 autoinducer sensor kinase/phosphatase CqsS [EC:2.7.13.3 3.1.3.-]	other			K06887	18.5739	1.24634	0.0846994	14.7149	5.17469e-49	7.74732e-48	K06887	K06887; uncharacterized protein	other
K13631	4.09561	-1.15181	0.0846862	-13.6009	3.9537e-42	5.47795e-41	K13631	soxS; AraC family transcriptional regulator, mar-sox-rob regulon activator	other			K00696	24.2143	1.00639	0.0984811	10.2192	1.62759e-24	4.88046e-24	K00696	E2.4.1.14; sucrose-phosphate synthase [EC:2.4.1.14]	carbohydrates metabolism			K07814	262.825	1.24372	0.0681781	18.2422	2.38849e-74	1.77535e-72	K07814	K07814; putative two-component system response regulator	other
K13409	71.0281	-1.1568	0.0534926	-21.6254	1.0367e-103	1.52323e-101	K13409	raxB, cvaB; ATP-binding cassette, subfamily B, bacterial RaxB	other			K03619	9.98427	1.00583	0.0725975	13.8549	1.18801e-43	7.61242e-43	K03619	hyaE; hydrogenase-1 operon protein HyaE	other			K07291	3.81281	1.24132	0.11027	11.2571	2.13583e-29	1.34807e-28	K07291	dipps; CDP-L-myo-inositol myo-inositolphosphotransferase [EC:2.7.8.34]	other
K09161	24.0022	-1.15845	0.0641872	-18.048	8.17647e-73	3.79845e-71	K09161	K09161; uncharacterized protein	other			K16514	30.4882	1.00558	0.0701564	14.3334	1.35252e-46	9.66652e-46	K16514	galD; 4-oxalomesaconate tautomerase [EC:5.3.2.8]	other			K11936	39.2473	1.24098	0.0765542	16.2104	4.25649e-59	1.1347e-57	K11936	pgaC, icaA; poly-beta-1,6-N-acetyl-D-glucosamine synthase [EC:2.4.1.-]	carbohydrates metabolism
K09475	8.76059	-1.15941	0.0880005	-13.175	1.2216e-39	1.5223e-38	K09475	ompC; outer membrane pore protein C	other			K12989	22.0882	1.00529	0.0752212	13.3645	9.75111e-41	5.44236e-40	K12989	lpcC; mannosyltransferase [EC:2.4.1.-]	carbohydrates metabolism			K07131	84.7629	1.23952	0.0800905	15.4764	5.00444e-54	9.97415e-53	K07131	K07131; uncharacterized protein	other
K15358	35.2607	-1.1627	0.083978	-13.8453	1.3581e-43	2.05275e-42	K15358	ena; enamidase [EC:3.5.2.18]	other			K16553	11.7505	1.00367	0.0962001	10.4332	1.74926e-25	5.3964e-25	K16553	exoT; succinoglycan exporter	EPS/biofilm			K07874	2.69163	1.23913	0.126263	9.81386	9.81419e-23	3.77166e-22	K07874	RAB1A; Ras-related protein Rab-1A	other
K11929	8.59421	-1.16388	0.0872229	-13.3438	1.28735e-40	1.66669e-39	K11929	phoE; outer membrane pore protein E	other			K04035	8.72859	1.00153	0.0717136	13.9657	2.52276e-44	1.67249e-43	K04035	E1.14.13.81, acsF, chlE; magnesium-protoporphyrin IX monomethyl ester (oxidative) cyclase [EC:1.14.13.81]	other			K05986	52.6552	1.23472	0.0781756	15.7942	3.41087e-56	7.86492e-55	K05986	E3.1.30.1; nuclease S1 [EC:3.1.30.1]	other
K10748	8.70008	-1.1665	0.0881517	-13.2329	5.6652e-40	7.13003e-39	K10748	tus, tau; DNA replication terminus site-binding protein	other			K02448	23.7216	1.00071	0.0785211	12.7444	3.34871e-37	1.6325e-36	K02448	norD; nitric oxide reductase NorD protein	other			K19073	3.28223	1.22957	0.105933	11.6071	3.79411e-31	2.60274e-30	K19073	DVR; divinyl chlorophyllide a 8-vinyl-reductase [EC:1.3.1.75]	other
K10819	78.5011	-1.1672	0.0625846	-18.65	1.26327e-77	6.48891e-76	K10819	E2.7.13.3; histidine kinase [EC:2.7.13.3]	aminoacids metabolism			K14597	47.8971	-1.00057	0.0754321	-13.2645	3.71843e-40	2.0411e-39	K14597	cruC; chlorobactene glucosyltransferase	carbohydrates metabolism			K11311	10.6244	1.22752	0.115473	10.6304	2.15186e-26	1.10353e-25	K11311	antC; anthranilate 1,2-dioxygenase reductase component [EC:1.18.1.-]	xenobiotics metabolism
K03326	9.01631	-1.16881	0.0905466	-12.9084	4.0344e-38	4.69417e-37	K03326	TC.DCUC, dcuC, dcuD; C4-dicarboxylate transporter, DcuC family	other			K06446	99.0219	-1.0012	0.0623648	-16.0539	5.37113e-58	6.03823e-57	K06446	DCAA; acyl-CoA dehydrogenase [EC:1.3.99.-]	other			K05600	10.6257	1.22538	0.115417	10.617	2.48398e-26	1.26972e-25	K05600	antB; anthranilate 1,2-dioxygenase (deaminating, decarboxylating) small subunit [EC:1.14.12.1]	xenobiotics metabolism
K07703	8.67428	-1.16964	0.0882571	-13.2527	4.35494e-40	5.49192e-39	K07703	dcuR; two-component system, CitB family, response regulator DcuR	other			K18827	8.15738	-1.00137	0.0901606	-11.1065	1.16644e-28	4.03812e-28	K18827	wbdD, wbbD; O-antigen chain-terminating methyltransferase [EC:2.1.1.- 2.1.1.294 2.7.1.181]	other			K19711	5.33262	1.22367	0.120667	10.1409	3.63675e-24	1.49882e-23	K19711	E1.1.1.387; L-serine 3-dehydrogenase (NAD+) [EC:1.1.1.387]	aminoacids metabolism
K19303	8.6731	-1.16991	0.0882641	-13.2546	4.24395e-40	5.37341e-39	K19303	mepH; murein DD-endopeptidase [EC:3.4.-.-]	other			K04844	6.25627	-1.00161	0.0950077	-10.5424	5.50508e-26	1.72269e-25	K04844	ycjT; hypothetical glycosyl hydrolase [EC:3.2.1.-]	other			K01777	19.2784	1.2193	0.10262	11.8816	1.47448e-32	1.08702e-31	K01777	prdF; proline racemase [EC:5.1.1.4]	aminoacids metabolism
K12149	8.6856	-1.17195	0.0881692	-13.292	2.57528e-40	3.29365e-39	K12149	dinI; DNA-damage-inducible protein I	other			K10240	16.1008	-1.00299	0.0940877	-10.6601	1.56349e-26	4.99401e-26	K10240	cebE; cellobiose transport system substrate-binding protein	other			K10546	82.1024	1.21333	0.0773806	15.68	2.07154e-55	4.56027e-54	K10546	ABC.GGU.S, chvE; putative multiple sugar transport system substrate-binding protein	carbohydrates metabolism
K16875	2.66694	-1.17406	0.0935647	-12.5481	4.07203e-36	4.37535e-35	K16875	hmfG; 2,5-furandicarboxylate decarboxylase 2	other			K13775	142.423	-1.00436	0.0480085	-20.9204	3.48888e-97	2.4492e-95	K13775	atuG; citronellol/citronellal dehydrogenase	other			K03458	119.337	1.21189	0.0635188	19.0793	3.75511e-81	4.39347e-79	K03458	TC.NCS2; nucleobase:cation symporter-2, NCS2 family	other
K02753	8.50095	-1.17628	0.0877809	-13.4002	6.03271e-41	8.02414e-40	K02753	PTS-Asc-EIIC, ascF; PTS system, beta-glucoside (arbutin/salicin/cellobiose)-specific IIC component	carbohydrates metabolism			K09163	1.44123	-1.00492	0.0737959	-13.6176	3.14776e-42	1.87265e-41	K09163	K09163; uncharacterized protein	other			K14744	19.883	1.20365	0.0810884	14.8436	7.65116e-50	1.18481e-48	K14744	rzpD; prophage endopeptidase [EC:3.4.-.-]	other
K14623	8.56246	-1.17801	0.0824054	-14.2953	2.34063e-46	4.00762e-45	K14623	dinD; DNA-damage-inducible protein D	other			K08678	83.3846	-1.00563	0.0605285	-16.6141	5.50856e-62	9.28081e-61	K08678	UXS1, uxs; UDP-glucuronate decarboxylase [EC:4.1.1.35]	EPS/biofilm			K06600	5.69756	1.19435	0.116103	10.287	8.06857e-25	3.49398e-24	K06600	chpE; chemosensory pili system protein ChpE	other
K12507	2.9419	-1.18295	0.0862891	-13.7091	8.95647e-43	1.30385e-41	K12507	fadK; acyl-CoA synthetase [EC:6.2.1.-]	other			K14986	80.978	-1.00609	0.0676603	-14.8698	5.17748e-50	4.17236e-49	K14986	fixL; two-component system, LuxR family, sensor kinase FixL [EC:2.7.13.3]	other			K10018	29.9362	1.19187	0.117331	10.1582	3.04798e-24	1.26276e-23	K10018	occT, nocT; octopine/nopaline transport system substrate-binding protein	other
K11079	1.98999	-1.19172	0.0880333	-13.5371	9.44486e-42	1.28883e-40	K11079	attA2; mannopine transport system permease protein	other			K15830	4.64329	-1.00712	0.0813887	-12.3742	3.60292e-35	1.61556e-34	K15830	hycE; formate hydrogenlyase subunit 5	other			K05874	384.622	1.18388	0.0632511	18.7171	3.59239e-78	3.4389e-76	K05874	tsr; methyl-accepting chemotaxis protein I, serine sensor receptor	aminoacids metabolism
K09470	8.71701	-1.1943	0.0894918	-13.3453	1.26106e-40	1.63601e-39	K09470	puuA; gamma-glutamylputrescine synthase [EC:6.3.1.11]	other			K00009	38.6031	-1.00807	0.0650579	-15.495	3.7518e-54	3.57525e-53	K00009	mtlD; mannitol-1-phosphate 5-dehydrogenase [EC:1.1.1.17]	carbohydrates metabolism			K10704	1.94748	1.18373	0.0871451	13.5834	5.02057e-42	5.68458e-41	K10704	UBE2V; ubiquitin-conjugating enzyme E2 variant	other
K01674	70.2477	-1.19456	0.0748552	-15.9582	2.49664e-57	6.59989e-56	K01674	cah; carbonic anhydrase [EC:4.2.1.1]	other			K11078	1.54404	-1.01067	0.0757888	-13.3353	1.44283e-40	8.02446e-40	K11078	attB; mannopine transport system permease protein	other			K10811	1.94748	1.18373	0.0871451	13.5834	5.02057e-42	5.68458e-41	K10811	E2.5.1.2; thiamine pyridinylase [EC:2.5.1.2]	other
K18786	30.3283	-1.20026	0.0700161	-17.1427	7.1319e-66	2.76438e-64	K18786	E2.4.1.321; cellobionic acid phosphorylase [EC:2.4.1.321]	other			K01643	4.83254	-1.01164	0.0818387	-12.3614	4.22608e-35	1.8923e-34	K01643	citF; citrate lyase subunit alpha / citrate CoA-transferase [EC:2.8.3.10]	other			K00301	80.0926	1.17998	0.0647431	18.2256	3.23203e-74	2.37441e-72	K00301	E1.5.3.1; sarcosine oxidase [EC:1.5.3.1]	other
K11080	1.97571	-1.20223	0.0878949	-13.678	1.37368e-42	1.98602e-41	K11080	attA1; mannopine transport system ATP-binding protein	other			K13963	34.2667	-1.01405	0.0821961	-12.3369	5.72954e-35	2.55464e-34	K13963	SERPINB; serpin B	other			K15653	1.94806	1.17977	0.0870552	13.5519	7.71759e-42	8.63005e-41	K15653	mxcG; nonribosomal peptide synthetase MxcG	other
K18909	18.4857	-1.20237	0.0768162	-15.6525	3.19261e-55	7.55465e-54	K18909	mepR; MarR family transcriptional regulator, repressor for mepA	other			K19714	36.0991	-1.01415	0.0755657	-13.4208	4.56799e-41	2.57684e-40	K19714	kdnB; 3-deoxy-alpha-D-manno-octulosonate 8-oxidase [EC:1.1.3.48]	other			K08352	9.23234	1.17957	0.14126	8.35037	6.80522e-17	1.98685e-16	K08352	phsA, psrA; thiosulfate reductase / polysulfide reductase chain A [EC:1.8.5.5]	other
K10187	3.58008	-1.20583	0.0954639	-12.6313	1.41954e-36	1.54366e-35	K10187	cyc2; germacradienol/geosmin synthase [EC:4.2.3.22 4.2.3.75 4.1.99.16]	other			K07309	4.48896	-1.01543	0.0841764	-12.0632	1.65308e-33	7.03786e-33	K07309	ynfE; Tat-targeted selenate reductase subunit YnfE [EC:1.97.1.9]	HM resistance			K16515	15.6253	1.16878	0.087714	13.3249	1.65941e-40	1.74736e-39	K16515	galB; 4-oxalomesaconate hydratase [EC:4.2.1.83]	other
K00256	6.63922	-1.20597	0.0801192	-15.0522	3.33786e-51	7.00618e-50	K00256	E1.3.99.16; isoquinoline 1-oxidoreductase [EC:1.3.99.16]	other			K03660	4.80721	-1.0158	0.0868694	-11.6934	1.37799e-31	5.42438e-31	K03660	OGG1; N-glycosylase/DNA lyase [EC:3.2.2.- 4.2.99.18]	other			K11527	75.5971	1.15907	0.0854062	13.5712	5.93185e-42	6.68046e-41	K11527	K11527; two-component system, sensor histidine kinase and response regulator [EC:2.7.13.3]	aminoacids metabolism
K13049	90.0068	-1.21087	0.0619517	-19.5454	4.51786e-85	3.20717e-83	K13049	PM20D1; carboxypeptidase PM20D1 [EC:3.4.17.-]	other			K00211	54.0655	-1.01631	0.0708282	-14.349	1.08157e-46	7.75638e-46	K00211	TYR1; prephenate dehydrogenase (NADP+) [EC:1.3.1.13]	other			K09703	84.3617	1.15899	0.09026	12.8405	9.72206e-38	9.08638e-37	K09703	K09703; uncharacterized protein	other
K19200	35.3179	-1.21147	0.0886742	-13.6621	1.71084e-42	2.45661e-41	K19200	IAL; isopenicillin-N N-acyltransferase like protein	antibiotic resistance and biosynthesis			K03166	8.03688	-1.01688	0.0960319	-10.589	3.35295e-26	1.05814e-25	K03166	top6A; DNA topoisomerase VI subunit A [EC:5.99.1.3]	other			K10218	94.4657	1.15741	0.0617415	18.7461	2.083e-78	2.08895e-76	K10218	ligK, galC; 4-hydroxy-4-methyl-2-oxoglutarate aldolase [EC:4.1.3.17]	other
K02381	3.91131	-1.21644	0.0905288	-13.4371	3.66559e-41	4.9066e-40	K02381	fdrA; FdrA protein	other			K03167	8.03688	-1.01688	0.0960319	-10.589	3.35295e-26	1.05814e-25	K03167	top6B; DNA topoisomerase VI subunit B [EC:5.99.1.3]	other			K19777	6.49065	1.15635	0.112685	10.2618	1.04747e-24	4.49281e-24	K19777	hdeA; acid stress chaperone HdeA	other
K03825	94.3244	-1.21788	0.055465	-21.9576	7.32366e-107	1.12856e-104	K03825	yhhY; putative acetyltransferase [EC:2.3.1.-]	other			K18300	73.1138	-1.01697	0.0637657	-15.9485	2.91724e-57	3.19984e-56	K18300	oprN; outer membrane protein, multidrug efflux system	antibiotic resistance and biosynthesis			K13010	38.3776	1.15613	0.107655	10.7392	6.66182e-27	3.56992e-26	K13010	per, rfbE; perosamine synthetase [EC:2.6.1.102]	other
K17893	29.9816	-1.22555	0.0950391	-12.8952	4.78709e-38	5.54951e-37	K17893	AOX1, AOX2; ubiquinol oxidase [EC:1.10.3.11]	other			K13444	10.382	-1.0188	0.101727	-10.015	1.30905e-23	3.81307e-23	K13444	SUMF1, FGE; formylglycine-generating enzyme [EC:1.8.3.7]	aminoacids metabolism			K13688	57.2338	1.15137	0.0786979	14.6303	1.80064e-48	2.65805e-47	K13688	chvB, cgs, ndvB; cyclic beta-1,2-glucan synthetase [EC:2.4.1.-]	other
K01392	6.17977	-1.24361	0.0759525	-16.3736	2.95465e-60	8.72312e-59	K01392	THOP1; thimet oligopeptidase [EC:3.4.24.15]	other			K02798	35.228	-1.02415	0.0716985	-14.2841	2.74836e-46	1.94665e-45	K02798	PTS-Mtl-EIIA, mtlA, cmtB; PTS system, mannitol-specific IIA component [EC:2.7.1.197]	carbohydrates metabolism			K00316	10.27	1.14921	0.102041	11.2623	2.01471e-29	1.27775e-28	K00316	spdH; spermidine dehydrogenase [EC:1.5.99.6]	other
K09252	127.689	-1.24471	0.0649492	-19.1644	7.33977e-82	4.33389e-80	K09252	FAEB; feruloyl esterase [EC:3.1.1.73]	other			K01182	34.9264	-1.02543	0.0725399	-14.1361	2.27476e-45	1.57415e-44	K01182	IMA, malL; oligo-1,6-glucosidase [EC:3.2.1.10]	carbohydrates metabolism			K05875	119.578	1.14903	0.074349	15.4546	7.02442e-54	1.374e-52	K05875	tar; methyl-accepting chemotaxis protein II, aspartate sensor receptor	other
K00141	92.1587	-1.25944	0.0671031	-18.7687	1.36165e-78	7.16911e-77	K00141	xylC; benzaldehyde dehydrogenase (NAD) [EC:1.2.1.28]	other			K02385	49.8826	-1.02545	0.0615693	-16.6553	2.76953e-62	4.78085e-61	K02385	flbD; flagellar protein FlbD	other			K09804	1.99043	1.14723	0.0853373	13.4435	3.36162e-41	3.65554e-40	K09804	K09804; uncharacterized protein	other
K12508	173.753	-1.26028	0.0560851	-22.4708	8.01504e-112	1.40664e-109	K12508	fcs; feruloyl-CoA synthase [EC:6.2.1.34]	other			K17234	2.25155	-1.02836	0.080543	-12.7679	2.47863e-37	1.21556e-36	K17234	araN; arabinosaccharide transport system substrate-binding protein	carbohydrates metabolism			K00480	155.815	1.14287	0.0582291	19.6271	9.08014e-86	1.72156e-83	K00480	E1.14.13.1; salicylate hydroxylase [EC:1.14.13.1]	other
K14581	36.1189	-1.27076	0.0769824	-16.5071	3.25991e-61	1.01459e-59	K14581	nahAa, nagAa, ndoR, nbzAa, dntAa; naphthalene 1,2-dioxygenase ferredoxin reductase component [EC:1.18.1.7]	other			K02856	200.083	-1.02991	0.0457754	-22.4991	4.23206e-112	4.95151e-110	K02856	rhaT; L-rhamnose-H+ transport protein	carbohydrates metabolism			K10544	104.125	1.14237	0.0668542	17.0875	1.84038e-65	7.80371e-64	K10544	xylH; D-xylose transport system permease protein	other
K09744	3.05629	-1.2741	0.0911957	-13.9711	2.34105e-44	3.70696e-43	K09744	K09744; uncharacterized protein	other			K13006	12.9167	-1.03809	0.113329	-9.15997	5.19136e-20	1.34312e-19	K13006	wbqR; UDP-perosamine 4-acetyltransferase [EC:2.3.1.-]	other			K13796	63.5901	1.14208	0.0781342	14.6169	2.19183e-48	3.21299e-47	K13796	cobZ, tcuA; tricarballylate dehydrogenase	other
K04333	8.27493	-1.27808	0.0904936	-14.1235	2.72278e-45	4.45662e-44	K04333	csgD; LuxR family transcriptional regulator, csgAB operon transcriptional regulatory protein	other			K02083	121.449	-1.03992	0.0486535	-21.3739	2.33672e-101	1.89274e-99	K02083	allC; allantoate deiminase [EC:3.5.3.9]	other			K13633	83.0784	1.14061	0.0703033	16.2242	3.40171e-59	9.14552e-58	K13633	ftrA; AraC family transcriptional regulator, transcriptional activator FtrA	other
K01115	2.7901	-1.28042	0.084245	-15.1987	3.60593e-52	7.82896e-51	K01115	PLD1_2; phospholipase D1/2 [EC:3.1.4.4]	other			K03429	88.1418	-1.04229	0.0569818	-18.2917	9.63697e-75	3.10645e-73	K03429	ugtP; processive 1,2-diacylglycerol beta-glucosyltransferase [EC:2.4.1.315]	carbohydrates metabolism			K10545	104.638	1.1396	0.0668627	17.044	3.87633e-65	1.63271e-63	K10545	xylG; D-xylose transport system ATP-binding protein [EC:3.6.3.17]	other
K07291	3.81281	-1.28147	0.0862807	-14.8523	6.72339e-50	1.33161e-48	K07291	dipps; CDP-L-myo-inositol myo-inositolphosphotransferase [EC:2.7.8.34]	other			K15771	40.345	-1.04318	0.0606786	-17.192	3.0504e-66	6.64566e-65	K15771	ganP; arabinogalactan oligomer / maltooligosaccharide transport system permease protein	other			K17468	6.34594	1.13957	0.112338	10.1441	3.5186e-24	1.45108e-23	K17468	dgaE; D-glucosaminate-6-phosphate ammonia-lyase [EC:4.3.1.29]	carbohydrates metabolism
K03304	29.9212	-1.28468	0.0847061	-15.1663	5.90991e-52	1.27873e-50	K03304	tehA; tellurite resistance protein	HM resistance			K07823	90.7057	-1.0449	0.0589137	-17.7362	2.20507e-70	5.80483e-69	K07823	pcaF; 3-oxoadipyl-CoA thiolase [EC:2.3.1.174]	other			K17463	6.34107	1.13957	0.112318	10.1459	3.45547e-24	1.42597e-23	K17463	dgaF; 2-dehydro-3-deoxy-phosphogluconate aldolase [EC:4.1.2.14]	other
K07724	16.2224	-1.28965	0.0897292	-14.3727	7.67812e-47	1.35504e-45	K07724	ner, nlp, sfsB; Ner family transcriptional regulator	other			K06310	39.1768	-1.04688	0.0738741	-14.1712	1.38197e-45	9.61593e-45	K06310	yndD; spore germination protein	other			K09120	1.95908	1.13689	0.085978	13.2231	6.45533e-40	6.62091e-39	K09120	K09120; uncharacterized protein	other
K03712	8.19375	-1.29573	0.091096	-14.2238	6.52269e-46	1.09311e-44	K03712	marR; MarR family transcriptional regulator, multiple antibiotic resistance protein MarR	antibiotic resistance and biosynthesis			K02251	4.79338	-1.04916	0.0841128	-12.4732	1.04558e-35	4.80434e-35	K02251	comQ; competence protein ComQ	other			K07724	16.2224	1.13533	0.110871	10.2401	1.31151e-24	5.5874e-24	K07724	ner, nlp, sfsB; Ner family transcriptional regulator	other
K15861	56.0967	-1.29718	0.0701665	-18.4872	2.61759e-76	1.3337e-74	K15861	fixK; CRP/FNR family transcriptional regulator, nitrogen fixation regulation protein	other			K18257	2.20319	-1.05182	0.110495	-9.51915	1.74597e-21	4.72018e-21	K18257	phdE; cis-3,4-dihydrophenanthrene-3,4-diol dehydrogenase [EC:1.3.1.49]	other			K11937	29.6212	1.13528	0.0873098	13.0029	1.17732e-38	1.15144e-37	K11937	pgaD; biofilm PGA synthesis protein PgaD	other
K07239	34.7989	-1.29977	0.0866297	-15.0037	6.93951e-51	1.4375e-49	K07239	TC.HME; heavy-metal exporter, HME family	HM resistance			K19715	34.3548	-1.05293	0.0761521	-13.8266	1.76126e-43	1.11723e-42	K19715	kdnA; 8-amino-3,8-dideoxy-alpha-D-manno-octulosonate transaminase [EC:2.6.1.109]	other			K10548	72.3808	1.1329	0.0735264	15.4081	1.44452e-53	2.72432e-52	K10548	ABC.GGU.A, gguA; putative multiple sugar transport system ATP-binding protein [EC:3.6.3.17]	carbohydrates metabolism
K11192	3.54157	-1.30678	0.0829361	-15.7564	6.20345e-56	1.53099e-54	K11192	PTS-Mur-EIIC, murP; PTS system, N-acetylmuramic acid-specific IIC component	carbohydrates metabolism			K12507	2.9419	-1.05463	0.0949045	-11.1125	1.09033e-28	3.78083e-28	K12507	fadK; acyl-CoA synthetase [EC:6.2.1.-]	other			K01551	36.9224	1.12918	0.0969994	11.6411	2.54654e-31	1.76029e-30	K01551	arsA, ASNA1, GET3; arsenite/tail-anchored protein-transporting ATPase [EC:3.6.3.16 3.6.3.-]	HM resistance
K06921	8.17219	-1.30871	0.106138	-12.3302	6.22552e-35	6.29325e-34	K06921	K06921; uncharacterized protein	other			K01186	120.042	-1.05545	0.0577313	-18.2822	1.14704e-74	3.66011e-73	K01186	NEU1; sialidase-1 [EC:3.2.1.18]	other			K07452	9.88409	1.12345	0.100051	11.2287	2.94685e-29	1.84888e-28	K07452	mcrB; 5-methylcytosine-specific restriction enzyme B [EC:3.1.21.-]	other
K12567	18.2298	-1.3169	0.0753499	-17.4771	2.14204e-68	9.14418e-67	K12567	TTN; titin [EC:2.7.11.1]	other			K09980	67.8603	-1.05761	0.0773312	-13.6763	1.40607e-42	8.60808e-42	K09980	K09980; uncharacterized protein	other			K00450	99.7796	1.12094	0.0823155	13.6176	3.14952e-42	3.61137e-41	K00450	E1.13.11.4; gentisate 1,2-dioxygenase [EC:1.13.11.4]	other
K11329	31.1964	-1.32664	0.0793599	-16.7167	9.90676e-63	3.25994e-61	K11329	rpaB; two-component system, OmpR family, response regulator RpaB	other			K14266	809.596	-1.05785	0.0561541	-18.8383	3.66588e-79	1.42092e-77	K14266	prnA, rebH, ktzQ; tryptophan 7-halogenase [EC:1.14.19.9]	aminoacids metabolism			K11911	10.0556	1.11279	0.116211	9.57559	1.01276e-21	3.72228e-21	K11911	vasL; type VI secretion system protein VasL	secretion systems
K12684	6.0535	-1.32866	0.107603	-12.3478	5.00631e-35	5.07785e-34	K12684	esp, sigA, sepA; serine protease autotransporter [EC:3.4.21.-]	aminoacids metabolism			K15519	20.1815	-1.06022	0.0778308	-13.6221	2.95774e-42	1.76292e-41	K15519	dck; deoxyadenosine/deoxycytidine kinase [EC:2.7.1.76 2.7.1.74]	other			K06221	92.0693	1.11211	0.0771202	14.4205	3.84586e-47	5.38762e-46	K06221	dkgA; 2,5-diketo-D-gluconate reductase A [EC:1.1.1.346]	other
K09018	98.8368	-1.33468	0.069475	-19.2109	3.00108e-82	1.82316e-80	K09018	rutA; pyrimidine oxygenase [EC:1.14.99.46]	other			K19686	125.249	-1.06142	0.0671505	-15.8066	2.80189e-56	2.94548e-55	K19686	vapC; ribonuclease VapC [EC:3.1.-.-]	other			K10673	11.1043	1.1103	0.118892	9.33875	9.74813e-21	3.43687e-20	K10673	strA; streptomycin 3\"-kinase [EC:2.7.1.87]	antibiotic resistance and biosynthesis
K07803	3.78165	-1.33493	0.0869718	-15.349	3.59429e-53	7.94011e-52	K07803	zraP; zinc resistance-associated protein	HM resistance			K05519	17.7329	-1.0631	0.0887515	-11.9783	4.61449e-33	1.92947e-32	K05519	med; transcriptional activator of comK gene	other			K01725	70.2496	1.10453	0.0665229	16.6038	6.53946e-62	2.09727e-60	K01725	cynS; cyanate lyase [EC:4.2.1.104]	other
K05913	3.45073	-1.33594	0.0821129	-16.2696	1.62193e-59	4.55439e-58	K05913	E1.13.11.41; 2,4'-dihydroxyacetophenone dioxygenase [EC:1.13.11.41]	xenobiotics metabolism			K06595	25.0655	-1.06462	0.0694604	-15.3271	5.04354e-53	4.57832e-52	K06595	hemAT; heam-based aerotactic trancducer	other			K06909	8.50247	1.09743	0.119943	9.14965	5.71163e-20	1.9422e-19	K06909	xtmB; phage terminase large subunit	other
K07099	7.44026	-1.337	0.0806455	-16.5787	9.92826e-62	3.16802e-60	K07099	K07099; uncharacterized protein	other			K18146	10.423	-1.06614	0.0728022	-14.6443	1.46469e-48	1.11359e-47	K18146	adeB; multidrug efflux pump	antibiotic resistance and biosynthesis			K06991	115.88	1.09277	0.051864	21.0698	1.50408e-98	1.18785e-95	K06991	K06991; uncharacterized protein	other
K15514	29.0223	-1.34017	0.0827967	-16.1863	6.29876e-59	1.7378e-57	K15514	boxD; 3,4-dehydroadipyl-CoA semialdehyde dehydrogenase [EC:1.2.1.77]	other			K01232	8.12008	-1.06794	0.0931546	-11.4641	1.99779e-30	7.55812e-30	K01232	glvA; maltose-6'-phosphate glucosidase [EC:3.2.1.122]	carbohydrates metabolism			K10020	30.601	1.09259	0.114853	9.51294	1.85354e-21	6.7264e-21	K10020	occQ, nocQ; octopine/nopaline transport system permease protein	other
K10621	28.8902	-1.35013	0.100042	-13.4956	1.66067e-41	2.25152e-40	K10621	cmtC, dhbA; 2,3-dihydroxy-p-cumate/2,3-dihydroxybenzoate 3,4-dioxygenase [EC:1.13.11.- 1.13.11.14]	other			K11621	15.199	-1.07269	0.0979819	-10.9478	6.80768e-28	2.28054e-27	K11621	liaG; lia operon protein LiaG	other			K06599	5.47179	1.08587	0.121877	8.90957	5.12326e-19	1.66849e-18	K06599	chpD; AraC family transcriptional regulator, chemosensory pili system protein ChpD	other
K09129	2.96425	-1.35609	0.0860301	-15.763	5.58946e-56	1.38487e-54	K09129	K09129; uncharacterized protein	other			K15828	4.47705	-1.07472	0.0832104	-12.9156	3.67362e-38	1.84646e-37	K15828	hycC; formate hydrogenlyase subunit 3	other			K10229	73.2048	1.08067	0.070899	15.2424	1.84858e-52	3.31799e-51	K10229	smoG, mtlG; sorbitol/mannitol transport system permease protein	carbohydrates metabolism
K01713	34.3884	-1.35851	0.0749995	-18.1136	2.49049e-73	1.17425e-71	K01713	pheC; cyclohexadienyl dehydratase [EC:4.2.1.51 4.2.1.91]	other			K15772	40.6529	-1.07559	0.0574951	-18.7074	4.30671e-78	1.60058e-76	K15772	ganQ; arabinogalactan oligomer / maltooligosaccharide transport system permease protein	other			K10228	73.2691	1.07912	0.0708848	15.2235	2.46964e-52	4.38292e-51	K10228	smoF, mtlF; sorbitol/mannitol transport system permease protein	carbohydrates metabolism
K04098	56.5641	-1.35905	0.0866182	-15.6901	1.76736e-55	4.29469e-54	K04098	chqB; hydroxyquinol 1,2-dioxygenase [EC:1.13.11.37]	other			K15827	4.47218	-1.07832	0.0831318	-12.9712	1.78327e-38	9.09337e-38	K15827	hycB; formate hydrogenlyase subunit 2	other			K07256	7.04974	1.07659	0.119562	9.00442	2.16817e-19	7.17574e-19	K07256	tauY; taurine dehydrogenase large subunit [EC:1.4.2.-]	other
K01777	19.2784	-1.3609	0.0830145	-16.3936	2.12603e-60	6.366e-59	K01777	prdF; proline racemase [EC:5.1.1.4]	aminoacids metabolism			K15829	4.47218	-1.07832	0.0831318	-12.9712	1.78327e-38	9.09337e-38	K15829	hycD; formate hydrogenlyase subunit 4	other			K10019	37.0377	1.07434	0.118472	9.06832	1.20862e-19	4.05525e-19	K10019	occM, nocM; octopine/nopaline transport system permease protein	other
K12535	11.9793	-1.36817	0.110079	-12.4289	1.82154e-35	1.88664e-34	K12535	rsaF; outer membrane protein, S-layer protein transport system	other			K15832	4.47218	-1.07832	0.0831318	-12.9712	1.78327e-38	9.09337e-38	K15832	hycG; formate hydrogenlyase subunit 7	other			K10547	73.7077	1.07283	0.0726933	14.7584	2.71782e-49	4.09813e-48	K10547	ABC.GGU.P, gguB; putative multiple sugar transport system permease protein	carbohydrates metabolism
K12534	11.6694	-1.36847	0.111516	-12.2715	1.28822e-34	1.2919e-33	K12534	rsaE; membrane fusion protein, S-layer protein transport system	other			K15831	4.47294	-1.07895	0.0830991	-12.9838	1.51095e-38	7.72969e-38	K15831	hycF; formate hydrogenlyase subunit 6	other			K02584	39.5181	1.07234	0.0961446	11.1534	6.89137e-29	4.19862e-28	K02584	nifA; Nif-specific regulatory protein	other
K13011	11.6641	-1.36847	0.111521	-12.271	1.29601e-34	1.29765e-33	K13011	wbqL; O-antigen biosynthesis protein WbqL	other			K07035	15.7234	-1.08031	0.0826067	-13.0777	4.41662e-39	2.32148e-38	K07035	K07035; uncharacterized protein	other			K03863	196.74	1.06287	0.0572096	18.5785	4.80074e-77	4.21265e-75	K03863	vanB; vanillate monooxygenase ferredoxin subunit	other
K12544	11.6636	-1.36847	0.111525	-12.2706	1.30355e-34	1.30314e-33	K12544	rsaA; S-layer protein	other			K14448	80.7931	-1.08144	0.0581308	-18.6036	3.00627e-77	1.08535e-75	K14448	mcd; (2S)-methylsuccinyl-CoA dehydrogenase [EC:1.3.8.12]	other			K19506	4.47489	1.06211	0.116989	9.07873	1.09849e-19	3.69359e-19	K19506	PTS-Gfr-EIIA, gfrA; PTS system, fructoselysine/glucoselysine-specific IIA component [EC:2.7.1.-]	aminoacids metabolism
K12533	11.7427	-1.37572	0.111015	-12.3922	2.87876e-35	2.94781e-34	K12533	rsaD; ATP-binding cassette, subfamily C, bacterial RsaD	other			K00043	2.28533	-1.08171	0.0977633	-11.0646	1.86386e-28	6.38606e-28	K00043	gbd; 4-hydroxybutyrate dehydrogenase [EC:1.1.1.61]	other			K07448	165.492	1.05585	0.0541314	19.5054	9.8791e-85	1.64253e-82	K07448	mrr; restriction system protein	other
K11203	3.61996	-1.37993	0.0846891	-16.2941	1.08686e-59	3.07929e-58	K11203	PTS-Fru2-EIIC; PTS system, fructose-specific IIC-like component	carbohydrates metabolism			K14647	26.564	-1.08195	0.0955125	-11.3279	9.54879e-30	3.50141e-29	K14647	vpr; minor extracellular serine protease Vpr [EC:3.4.21.-]	aminoacids metabolism			K07772	9.75657	1.05524	0.105319	10.0194	1.252e-23	5.00326e-23	K07772	torR; two-component system, OmpR family, torCAD operon response regulator TorR	other
K03290	3.81907	-1.38079	0.0844816	-16.3443	4.77862e-60	1.38492e-58	K03290	nanT; MFS transporter, SHS family, sialic acid transporter	other			K15833	4.49293	-1.08295	0.0831785	-13.0195	9.47539e-39	4.89497e-38	K15833	hycA; formate hydrogenlyase regulatory protein HycA	other			K15513	43.8473	1.052	0.0880793	11.9438	6.99478e-33	5.25482e-32	K15513	boxC; benzoyl-CoA-dihydrodiol lyase [EC:4.1.2.44]	other
K08166	51.6562	-1.38106	0.0694031	-19.8991	4.13966e-88	3.44136e-86	K08166	mmr; MFS transporter, DHA2 family, methylenomycin A resistance protein	antibiotic resistance and biosynthesis			K15834	4.47746	-1.0831	0.0830301	-13.0447	6.81175e-39	3.55381e-38	K15834	hycH; formate hydrogenlyase maturation protein HycH	other			K11434	2.46292	1.05051	0.0989393	10.6177	2.46576e-26	1.26143e-25	K11434	PRMT1; type I protein arginine methyltransferase [EC:2.1.1.319]	aminoacids metabolism
K00087	3.82592	-1.38138	0.0844933	-16.349	4.42014e-60	1.28693e-58	K00087	ygeS, xdhA; xanthine dehydrogenase molybdenum-binding subunit [EC:1.17.1.4]	other			K11210	30.6663	-1.08502	0.0724754	-14.9709	1.13821e-50	9.4126e-50	K11210	fosB; metallothiol transferase [EC:2.5.1.-]	HM resistance			K15512	43.9465	1.0498	0.0879582	11.9352	7.75304e-33	5.80376e-32	K15512	boxB; benzoyl-CoA 2,3-epoxidase subunit B [EC:1.14.13.208]	other
K02080	19.543	-1.40072	0.076609	-18.284	1.11066e-74	5.48215e-73	K02080	agaI; galactosamine-6-phosphate isomerase [EC:5.3.1.-]	carbohydrates metabolism			K18673	3.78432	-1.08632	0.0902646	-12.0348	2.33111e-33	9.87126e-33	K18673	bglK; beta-glucoside kinase [EC:2.7.1.85]	carbohydrates metabolism			K15125	99.0212	1.0492	0.0644771	16.2725	1.54806e-59	4.28976e-58	K15125	fhaB; filamentous hemagglutinin	other
K11201	3.54617	-1.40692	0.0848506	-16.5812	9.53857e-62	3.05912e-60	K11201	PTS-Fru2-EIIA; PTS system, fructose-specific IIA-like component [EC:2.7.1.-]	carbohydrates metabolism			K14061	4.31311	-1.08687	0.0872247	-12.4606	1.22454e-35	5.59814e-35	K14061	uspF; universal stress protein F	other			K08354	9.51023	1.04823	0.141064	7.43083	1.07917e-13	2.71316e-13	K08354	phsC; thiosulfate reductase cytochrome b subunit	other
K07771	30.2287	-1.40916	0.0860244	-16.3809	2.61682e-60	7.76199e-59	K07771	basR; two-component system, OmpR family, response regulator BasR	other			K18815	10.0156	-1.08775	0.105292	-10.3308	5.11136e-25	1.55257e-24	K18815	aac6-I; aminoglycoside 6'-N-acetyltransferase I [EC:2.3.1.82]	other			K08776	2.27368	1.0466	0.0985792	10.6169	2.48766e-26	1.27057e-25	K08776	NPEPPS; puromycin-sensitive aminopeptidase [EC:3.4.11.-]	other
K12137	3.61792	-1.41047	0.0868038	-16.2489	2.27329e-59	6.32716e-58	K12137	hyfB; hydrogenase-4 component B [EC:1.-.-.-]	other			K07349	7.54973	-1.0906	0.0949465	-11.4864	1.54329e-30	5.85266e-30	K07349	fimG; minor fimbrial subunit	other			K10227	78.3314	1.0462	0.0705675	14.8255	1.0017e-49	1.53984e-48	K10227	smoE, mtlE; sorbitol/mannitol transport system substrate-binding protein	carbohydrates metabolism
K12291	3.70267	-1.41853	0.086148	-16.4662	6.4157e-61	1.97729e-59	K12291	hofP; pilus assembly protein HofP	other			K00491	32.1219	-1.09428	0.0663198	-16.5	3.67061e-61	5.93117e-60	K00491	nos; nitric-oxide synthase, bacterial [EC:1.14.14.47]	other			K00830	73.2789	1.03552	0.0773787	13.3824	7.6598e-41	8.1886e-40	K00830	AGXT; alanine-glyoxylate transaminase / serine-glyoxylate transaminase / serine-pyruvate transaminase [EC:2.6.1.44 2.6.1.45 2.6.1.51]	aminoacids metabolism
K09128	4.80561	-1.41958	0.0808571	-17.5567	5.28761e-69	2.27259e-67	K09128	K09128; uncharacterized protein	other			K03825	94.3244	-1.09487	0.0604226	-18.1202	2.20601e-73	6.73312e-72	K03825	yhhY; putative acetyltransferase [EC:2.3.1.-]	other			K05297	93.6491	1.03551	0.0693517	14.9312	2.06414e-50	3.32685e-49	K05297	rubB, alkT; rubredoxin---NAD+ reductase [EC:1.18.1.1]	other
K00118	106.729	-1.42789	0.0521382	-27.3866	3.95757e-165	4.16732e-162	K00118	gfo; glucose-fructose oxidoreductase [EC:1.1.99.28]	carbohydrates metabolism			K11746	24.6994	-1.09642	0.0617344	-17.7603	1.43508e-70	3.82567e-69	K11746	kefF; glutathione-regulated potassium-efflux system ancillary protein KefF	other			K13652	99.5572	1.03295	0.0596215	17.3252	3.03896e-67	1.46566e-65	K13652	K13652; AraC family transcriptional regulator	other
K01730	44.4942	-1.43107	0.0735404	-19.4596	2.41723e-84	1.66001e-82	K01730	ogl; oligogalacturonide lyase [EC:4.2.2.6]	EPS/biofilm			K08320	4.36024	-1.09686	0.0838762	-13.0771	4.45233e-39	2.33831e-38	K08320	nudG; (d)CTP diphosphatase [EC:3.6.1.65]	other			K07649	440.516	1.02664	0.0549362	18.6879	6.21465e-78	5.77414e-76	K07649	tctE; two-component system, OmpR family, sensor histidine kinase TctE [EC:2.7.13.3]	aminoacids metabolism
K13010	38.3776	-1.43179	0.0875562	-16.3528	4.15367e-60	1.21495e-58	K13010	per, rfbE; perosamine synthetase [EC:2.6.1.102]	other			K03333	18.7591	-1.10113	0.079082	-13.9239	4.53362e-44	2.96209e-43	K03333	choD; cholesterol oxidase [EC:1.1.3.6]	other			K18649	7.14091	1.02466	0.120588	8.4972	1.94226e-17	5.82953e-17	K18649	IMPL2; inositol-phosphate phosphatase / L-galactose 1-phosphate phosphatase / histidinol-phosphatase [EC:3.1.3.25 3.1.3.93 3.1.3.15]	carbohydrates metabolism
K02352	10.7736	-1.43518	0.0939028	-15.2837	9.8164e-53	2.13862e-51	K02352	drp35; lactonase [EC:3.1.1.-]	other			K17950	67.3745	-1.1042	0.0777579	-14.2005	9.0926e-46	6.3618e-45	K17950	cuyA; L-cysteate sulfo-lyase [EC:4.4.1.25]	other			K00827	1.96095	1.02438	0.113559	9.02071	1.86881e-19	6.19473e-19	K00827	AGXT2; alanine-glyoxylate transaminase / (R)-3-amino-2-methylpropionate-pyruvate transaminase [EC:2.6.1.44 2.6.1.40]	aminoacids metabolism
K17464	3.37624	-1.43929	0.0841556	-17.1027	1.41788e-65	5.3007e-64	K17464	PTS-Dga-EIIA, dgaA; PTS system, D-glucosaminate-specific IIA component [EC:2.7.1.203]	carbohydrates metabolism			K09139	7.60133	-1.10565	0.0975602	-11.333	9.00733e-30	3.31055e-29	K09139	K09139; uncharacterized protein	other			K10775	1.96095	1.02438	0.113559	9.02071	1.86881e-19	6.19473e-19	K10775	PAL; phenylalanine ammonia-lyase [EC:4.3.1.24]	xenobiotics metabolism
K17465	3.37492	-1.4401	0.0841245	-17.1186	1.07785e-65	4.05348e-64	K17465	PTS-Dga-EIIB, dgaB; PTS system, D-glucosaminate-specific IIB component [EC:2.7.1.203]	carbohydrates metabolism			K19148	4.00137	-1.10894	0.0851711	-13.0201	9.40192e-39	4.86497e-38	K19148	tisB; small toxic protein TisB	other			K15100	1.96095	1.02438	0.113559	9.02071	1.86881e-19	6.19473e-19	K15100	SLC25A1, CTP; solute carrier family 25 (mitochondrial citrate transporter), member 1	other
K17466	3.37492	-1.4401	0.0841245	-17.1186	1.07785e-65	4.05348e-64	K17466	PTS-Dga-EIIC, dgaC; PTS system, D-glucosaminate-specific IIC component	carbohydrates metabolism			K01811	312.272	-1.10949	0.0365988	-30.3149	7.29445e-202	5.76079e-199	K01811	xylS, yicI; alpha-D-xyloside xylohydrolase [EC:3.2.1.177]	other			K15109	1.96095	1.02438	0.113559	9.02071	1.86881e-19	6.19473e-19	K15109	SLC25A20_29, CACT, CACL, CRC1; solute carrier family 25 (mitochondrial carnitine/acylcarnitine transporter), member 20/29	other
K17467	3.37492	-1.4401	0.0841245	-17.1186	1.07785e-65	4.05348e-64	K17467	PTS-Dga-EIID, dgaD; PTS system, D-glucosaminate-specific IID component	carbohydrates metabolism			K00702	1.90354	-1.1141	0.0837205	-13.3073	2.09815e-40	1.16078e-39	K00702	E2.4.1.20; cellobiose phosphorylase [EC:2.4.1.20]	other			K01577	9.07688	1.02423	0.0976138	10.4927	9.33154e-26	4.55968e-25	K01577	oxc; oxalyl-CoA decarboxylase [EC:4.1.1.8]	other
K05962	54.3258	-1.44793	0.0912844	-15.8617	1.16613e-56	3.00719e-55	K05962	E2.7.13.1; protein-histidine pros-kinase [EC:2.7.13.1]	aminoacids metabolism			K01137	3.40002	-1.11931	0.0946383	-11.8273	2.82236e-32	1.14306e-31	K01137	GNS; N-acetylglucosamine-6-sulfatase [EC:3.1.6.14]	carbohydrates metabolism			K15469	1.96148	1.02134	0.113522	8.99688	2.32228e-19	7.67373e-19	K15469	rhiG; rhizoxin biosynthesis acyltransferase	other
K09740	30.5299	-1.4501	0.0861286	-16.8365	1.31877e-63	4.45562e-62	K09740	K09740; uncharacterized protein	other			K08566	3.85145	-1.11947	0.0923222	-12.1257	7.72186e-34	3.3347e-33	K08566	pla; plasminogen activator [EC:3.4.23.48]	other			K01252	36.3921	1.01881	0.0822015	12.394	2.81598e-35	2.3596e-34	K01252	entB, dhbB, vibB, mxcF; bifunctional isochorismate lyase / aryl carrier protein [EC:3.3.2.1 6.3.2.14]	other
K04128	3.47654	-1.45461	0.0885043	-16.4355	1.06572e-60	3.23712e-59	K04128	cmcH; hydroxymethyl cephem carbamoyltransferase [EC:2.1.3.7]	other			K19051	10.3765	-1.12586	0.101676	-11.0731	1.6944e-28	5.81805e-28	K19051	hepB; heparin/heparan-sulfate lyase [EC:4.2.2.7 4.2.2.8]	other			K07795	239.56	1.01797	0.0513912	19.8082	2.53054e-87	5.70997e-85	K07795	tctC; putative tricarboxylic transport membrane protein	other
K17473	3.35485	-1.46008	0.0843064	-17.3187	3.40071e-67	1.35985e-65	K17473	dgaR; sigma-54 dependent transcriptional regulator, dga operon transcriptional activator	other			K10094	2.64689	-1.13003	0.0805025	-14.0372	9.23165e-45	6.2514e-44	K10094	cbiK; nickel transport protein	other			K00213	1.97129	1.01729	0.113274	8.98081	2.68775e-19	8.85823e-19	K00213	DHCR7; 7-dehydrocholesterol reductase [EC:1.3.1.21]	other
K01134	7.09284	-1.46661	0.0850252	-17.2491	1.13723e-66	4.49063e-65	K01134	ARSA; arylsulfatase A [EC:3.1.6.8]	other			K18299	62.485	-1.14109	0.0666328	-17.125	9.65441e-66	2.01309e-64	K18299	mexF; multidrug efflux pump	antibiotic resistance and biosynthesis			K09128	4.80561	1.01691	0.100858	10.0826	6.59583e-24	2.67818e-23	K09128	K09128; uncharacterized protein	other
K00306	7.36146	-1.48254	0.0848433	-17.4739	2.26552e-68	9.60642e-67	K00306	PIPOX; sarcosine oxidase / L-pipecolate oxidase [EC:1.5.3.1 1.5.3.7]	other			K18298	62.2715	-1.14298	0.0668101	-17.1079	1.29651e-65	2.64237e-64	K18298	mexE; membrane fusion protein, multidrug efflux system	antibiotic resistance and biosynthesis			K10543	117.093	1.01524	0.0623644	16.2791	1.38928e-59	3.86672e-58	K10543	xylF; D-xylose transport system substrate-binding protein	other
K08353	3.36112	-1.48272	0.0870279	-17.0373	4.34454e-65	1.58664e-63	K08353	phsB; thiosulfate reductase electron transport protein	other			K15669	43.2402	-1.14491	0.0738119	-15.5113	2.91153e-54	2.79986e-53	K15669	hddC; D-glycero-alpha-D-manno-heptose 1-phosphate guanylyltransferase [EC:2.7.7.71]	other			K00090	171.5	1.01411	0.0528349	19.1939	4.16102e-82	5.15477e-80	K00090	ghrB; glyoxylate/hydroxypyruvate/2-ketogluconate reductase [EC:1.1.1.79 1.1.1.81 1.1.1.215]	other
K11748	59.5255	-1.48458	0.0598688	-24.7973	9.5903e-136	3.78697e-133	K11748	kefG; glutathione-regulated potassium-efflux system ancillary protein KefG	other			K13654	6.01461	-1.14732	0.0954066	-12.0256	2.60695e-33	1.10246e-32	K13654	mcbR; GntR family transcriptional regulator, colanic acid and biofilm gene transcriptional regulator	other			K15481	2.04406	1.01248	0.113549	8.91661	4.80762e-19	1.56812e-18	K15481	lidA; effector protein LidA	secretion systems
K03329	3.35584	-1.48916	0.0855681	-17.4032	7.80139e-68	3.24271e-66	K03329	yahN; amino acid exporter	other			K15632	3.69664	-1.14786	0.0877859	-13.0757	4.53204e-39	2.37819e-38	K15632	cfr; 23S rRNA (adenine-C8)-methyltransferase [EC:2.1.1.224]	other			K07123	5.70709	1.01168	0.104127	9.71583	2.58127e-22	9.71318e-22	K07123	K07123; uncharacterized protein	other
K18541	32.2126	-1.50473	0.0867772	-17.3402	2.34029e-67	9.47819e-66	K18541	mdlY; mandelamide amidase [EC:3.5.1.86]	other			K10242	15.5103	-1.14835	0.0889223	-12.9141	3.74797e-38	1.88233e-37	K10242	cebG; cellobiose transport system permease protein	other			K08167	98.754	1.01032	0.0586154	17.2365	1.41325e-66	6.37779e-65	K08167	smvA, qacA, lfrA; MFS transporter, DHA2 family, multidrug resistance protein	antibiotic resistance and biosynthesis
K12678	35.73	-1.50966	0.0913176	-16.532	2.15985e-61	6.75542e-60	K12678	aidA-I, misL; autotransporter family porin	other			K18286	5.54628	-1.14911	0.100121	-11.4772	1.71699e-30	6.50745e-30	K18286	add; aminodeoxyfutalosine deaminase [EC:3.5.4.40]	carbohydrates metabolism			K14623	8.56246	1.01031	0.10259	9.84802	6.99047e-23	2.70956e-22	K14623	dinD; DNA-damage-inducible protein D	other
K07389	35.7092	-1.51562	0.0837019	-18.1074	2.78814e-73	1.30485e-71	K07389	cyaC, hlyC, rtxC; cytolysin-activating lysine-acyltransferase [EC:2.3.1.-]	aminoacids metabolism			K11616	4.37264	-1.15104	0.085735	-13.4256	4.28081e-41	2.41916e-40	K11616	maeN; malate:Na+ symporter	other			K00694	113.149	1.00906	0.0525324	19.2084	3.14982e-82	3.98012e-80	K00694	bcsA; cellulose synthase (UDP-forming) [EC:2.4.1.12]	carbohydrates metabolism
K18838	6.63263	-1.52082	0.0964655	-15.7655	5.37656e-56	1.33737e-54	K18838	cbeA; cytoskeleton bundling-enhancing protein CbeA and related proteins	other			K13591	62.8062	-1.15706	0.0748144	-15.4658	5.90758e-54	5.56246e-53	K13591	popA; two-component system, cell cycle response regulator PopA	other			K02228	76.9806	1.00551	0.0665241	15.115	1.2898e-51	2.16153e-50	K02228	cobF; precorrin-6A synthase [EC:2.1.1.152]	other
K19734	3.92492	-1.52192	0.0799902	-19.0263	1.03276e-80	5.82589e-79	K19734	expR; LuxR family transcriptional regulator, quorum-sensing system regulator ExpR	quorum sensing			K06960	104.816	-1.16325	0.0547004	-21.2658	2.35257e-100	1.81263e-98	K06960	K06960; uncharacterized protein	other			K01621	30.4633	1.00514	0.0898035	11.1926	4.43044e-29	2.7389e-28	K01621	xfp, xpk; xylulose-5-phosphate/fructose-6-phosphate phosphoketolase [EC:4.1.2.9 4.1.2.22]	carbohydrates metabolism
K10984	3.24854	-1.53359	0.0896896	-17.0989	1.51209e-65	5.61962e-64	K10984	PTS-Gam-EIIB, agaB; PTS system, galactosamine-specific IIB component [EC:2.7.1.-]	carbohydrates metabolism			K01023	9.69747	-1.16464	0.105214	-11.0693	1.76783e-28	6.06359e-28	K01023	assT; arylsulfate sulfotransferase [EC:2.8.2.22]	other			K11475	86.6579	1.00185	0.06231	16.0785	3.60849e-58	9.04699e-57	K11475	vanR; GntR family transcriptional regulator, vanillate catabolism transcriptional regulator	other
K10985	3.24322	-1.53363	0.0895716	-17.1218	1.0211e-65	3.90988e-64	K10985	PTS-Gam-EIIC, agaC; PTS system, galactosamine-specific IIC component	carbohydrates metabolism			K08318	4.11183	-1.16583	0.0901715	-12.9291	3.08491e-38	1.55675e-37	K08318	yihU; 4-hydroxybutyrate dehydrogenase / sulfolactaldehyde 3-reductase [EC:1.1.1.61 1.1.1.373]	other			K08261	19.0642	1.0008	0.0878262	11.3953	4.41542e-30	2.88486e-29	K08261	E1.1.99.21; D-sorbitol dehydrogenase (acceptor) [EC:1.1.99.21]	other
K10986	3.24322	-1.53363	0.0895716	-17.1218	1.0211e-65	3.90988e-64	K10986	PTS-Gam-EIID, agaD; PTS system, galactosamine-specific IID component	carbohydrates metabolism			K09966	75.5724	-1.16874	0.0618257	-18.9038	1.06091e-79	4.21563e-78	K09966	K09966; uncharacterized protein	other			K12215	2.09582	1.00042	0.114377	8.74663	2.19825e-18	6.96518e-18	K12215	icmM, dotJ; intracellular multiplication protein IcmM	other
K00505	42.4292	-1.53508	0.0818409	-18.7569	1.70022e-78	8.87768e-77	K00505	TYR; tyrosinase [EC:1.14.18.1]	other			K00594	21.1116	-1.17241	0.0761255	-15.401	1.61177e-53	1.49094e-52	K00594	xyoA, aldO; alditol oxidase [EC:1.1.3.41]	other			K15492	2.09582	1.00042	0.114377	8.74663	2.19825e-18	6.96518e-18	K15492	K15492, lepB; effector protein B	secretion systems
K08178	3.68061	-1.53872	0.0869709	-17.6924	4.79774e-70	2.13466e-68	K08178	JEN; MFS transporter, SHS family, lactate transporter	other			K19062	83.2748	-1.17549	0.0595884	-19.7268	1.2686e-86	6.36112e-85	K19062	arr; rifampin ADP-ribosylating transferase	antibiotic resistance and biosynthesis			K12943	11.0437	-1.00118	0.102483	-9.76919	1.52671e-22	5.81769e-22	K12943	ygeR; lipoprotein YgeR	other
K00839	55.0106	-1.54074	0.065594	-23.4891	5.27538e-122	1.28192e-119	K00839	pucG; (S)-ureidoglycine---glyoxylate transaminase [EC:2.6.1.112]	aminoacids metabolism			K00464	4.98594	-1.18373	0.120919	-9.78946	1.24967e-22	3.5517e-22	K00464	diox1; all-trans-8'-apo-beta-carotenal 15,15'-oxygenase [EC:1.13.11.75]	other			K00469	40.7206	-1.00193	0.0883838	-11.3361	8.68997e-30	5.60809e-29	K00469	MIOX; inositol oxygenase [EC:1.13.99.1]	other
K18837	4.96406	-1.5666	0.0925634	-16.9246	2.96428e-64	1.03471e-62	K18837	cbtA; cytoskeleton-binding toxin CbtA and related proteins	other			K08172	5.02918	-1.1849	0.0828495	-14.3018	2.13098e-46	1.51446e-45	K08172	shiA; MFS transporter, MHS family, shikimate and dehydroshikimate transport protein	other			K00320	1.7859	-1.00339	0.0839062	-11.9584	5.86575e-33	4.41714e-32	K00320	mer; 5,10-methylenetetrahydromethanopterin reductase [EC:1.5.98.2]	other
K19624	2.30835	-1.58787	0.0859954	-18.4646	3.97753e-76	1.99445e-74	K19624	phcA; LysR family transcriptional regulator, virulence genes transcriptional regulator	other			K07312	4.09035	-1.18601	0.087834	-13.5029	1.50427e-41	8.6557e-41	K07312	ynfH; Tat-targeted selenate reductase subunit YnfH	HM resistance			K07467	2.6256	-1.00345	0.107166	-9.36352	7.71204e-21	2.72967e-20	K07467	rstA1; phage replication initiation protein	other
K13485	49.5789	-1.59221	0.0723443	-22.0087	2.37627e-107	3.75332e-105	K13485	PRHOXNB, URAD; 2-oxo-4-hydroxy-4-carboxy-5-ureidoimidazoline decarboxylase [EC:4.1.1.97]	other			K07508	11.8963	-1.18745	0.0910329	-13.0442	6.85645e-39	3.57418e-38	K07508	ACAA2; acetyl-CoA acyltransferase 2 [EC:2.3.1.16]	other			K19176	10.5498	-1.01165	0.118332	-8.54925	1.23895e-17	3.76693e-17	K19176	FAAH2; fatty acid amide hydrolase 2 [EC:3.5.1.99]	other
K03765	3.23043	-1.61161	0.0851581	-18.9249	7.11121e-80	3.77551e-78	K03765	cadC; transcriptional activator of cad operon	other			K01114	329.987	-1.18879	0.0448737	-26.4918	1.20441e-154	3.62354e-152	K01114	plc; phospholipase C [EC:3.1.4.3]	other			K11619	29.0276	-1.01589	0.0929073	-10.9345	7.88821e-28	4.52248e-27	K11619	liaI; lia operon protein LiaI	other
K12527	3.20631	-1.61363	0.0850412	-18.9747	2.75925e-80	1.50284e-78	K12527	ygfK; putative selenate reductase [EC:1.97.1.9]	HM resistance			K02849	25.709	-1.19187	0.0662272	-17.9967	2.06648e-72	5.93456e-71	K02849	waaQ, rfaQ; heptosyltransferase III [EC:2.4.-.-]	other			K06375	25.9765	-1.01605	0.0872455	-11.6459	2.40722e-31	1.66764e-30	K06375	spo0B; stage 0 sporulation protein B (sporulation initiation phosphotransferase) [EC:2.7.-.-]	other
K03757	3.23305	-1.6143	0.0851094	-18.9674	3.17436e-80	1.71416e-78	K03757	cadB; cadaverine:lysine antiporter	aminoacids metabolism			K13586	61.0244	-1.19332	0.0773518	-15.4272	1.07438e-53	1.00265e-52	K13586	hfaB; holdfast attachment protein HfaB	other			K15772	40.6529	-1.0172	0.0650576	-15.6353	4.18258e-55	9.01896e-54	K15772	ganQ; arabinogalactan oligomer / maltooligosaccharide transport system permease protein	other
K12299	3.34127	-1.62489	0.0890808	-18.2406	2.4562e-74	1.19371e-72	K12299	garP; MFS transporter, ACS family, probable galactarate transporter	other			K13585	61.0029	-1.19451	0.0773906	-15.4349	9.54183e-54	8.93115e-53	K13585	hfaA; holdfast attachment protein HfaA	other			K02598	12.694	-1.01879	0.0913518	-11.1523	6.9743e-29	4.24505e-28	K02598	nirC; nitrite transporter	other
K06146	3.21764	-1.62876	0.085476	-19.0552	5.94799e-81	3.41631e-79	K06146	idnR, gntH; LacI family transcriptional regulator, gluconate utilization system Gnt-II transcriptional activator	other			K08323	165.506	-1.1947	0.05333	-22.402	3.76362e-111	4.17168e-109	K08323	rspA, manD; mannonate dehydratase [EC:4.2.1.8]	other			K09388	24.0759	-1.0201	0.0911376	-11.193	4.41249e-29	2.73047e-28	K09388	K09388; uncharacterized protein	other
K07812	3.34947	-1.62895	0.0892151	-18.2587	1.76371e-74	8.63806e-73	K07812	torZ; trimethylamine-N-oxide reductase (cytochrome c) [EC:1.7.2.3]	other			K02254	12.6033	-1.19494	0.102271	-11.684	1.53888e-31	6.04642e-31	K02254	comZ; competence protein ComZ	other			K11615	3.42941	-1.02053	0.118031	-8.64632	5.31853e-18	1.64799e-17	K11615	malR; two-component system, CitB family, response regulator MalR	other
K04018	3.20466	-1.64286	0.0852081	-19.2806	7.81904e-83	4.89116e-81	K04018	nrfG; formate-dependent nitrite reductase complex subunit NrfG	other			K07688	8.42407	-1.19886	0.0960831	-12.4773	9.92782e-36	4.56839e-35	K07688	fimZ; two-component system, NarL family, response regulator, fimbrial Z protein, FimZ	other			K15771	40.345	-1.02222	0.0686528	-14.8898	3.84049e-50	6.14284e-49	K15771	ganP; arabinogalactan oligomer / maltooligosaccharide transport system permease protein	other
K04013	3.20698	-1.64287	0.0851892	-19.2849	7.18865e-83	4.54179e-81	K04013	nrfB; cytochrome c-type protein NrfB	other			K01194	162.055	-1.19993	0.0449941	-26.6686	1.08866e-156	3.8212e-154	K01194	TREH, treA, treF; alpha,alpha-trehalase [EC:3.2.1.28]	other			K07570	25.8237	-1.02589	0.0876174	-11.7088	1.14918e-31	8.07619e-31	K07570	GSP13; general stress protein 13	other
K04016	3.20698	-1.64287	0.0851892	-19.2849	7.18865e-83	4.54179e-81	K04016	nrfE; cytochrome c-type biogenesis protein NrfE	other			K16076	4.10781	-1.20372	0.0871063	-13.819	1.95786e-43	1.23946e-42	K16076	nmpC, ompD; outer membrane porin protein LC	other			K08966	32.9002	-1.02957	0.0739206	-13.928	4.27909e-44	5.33241e-43	K08966	mtnX; 2-hydroxy-3-keto-5-methylthiopentenyl-1-phosphate phosphatase [EC:3.1.3.87]	other
K19165	3.19203	-1.64493	0.0854563	-19.2488	1.44504e-82	8.95076e-81	K19165	phd; antitoxin Phd	other			K11208	72.9919	-1.2079	0.0650918	-18.5568	7.17998e-77	2.50625e-75	K11208	yncG; GST-like protein	other			K16789	26.0653	-1.02984	0.0864642	-11.9106	1.04225e-32	7.7561e-32	K16789	thiT; thiamine transporter	other
K04015	3.22723	-1.64649	0.0850179	-19.3664	1.48188e-83	9.85528e-82	K04015	nrfD; protein NrfD	other			K07592	8.53829	-1.21231	0.0975074	-12.433	1.72969e-35	7.8338e-35	K07592	tdcA; LysR family transcriptional regulator, tdc operon transcriptional activator	other			K07704	30.7287	-1.03146	0.0805886	-12.7991	1.65853e-37	1.53645e-36	K07704	lytS; two-component system, LytTR family, sensor histidine kinase LytS [EC:2.7.13.3]	aminoacids metabolism
K04780	3.70858	-1.64903	0.0859782	-19.1797	5.47267e-82	3.26192e-80	K04780	dhbF; nonribosomal peptide synthetase DhbF	other			K18991	10.2618	-1.21525	0.0891833	-13.6265	2.78733e-42	1.68038e-41	K18991	mtrA; AraC family transcriptional regulator, activator of mtrCDE	other			K10678	16.5788	-1.03449	0.103683	-9.97747	1.91281e-23	7.5864e-23	K10678	nfsA; nitroreductase [EC:1.-.-.-]	other
K04014	3.24538	-1.65004	0.0850217	-19.4072	6.70262e-84	4.50502e-82	K04014	nrfC; protein NrfC	other			K09476	8.80452	-1.21529	0.092344	-13.1605	1.48098e-39	7.92954e-39	K09476	ompF; outer membrane pore protein F	other			K07670	88.2854	-1.03997	0.0703061	-14.792	1.64993e-49	2.51187e-48	K07670	mtrA; two-component system, OmpR family, response regulator MtrA	other
K00043	2.28533	-1.65237	0.0856578	-19.2903	6.47595e-83	4.175e-81	K00043	gbd; 4-hydroxybutyrate dehydrogenase [EC:1.1.1.61]	other			K09692	13.8353	-1.21659	0.0968308	-12.5641	3.32539e-36	1.55513e-35	K09692	tagG; teichoic acid transport system permease protein	other			K09684	72.3722	-1.04687	0.0798898	-13.104	3.12514e-39	3.13905e-38	K09684	pucR; purine catabolism regulatory protein	other
K11911	10.0556	-1.65901	0.0943528	-17.5831	3.31951e-69	1.43649e-67	K11911	vasL; type VI secretion system protein VasL	secretion systems			K12684	6.0535	-1.21885	0.117432	-10.3792	3.08452e-25	9.44186e-25	K12684	esp, sigA, sepA; serine protease autotransporter [EC:3.4.21.-]	aminoacids metabolism			K08152	6.75224	-1.0482	0.0983589	-10.6569	1.61929e-26	8.39268e-26	K08152	lmrP; MFS transporter, DHA1 family, multidrug resistance protein B	antibiotic resistance and biosynthesis
K18248	25.379	-1.66243	0.104035	-15.9795	1.77654e-57	4.71604e-56	K18248	andAb; anthranilate 1,2-dioxygenase ferredoxin component	xenobiotics metabolism			K07467	2.6256	-1.21955	0.0934821	-13.0458	6.71101e-39	3.50414e-38	K07467	rstA1; phage replication initiation protein	other			K07586	36.5128	-1.04861	0.0772005	-13.5829	5.05922e-42	5.7181e-41	K07586	ygaC; uncharacterized protein	other
K05301	52.8079	-1.67346	0.106147	-15.7656	5.36818e-56	1.33737e-54	K05301	E1.8.2.1; sulfite dehydrogenase [EC:1.8.2.1]	other			K02068	32.9983	-1.22151	0.0632671	-19.3072	4.67317e-83	2.09398e-81	K02068	ABC.X2.A; putative ABC transport system ATP-binding protein	other			K06347	32.9088	-1.05699	0.0778704	-13.5737	5.73908e-42	6.47491e-41	K06347	kapB; kinase-associated protein B	other
K18530	3.12092	-1.68724	0.0861303	-19.5894	1.90594e-85	1.38411e-83	K18530	frvX; putative aminopeptidase FrvX [EC:3.4.11.-]	other			K19215	3.71829	-1.22181	0.0871876	-14.0136	1.2872e-44	8.65162e-44	K19215	blaACT_MIR; beta-lactamase class C ACT/MIR [EC:3.5.2.6]	antibiotic resistance and biosynthesis			K06595	25.0655	-1.05954	0.0786955	-13.4638	2.55484e-41	2.79748e-40	K06595	hemAT; heam-based aerotactic trancducer	other
K18531	3.11794	-1.68725	0.0861069	-19.5948	1.71313e-85	1.25855e-83	K18531	frvR; putative frv operon regulatory protein	other			K19332	78.2122	-1.22451	0.0784164	-15.6155	5.70787e-55	5.68806e-54	K19332	MKS1; Meckel syndrome type 1 protein	other			K08363	64.2226	-1.06093	0.0773197	-13.7213	7.56656e-43	8.88578e-42	K08363	merT; mercuric ion transport protein	HM resistance
K12143	3.12171	-1.69832	0.0857492	-19.8056	2.66143e-87	2.07591e-85	K12143	hyfH; hydrogenase-4 component H	other			K03482	4.14889	-1.22663	0.0843656	-14.5395	6.81228e-48	5.08747e-47	K03482	yidP; GntR family transcriptional regulator, glv operon transcriptional regulator	other			K06370	28.1494	-1.06121	0.084938	-12.494	8.05185e-36	6.96871e-35	K06370	safA; morphogenetic protein associated with SpoVID	other
K13472	23.6042	-1.69909	0.103131	-16.4751	5.53596e-61	1.71452e-59	K13472	raxST; sulfotransferase	other			K07680	7.13953	-1.22718	0.0949378	-12.9262	3.20402e-38	1.6117e-37	K07680	comP; two-component system, NarL family, sensor histidine kinase ComP [EC:2.7.13.3]	aminoacids metabolism			K14597	47.8971	-1.06295	0.0852094	-12.4746	1.02765e-35	8.8577e-35	K14597	cruC; chlorobactene glucosyltransferase	carbohydrates metabolism
K12139	3.12281	-1.69917	0.0858073	-19.8022	2.85057e-87	2.19633e-85	K12139	hyfD; hydrogenase-4 component D [EC:1.-.-.-]	other			K09693	13.4561	-1.22991	0.0978192	-12.5733	2.96127e-36	1.3869e-35	K09693	tagH; teichoic acid transport system ATP-binding protein [EC:3.6.3.40]	other			K15518	26.1516	-1.06539	0.0883727	-12.0556	1.81104e-33	1.41261e-32	K15518	dgk; deoxyguanosine kinase [EC:2.7.1.113]	other
K12145	3.12159	-1.69918	0.0857804	-19.8085	2.5137e-87	1.98519e-85	K12145	hyfJ; hydrogenase-4 component J [EC:1.-.-.-]	other			K19216	9.25572	-1.23706	0.109405	-11.3071	1.20978e-29	4.40543e-29	K19216	blaIND; metallo-beta-lactamase class B IND [EC:3.5.2.6]	HM resistance			K06417	33.3263	-1.06567	0.0791644	-13.4615	2.63664e-41	2.88206e-40	K06417	spoVID; stage VI sporulation protein D	other
K12136	3.12107	-1.69919	0.0857662	-19.8119	2.35068e-87	1.87995e-85	K12136	hyfA; hydrogenase-4 component A [EC:1.-.-.-]	other			K09789	9.24484	-1.23874	0.109491	-11.3136	1.12376e-29	4.10637e-29	K09789	bioG; pimeloyl-[acyl-carrier protein] methyl ester esterase [EC:3.1.1.85]	other			K08168	28.3388	-1.06716	0.0886097	-12.0434	2.10051e-33	1.63035e-32	K08168	tetB; MFS transporter, DHA2 family, metal-tetracycline-proton antiporter	HM resistance
K12138	3.12107	-1.69919	0.0857662	-19.8119	2.35068e-87	1.87995e-85	K12138	hyfC; hydrogenase-4 component C [EC:1.-.-.-]	other			K08313	4.08347	-1.23936	0.0864855	-14.3303	1.41523e-46	1.01033e-45	K08313	fsaA, mipB; fructose-6-phosphate aldolase 1 [EC:4.1.2.-]	carbohydrates metabolism			K01567	40.5321	-1.06743	0.0748494	-14.261	3.82955e-46	5.15887e-45	K01567	pdaA; peptidoglycan-N-acetylmuramic acid deacetylase [EC:3.5.1.-]	EPS/biofilm
K13876	27.2617	-1.71581	0.0946188	-18.1339	1.71956e-73	8.16857e-72	K13876	araD; 2-keto-3-deoxy-L-arabinonate dehydratase [EC:4.2.1.43]	other			K05518	14.8293	-1.2446	0.0850941	-14.6261	1.91328e-48	1.44941e-47	K05518	rsbX; phosphoserine phosphatase RsbX [EC:3.1.3.3]	aminoacids metabolism			K07307	18.9389	-1.06829	0.103701	-10.3016	6.92742e-25	3.02261e-24	K07307	dmsB; anaerobic dimethyl sulfoxide reductase subunit B (DMSO reductase iron- sulfur subunit)	other
K19160	3.1901	-1.71648	0.0850408	-20.1842	1.34902e-90	1.16755e-88	K19160	yafO; mRNA interferase YafO [EC:3.1.-.-]	other			K09974	63.1019	-1.2519	0.0731828	-17.1065	1.32794e-65	2.69773e-64	K09974	K09974; uncharacterized protein	other			K13017	29.7985	-1.06894	0.0780879	-13.6889	1.18295e-42	1.3815e-41	K13017	wbpE, wlbC; UDP-2-acetamido-2-deoxy-ribo-hexuluronate aminotransferase [EC:2.6.1.98]	other
K06946	3.6666	-1.71837	0.0840446	-20.4459	6.53524e-93	6.16263e-91	K06946	K06946; uncharacterized protein	other			K19056	3.75976	-1.25356	0.0868263	-14.4376	3.00287e-47	2.18573e-46	K19056	tetD; AraC family transcriptional regulator, transposon Tn10 TetD protein	other			K18955	10.1644	-1.07136	0.116303	-9.21173	3.20897e-20	1.10366e-19	K18955	whiB1_2_3_4; WhiB family transcriptional regulator, redox-sensing transcriptional regulator	other
K13479	3.21695	-1.76603	0.0897906	-19.6684	4.02658e-86	2.99293e-84	K13479	ygeT, xdhB; xanthine dehydrogenase FAD-binding subunit [EC:1.17.1.4]	other			K13049	90.0068	-1.25412	0.0674259	-18.6	3.21257e-77	1.15324e-75	K13049	PM20D1; carboxypeptidase PM20D1 [EC:3.4.17.-]	other			K04041	3.25016	-1.07312	0.114861	-9.34279	9.38255e-21	3.31167e-20	K04041	fbp3; fructose-1,6-bisphosphatase III [EC:3.1.3.11]	carbohydrates metabolism
K18369	25.627	-1.76624	0.0986427	-17.9054	1.07029e-71	4.93583e-70	K18369	adh2; alcohol dehydrogenase [EC:1.1.1.-]	other			K12508	173.753	-1.25792	0.0610497	-20.6048	2.48334e-94	1.6175e-92	K12508	fcs; feruloyl-CoA synthase [EC:6.2.1.34]	other			K07773	14.2421	-1.07516	0.0910067	-11.8141	3.30221e-32	2.37083e-31	K07773	arcA; two-component system, OmpR family, aerobic respiration control protein ArcA	other
K13656	17.8529	-1.7693	0.083257	-21.251	3.22582e-100	3.45436e-98	K13656	gumD; undecaprenyl-phosphate glucose phosphotransferase [EC:2.7.8.31]	carbohydrates metabolism			K08302	23.1196	-1.25848	0.0742478	-16.9497	1.93304e-64	3.72345e-63	K08302	gatY-kbaY; tagatose 1,6-diphosphate aldolase GatY/KbaY [EC:4.1.2.40]	carbohydrates metabolism			K04767	34.9957	-1.08432	0.0805995	-13.4532	2.9469e-41	3.21009e-40	K04767	acuB; acetoin utilization protein AcuB	other
K07804	5.38485	-1.81924	0.0953965	-19.0703	4.45951e-81	2.58488e-79	K07804	pagC; putatice virulence related protein PagC	other			K11787	118.731	-1.26727	0.0776756	-16.3149	7.73606e-60	9.99518e-59	K11787	GART; phosphoribosylamine--glycine ligase / phosphoribosylglycinamide formyltransferase / phosphoribosylformylglycinamidine cyclo-ligase [EC:6.3.4.13 2.1.2.2 6.3.3.1]	aminoacids metabolism			K08322	6.71355	-1.08438	0.0916468	-11.8321	2.6636e-32	1.91889e-31	K08322	rspB; L-gulonate 5-dehydrogenase [EC:1.1.1.380]	other
K12660	3.05725	-1.82186	0.08579	-21.2362	4.41814e-100	4.6523e-98	K12660	rhmA; 2-dehydro-3-deoxy-L-rhamnonate aldolase [EC:4.1.2.53]	other			K02778	3.49211	-1.27094	0.0898552	-14.1444	2.02313e-45	1.40463e-44	K02778	PTS-Glc-EIIB, ptsG; PTS system, glucose-specific IIB component [EC:2.7.1.199]	carbohydrates metabolism			K02242	25.4644	-1.08967	0.0862822	-12.6291	1.459e-36	1.2983e-35	K02242	comFC; competence protein ComFC	other
K10972	3.03837	-1.82569	0.0858363	-21.2695	2.17636e-100	2.37073e-98	K10972	allS; LysR family transcriptional regulator, transcriptional activator of the allD operon	other			K18921	3.98441	-1.27142	0.0874948	-14.5313	7.66985e-48	5.7144e-47	K18921	hokB; protein HokB	other			K06428	22.3315	-1.09	0.0954906	-11.4147	3.53095e-30	2.31416e-29	K06428	sspK; small acid-soluble spore protein K (minor)	other
K07821	2.99711	-1.83558	0.0864946	-21.2219	5.99063e-100	6.20472e-98	K07821	torY; trimethylamine-N-oxide reductase (cytochrome c), cytochrome c-type subunit TorY	other			K12544	11.6636	-1.28959	0.1215	-10.6139	2.56748e-26	8.13916e-26	K12544	rsaA; S-layer protein	other			K15642	5.94088	-1.09066	0.119821	-9.10236	8.83887e-20	2.97993e-19	K15642	mxaD; myxalamid-type polyketide synthase MxaD	antibiotic resistance and biosynthesis
K07352	2.99207	-1.85425	0.0867081	-21.3849	1.8463e-101	2.4819e-99	K07352	sfmA; type 1 fimbrial protein	other			K13011	11.6641	-1.28982	0.121495	-10.6162	2.50574e-26	7.94743e-26	K13011	wbqL; O-antigen biosynthesis protein WbqL	other			K07228	35.2177	-1.09846	0.0899275	-12.2149	2.58743e-34	2.08512e-33	K07228	K07228; TrkA domain protein	other
K16346	2.97218	-1.85464	0.0868097	-21.3645	2.86195e-101	3.2876e-99	K16346	xanQ; xanthine permease XanQ	other			K12534	11.6694	-1.29203	0.121487	-10.6351	2.04645e-26	6.50376e-26	K12534	rsaE; membrane fusion protein, S-layer protein transport system	other			K03698	65.7315	-1.10488	0.0706519	-15.6384	3.98589e-55	8.6539e-54	K03698	cbf, cbf1; 3'-5' exoribonuclease [EC:3.1.-.-]	other
K12528	2.97086	-1.85466	0.0867777	-21.3725	2.40784e-101	2.81718e-99	K12528	xdhD; putative selenate reductase molybdopterin-binding subunit	HM resistance			K00270	12.1826	-1.29488	0.0986792	-13.1221	2.46085e-39	1.30433e-38	K00270	pdh; phenylalanine dehydrogenase [EC:1.4.1.20]	xenobiotics metabolism			K09942	18.1325	-1.1075	0.106239	-10.4246	1.91462e-25	8.75292e-25	K09942	K09942; uncharacterized protein	other
K12529	2.97086	-1.85466	0.0867777	-21.3725	2.40784e-101	2.81718e-99	K12529	ygfM; putative selenate reductase FAD-binding subunit	HM resistance			K12533	11.7427	-1.29772	0.120941	-10.7301	7.34925e-27	2.37264e-26	K12533	rsaD; ATP-binding cassette, subfamily C, bacterial RsaD	other			K02240	29.9028	-1.11201	0.0817522	-13.6022	3.88477e-42	4.43032e-41	K02240	comFA; competence protein ComFA	other
K13480	2.97086	-1.85466	0.0867777	-21.3725	2.40784e-101	2.81718e-99	K13480	ygeU, xdhC; xanthine dehydrogenase iron-sulfur-binding subunit	other			K15550	7.31668	-1.30684	0.0932039	-14.0213	1.15504e-44	7.77988e-44	K15550	mdtP; outer membrane protein, multidrug efflux system	antibiotic resistance and biosynthesis			K08153	23.2199	-1.11517	0.0825713	-13.5055	1.4507e-41	1.60236e-40	K08153	blt; MFS transporter, DHA1 family, multidrug resistance protein	antibiotic resistance and biosynthesis
K11139	2.97433	-1.85582	0.0867206	-21.3999	1.33757e-101	1.83712e-99	K11139	hlyE, clyA, sheA; hemolysin E	other			K08092	10.1221	-1.31613	0.089188	-14.7569	2.77932e-49	2.17055e-48	K08092	dlgD; 3-dehydro-L-gulonate 2-dehydrogenase [EC:1.1.1.130]	other			K02248	22.6702	-1.11531	0.0941421	-11.8471	2.22854e-32	1.61652e-31	K02248	comGF; competence protein ComGF	other
K12517	2.96898	-1.85588	0.0868303	-21.3737	2.34895e-101	2.81718e-99	K12517	papA; major pilin subunit PapA	other			K13245	58.2402	-1.32348	0.0792346	-16.7033	1.24099e-62	2.1901e-61	K13245	pdeA; c-di-GMP-specific phosphodiesterase [EC:3.1.4.52]	other			K07105	24.6872	-1.11773	0.0904459	-12.3579	4.41295e-35	3.66855e-34	K07105	K07105; uncharacterized protein	other
K12146	2.9709	-1.85589	0.0868174	-21.3769	2.1911e-101	2.76867e-99	K12146	hyfR; hydrogenase-4 transcriptional activator	other			K02804	102.813	-1.33977	0.0602059	-22.2531	1.05349e-109	1.10933e-107	K02804	PTS-Nag-EIIC, nagE; PTS system, N-acetylglucosamine-specific IIC component	carbohydrates metabolism			K06286	23.0473	-1.12183	0.093246	-12.0308	2.4468e-33	1.88984e-32	K06286	ezrA; septation ring formation regulator	other
K12142	2.97264	-1.85589	0.0868171	-21.377	2.18731e-101	2.76867e-99	K12142	hyfG; hydrogenase-4 component G [EC:1.-.-.-]	other			K16190	18.9857	-1.3502	0.0823702	-16.3918	2.18845e-60	3.03882e-59	K16190	GLCAK; glucuronokinase [EC:2.7.1.43]	EPS/biofilm			K03700	25.0534	-1.12345	0.094331	-11.9097	1.05357e-32	7.8219e-32	K03700	recU; recombination protein U	other
K12144	2.97264	-1.85589	0.0868171	-21.377	2.18731e-101	2.76867e-99	K12144	hyfI; hydrogenase-4 component I [EC:1.-.-.-]	other			K15642	5.94088	-1.35468	0.10576	-12.8089	1.46166e-37	7.19777e-37	K15642	mxaD; myxalamid-type polyketide synthase MxaD	antibiotic resistance and biosynthesis			K19694	28.6091	-1.12757	0.112184	-10.0511	9.08863e-24	3.65978e-23	K19694	chiS; two-component system, sensor histidine kinase ChiS	aminoacids metabolism
K16210	44.0159	-1.86648	0.0759409	-24.5781	2.1689e-133	7.61284e-131	K16210	togT, rhiT; oligogalacturonide transporter	EPS/biofilm			K11004	61.1927	-1.36378	0.0628368	-21.7036	1.89784e-104	1.68881e-102	K11004	hlyB, cyaB; ATP-binding cassette, subfamily B, bacterial HlyB/CyaB	other			K18692	22.9453	-1.12865	0.0935513	-12.0645	1.62675e-33	1.27833e-32	K18692	cshB; ATP-dependent RNA helicase CshB [EC:3.6.4.13]	other
K12997	20.3699	-1.87934	0.117023	-16.0596	4.89611e-58	1.32762e-56	K12997	rgpB; rhamnosyltransferase [EC:2.4.1.-]	carbohydrates metabolism			K03896	13.8706	-1.37083	0.0870122	-15.7545	6.39958e-56	6.61744e-55	K03896	iucB; acetyl CoA:N6-hydroxylysine acetyl transferase [EC:2.3.1.102]	aminoacids metabolism			K00960	21.7882	-1.1289	0.101605	-11.1107	1.1128e-28	6.68948e-28	K00960	E2.7.7.6; DNA-directed RNA polymerase [EC:2.7.7.6]	other
K19278	20.3463	-1.88434	0.117518	-16.0345	7.33522e-58	1.96373e-56	K19278	aac6-Ib; aminoglycoside 6'-N-acetyltransferase Ib [EC:2.3.1.82]	other			K09161	24.0022	-1.38088	0.0696465	-19.827	1.74115e-87	8.94358e-86	K09161	K09161; uncharacterized protein	other			K02244	22.7324	-1.12932	0.0942162	-11.9864	4.18501e-33	3.17657e-32	K02244	comGB; competence protein ComGB	other
K19301	20.1673	-1.89887	0.119208	-15.929	3.98837e-57	1.04558e-55	K19301	aac6-II; aminoglycoside 6'-N-acetyltransferase II [EC:2.3.1.82]	other			K08279	35.9016	-1.38168	0.0795357	-17.3718	1.35014e-67	3.1361e-66	K08279	caiE; carnitine operon protein CaiE	other			K02245	22.7404	-1.12978	0.0941835	-11.9955	3.75126e-33	2.85892e-32	K02245	comGC; competence protein ComGC	other
K01702	45.0568	-1.90845	0.0801868	-23.8	3.33934e-125	8.43917e-123	K01702	LEU1; 3-isopropylmalate dehydratase [EC:4.2.1.33]	other			K08161	27.0742	-1.39157	0.0816159	-17.0502	3.48324e-65	6.87722e-64	K08161	mdtG; MFS transporter, DHA1 family, multidrug resistance protein	antibiotic resistance and biosynthesis			K02243	22.9918	-1.13058	0.0946681	-11.9426	7.09893e-33	5.32041e-32	K02243	comGA; competence protein ComGA	other
K06859	5.35249	-1.91785	0.0937998	-20.4462	6.49119e-93	6.16263e-91	K06859	pgi1; glucose-6-phosphate isomerase, archaeal [EC:5.3.1.9]	carbohydrates metabolism			K10906	6.83794	-1.3917	0.0946212	-14.7081	5.72069e-49	4.4131e-48	K10906	recE; exodeoxyribonuclease VIII [EC:3.1.11.-]	other			K01730	44.4942	-1.13536	0.0890473	-12.7501	3.11374e-37	2.86773e-36	K01730	ogl; oligogalacturonide lyase [EC:4.2.2.6]	EPS/biofilm
K12990	24.8127	-1.93036	0.106089	-18.1956	5.58749e-74	2.69479e-72	K12990	rfbF, rhlC; rhamnosyltransferase [EC:2.4.1.-]	carbohydrates metabolism			K10678	16.5788	-1.39214	0.0918946	-15.1493	7.66188e-52	6.59506e-51	K10678	nfsA; nitroreductase [EC:1.-.-.-]	other			K04034	16.582	-1.14258	0.0939734	-12.1586	5.16432e-34	4.10934e-33	K04034	bchE; anaerobic magnesium-protoporphyrin IX monomethyl ester cyclase [EC:1.21.98.3]	other
K15060	3.6074	-1.93937	0.0850317	-22.8076	3.85827e-115	7.61766e-113	K15060	ligX; 5,5'-dehydrodivanillate O-demethylase	other			K12535	11.9793	-1.3951	0.119784	-11.6468	2.38345e-31	9.28399e-31	K12535	rsaF; outer membrane protein, S-layer protein transport system	other			K19449	32.6774	-1.1434	0.0995432	-11.4865	1.54291e-30	1.02937e-29	K19449	sinR; XRE family transcriptional regulator, master regulator for biofilm formation	other
K13057	4.3436	-1.99958	0.0751284	-26.6155	4.49445e-156	2.8396e-153	K13057	treT; trehalose synthase [EC:2.4.1.245]	other			K02080	19.543	-1.39518	0.0833881	-16.7311	7.7749e-63	1.38371e-61	K02080	agaI; galactosamine-6-phosphate isomerase [EC:5.3.1.-]	carbohydrates metabolism			K00086	6.10458	-1.1434	0.114634	-9.97432	1.97442e-23	7.82584e-23	K00086	dhaT; 1,3-propanediol dehydrogenase [EC:1.1.1.202]	other
K13028	23.8834	-2.04223	0.105179	-19.4167	5.5771e-84	3.78883e-82	K13028	oxdA; aldoxime dehydratase [EC:4.99.1.5]	other			K19049	55.3726	-1.40309	0.0657623	-21.3358	5.27965e-101	4.22239e-99	K19049	cslA; chondroitin AC lyase [EC:4.2.2.5]	other			K00354	27.3547	-1.1443	0.0877453	-13.0412	7.13408e-39	7.0537e-38	K00354	E1.6.99.1; NADPH2 dehydrogenase [EC:1.6.99.1]	other
K06033	3.26868	-2.04353	0.0858126	-23.8139	2.39827e-125	6.31344e-123	K06033	E4.1.1.76; arylmalonate decarboxylase [EC:4.1.1.76]	other			K09023	65.0638	-1.41239	0.0671938	-21.0197	4.33239e-98	3.1828e-96	K09023	rutD; aminoacrylate hydrolase [EC:3.5.1.-]	other			K07505	12.2167	-1.14675	0.118637	-9.66597	4.20608e-22	1.56686e-21	K07505	repA; regulatory protein RepA	other
K15894	43.1564	-2.07328	0.0761942	-27.2105	4.87911e-163	4.40374e-160	K15894	pseB; UDP-N-acetylglucosamine 4,6-dehydratase [EC:4.2.1.115]	carbohydrates metabolism			K06873	2.99812	-1.4143	0.093977	-15.0494	3.48269e-51	2.92213e-50	K06873	K06873; uncharacterized protein	other			K02859	21.7097	-1.14805	0.094729	-12.1193	8.34998e-34	6.61092e-33	K02859	ribT; riboflavin biosynthesis RibT protein	other
K01093	51.553	-2.10307	0.0826184	-25.4552	6.18665e-143	3.00671e-140	K01093	appA; 4-phytase / acid phosphatase [EC:3.1.3.26 3.1.3.2]	other			K18909	18.4857	-1.42254	0.0833718	-17.0626	2.81946e-65	5.58412e-64	K18909	mepR; MarR family transcriptional regulator, repressor for mepA	other			K13444	10.382	-1.14867	0.115572	-9.93898	2.81689e-23	1.11024e-22	K13444	SUMF1, FGE; formylglycine-generating enzyme [EC:1.8.3.7]	aminoacids metabolism
K15681	3.86932	-2.1872	0.0785294	-27.8519	1.02067e-170	1.61215e-167	K15681	mxcL; aminotransferase MxcL	other			K11922	3.43864	-1.43692	0.0836044	-17.1871	3.31788e-66	7.15439e-65	K11922	mngR, farR; GntR family transcriptional regulator, mannosyl-D-glycerate transport/metabolism system repressor	carbohydrates metabolism			K02476	19.4123	-1.15322	0.101358	-11.3777	5.40123e-30	3.51442e-29	K02476	K02476; two-component system, CitB family, sensor kinase [EC:2.7.13.3]	other
K07257	76.3297	-2.27327	0.0856238	-26.5495	2.60136e-155	1.49413e-152	K07257	spsF; spore coat polysaccharide biosynthesis protein SpsF	other			K09020	65.0279	-1.43729	0.0659705	-21.7869	3.09076e-105	2.83006e-103	K09020	rutB; ureidoacrylate peracid hydrolase [EC:3.5.1.110]	other			K08317	6.47898	-1.15653	0.0923119	-12.5285	5.21134e-36	4.57295e-35	K08317	ybdH; uncharacterized oxidoreductase [EC:1.1.-.-]	other
K13243	6.80434	-2.29527	0.107504	-21.3506	3.85119e-101	4.34497e-99	K13243	dos; c-di-GMP-specific phosphodiesterase [EC:3.1.4.52]	other			K14259	55.4854	-1.44027	0.0625318	-23.0325	2.20237e-117	3.23595e-115	K14259	kdxD; 2-dehydro-3-deoxy-D-arabinonate dehydratase [EC:4.2.1.141]	other			K05778	11.2131	-1.16091	0.0807169	-14.3825	6.665e-47	9.27521e-46	K05778	ABC.VB1X.P; putative thiamine transport system permease protein	other
K13552	3.01667	-2.32333	0.0859041	-27.0456	4.3013e-161	3.01951e-158	K13552	btrQ; paromamine 6'-oxidase [EC:1.1.3.43]	other			K07770	13.9995	-1.44102	0.0939145	-15.344	3.88569e-53	3.53743e-52	K07770	cssR; two-component system, OmpR family, response regulator CssR	other			K03488	24.2058	-1.16109	0.093746	-12.3855	3.13286e-35	2.62164e-34	K03488	licT, bglG; beta-glucoside operon transcriptional antiterminator	carbohydrates metabolism
K18642	36.6399	-2.35018	0.0899233	-26.1354	1.44527e-150	7.60934e-148	K18642	creS; crescentin	other			K12661	50.0279	-1.44924	0.0838875	-17.276	7.13845e-67	1.61651e-65	K12661	LRA3, yfaW; L-rhamnonate dehydratase [EC:4.2.1.90]	other			K09682	22.9823	-1.16195	0.0963703	-12.0571	1.77856e-33	1.39071e-32	K09682	hpr; MarR family transcriptional regulator, protease production regulatory protein HPr	other
K12516	8.77623	-2.36232	0.113196	-20.8692	1.01989e-96	1.00683e-94	K12516	bigA; putative surface-exposed virulence protein	other			K01224	81.2953	-1.45138	0.0708316	-20.4906	2.61289e-93	1.63448e-91	K01224	E3.2.1.89; arabinogalactan endo-1,4-beta-galactosidase [EC:3.2.1.89]	carbohydrates metabolism			K06433	31.4707	-1.16444	0.0816198	-14.2667	3.53137e-46	4.76735e-45	K06433	sspP, cotL; small acid-soluble spore protein P (minor)	other
K18336	12.2422	-2.46372	0.0972344	-25.338	1.21862e-141	5.49944e-139	K18336	K18336; 2,4-diketo-3-deoxy-L-fuconate hydrolase [EC:3.7.1.-]	other			K09965	119.356	-1.45665	0.0616769	-23.6174	2.55213e-123	4.13444e-121	K09965	K09965; uncharacterized protein	other			K06422	23.587	-1.17718	0.0926125	-12.7108	5.14946e-37	4.72882e-36	K06422	sspE; small acid-soluble spore protein E (minor gamma-type SASP)	other
K19694	28.6091	-2.73171	0.093998	-29.0613	1.10699e-185	3.49699e-182	K19694	chiS; two-component system, sensor histidine kinase ChiS	aminoacids metabolism			K11704	11.6609	-1.45877	0.0965512	-15.1088	1.41689e-51	1.20808e-50	K11704	mtsA; iron/zinc/manganese/copper transport system substrate-binding protein	HM resistance			K02246	21.5435	-1.17818	0.0951905	-12.377	3.47949e-35	2.90402e-34	K02246	comGD; competence protein ComGD	other
												K11706	11.6609	-1.45877	0.0965512	-15.1088	1.41689e-51	1.20808e-50	K11706	mtsB; iron/zinc/manganese/copper transport system ATP-binding protein	HM resistance			K09650	75.8938	-1.18145	0.075392	-15.6707	2.3988e-55	5.26238e-54	K09650	PARL, PSARL, PCP1; rhomboid-like protein [EC:3.4.21.105]	other
												K09879	3.40593	-1.46465	0.0938777	-15.6017	7.08915e-55	7.03128e-54	K09879	crtU; isorenieratene synthase	other			K03697	22.5964	-1.18243	0.0953993	-12.3946	2.79664e-35	2.34651e-34	K03697	clpE; ATP-dependent Clp protease ATP-binding subunit ClpE	other
SR		S	R									K19164	51.1494	-1.47756	0.0744427	-19.8483	1.14056e-87	5.90662e-86	K19164	ccdA; antitoxin CcdA	other			K07697	64.6318	-1.1868	0.0917821	-12.9307	3.02192e-38	2.8928e-37	K07697	kinB; two-component system, sporulation sensor kinase B [EC:2.7.13.3]	other
	"baseMean"	"log2FoldChange"	"lfcSE"	"stat"	"pvalue"	"padj"						K07650	12.346	-1.48023	0.100221	-14.7696	2.30087e-49	1.80583e-48	K07650	cssS; two-component system, OmpR family, sensor histidine kinase CssS [EC:2.7.13.3]	aminoacids metabolism			K03395	7.37463	-1.19109	0.116864	-10.1921	2.15047e-24	8.99781e-24	K03395	aac3-I; aminoglycoside 3-N-acetyltransferase I [EC:2.3.1.60]	other
PWY-5392	3.74182	2.27021	0.119511	18.9958	1.84774e-80	1.80617e-78	PWY-5392	reductive TCA cycle II				K12567	18.2298	-1.48197	0.0818193	-18.1127	2.5287e-73	7.64418e-72	K12567	TTN; titin [EC:2.7.11.1]	other			K15519	20.1815	-1.19641	0.0883585	-13.5404	9.02971e-42	1.00263e-40	K15519	dck; deoxyadenosine/deoxycytidine kinase [EC:2.7.1.76 2.7.1.74]	other
PWY-1541	3.99607	2.01218	0.0868558	23.1669	9.81771e-119	3.83872e-116	PWY-1541	superpathway of taurine degradation				K02532	13.0378	-1.48904	0.0948524	-15.6985	1.54926e-55	1.57621e-54	K02532	lacY; MFS transporter, OHS family, lactose permease	carbohydrates metabolism			K01023	9.69747	-1.19766	0.119424	-10.0287	1.14037e-23	4.57452e-23	K01023	assT; arylsulfate sulfotransferase [EC:2.8.2.22]	other
PWY0-41	10.267	1.93601	0.0913818	21.186	1.28655e-99	2.51521e-97	PWY0-41	allantoin degradation IV (anaerobic)				K13013	65.9169	-1.49784	0.0616883	-24.2808	3.12559e-130	5.80809e-128	K13013	wbqV; O-antigen biosynthesis protein WbqV	other			K01342	22.4778	-1.20481	0.107709	-11.1857	4.79002e-29	2.9554e-28	K01342	aprE; subtilisin [EC:3.4.21.62]	other
PWY-4722	3.63996	1.68072	0.0932401	18.0258	1.22335e-72	9.56659e-71	PWY-4722	creatinine degradation II				K18920	3.58913	-1.49878	0.090982	-16.4733	5.70296e-61	9.12185e-60	K18920	hokA; protein HokA	other			K08986	21.1699	-1.21074	0.107247	-11.2893	1.48239e-29	9.47948e-29	K08986	ycgQ; putative membrane protein	other
METHGLYUT-PWY	17.1584	1.50845	0.0757285	19.9192	2.77183e-88	3.61262e-86	METHGLYUT-PWY	superpathway of methylglyoxal degradation				K03810	54.9863	-1.50385	0.0682413	-22.0373	1.26558e-107	1.23015e-105	K03810	mviM; virulence factor	other			K06960	104.816	-1.21157	0.0617788	-19.6113	1.23706e-85	2.23308e-83	K06960	K06960; uncharacterized protein	other
CODH-PWY	7.93075	1.30974	0.10733	12.2029	3.00046e-34	6.17463e-33	CODH-PWY	reductive acetyl coenzyme A pathway				K13012	57.0996	-1.51368	0.0660289	-22.9245	2.64992e-116	3.80504e-114	K13012	wbqP; O-antigen biosynthesis protein WbqP	other			K09789	9.24484	-1.21447	0.124173	-9.78047	1.36582e-22	5.21719e-22	K09789	bioG; pimeloyl-[acyl-carrier protein] methyl ester esterase [EC:3.1.1.85]	other
PWY-1882	10.6768	1.26971	0.0753377	16.8536	9.87941e-64	5.51836e-62	PWY-1882	superpathway of C1 compounds oxidation to CO2				K13409	71.0281	-1.51877	0.0580739	-26.1524	9.25688e-151	2.3394e-148	K13409	raxB, cvaB; ATP-binding cassette, subfamily B, bacterial RaxB	other			K18149	23.8199	-1.21471	0.0927621	-13.0949	3.52052e-39	3.52498e-38	K18149	pbp5, pbp4, pbp3; penicillin-binding protein	antibiotic resistance and biosynthesis
PWY-6470	5.8866	1.19319	0.105963	11.2604	2.05721e-29	2.06248e-28	PWY-6470	peptidoglycan biosynthesis V (&beta;-lactam resistance)				K00633	1.74553	-1.53159	0.084627	-18.0981	3.29795e-73	9.87508e-72	K00633	lacA; galactoside O-acetyltransferase [EC:2.3.1.18]	carbohydrates metabolism			K19216	9.25572	-1.217	0.124083	-9.80794	1.04069e-22	3.99702e-22	K19216	blaIND; metallo-beta-lactamase class B IND [EC:3.5.2.6]	HM resistance
PWY-6572	3.37683	1.10781	0.106021	10.449	1.48143e-25	1.03436e-24	PWY-6572	chondroitin sulfate degradation I (bacterial)				K09611	2.27475	-1.53466	0.0968726	-15.8421	1.59483e-56	1.69063e-55	K09611	NPEPL1; probable aminopeptidase NPEPL1 [EC:3.4.11.-]	other			K19587	5.25745	-1.21941	0.098763	-12.3468	5.06679e-35	4.19005e-34	K19587	oqxR; Rrf2 family transcriptional regulator, repressor of oqxAB	other
GOLPDLCAT-PWY	7.1235	1.10522	0.0768293	14.3854	6.38864e-47	2.08163e-45	GOLPDLCAT-PWY	superpathway of glycerol degradation to 1,3-propanediol				K17865	69.984	-1.53658	0.0611218	-25.1397	1.83384e-139	3.73749e-137	K17865	croR; 3-hydroxybutyryl-CoA dehydratase [EC:4.2.1.55]	other			K13277	2.18251	-1.22065	0.0770482	-15.8427	1.57899e-56	3.70858e-55	K13277	epr; minor extracellular protease Epr [EC:3.4.21.-]	other
PWY-7385	2.29958	1.087	0.0905477	12.0047	3.3567e-33	4.861e-32	PWY-7385	1,3-propanediol biosynthesis (engineered)				K00118	106.729	-1.53675	0.0567147	-27.0962	1.09053e-161	4.05293e-159	K00118	gfo; glucose-fructose oxidoreductase [EC:1.1.99.28]	carbohydrates metabolism			K17236	2.48829	-1.22728	0.100445	-12.2185	2.47704e-34	1.99872e-33	K17236	araQ; arabinosaccharide transport system permease protein	carbohydrates metabolism
TEICHOICACID-PWY	8.67849	1.07884	0.0819623	13.1626	1.4402e-39	3.75412e-38	TEICHOICACID-PWY	teichoic acid (poly-glycerol) biosynthesis				K10187	3.58008	-1.53736	0.102313	-15.0261	4.95609e-51	4.12008e-50	K10187	cyc2; germacradienol/geosmin synthase [EC:4.2.3.22 4.2.3.75 4.1.99.16]	other			K08677	3.36707	-1.22882	0.120657	-10.1844	2.32804e-24	9.69582e-24	K08677	K08677; kumamolisin	other
FUC-RHAMCAT-PWY	4.45916	1.05397	0.0868964	12.1291	7.40755e-34	1.37921e-32	FUC-RHAMCAT-PWY	superpathway of fucose and rhamnose degradation				K09021	60.4269	-1.54166	0.0689665	-22.3537	1.11063e-110	1.20982e-108	K09021	rutC; aminoacrylate peracid reductase	other			K16164	2.39679	-1.23355	0.113676	-10.8515	1.96275e-27	1.09257e-26	K16164	K16164; acylpyruvate hydrolase [EC:3.7.1.5]	other
PWY-6629	3.81038	1.01242	0.119523	8.47051	2.44322e-17	1.03837e-16	PWY-6629	superpathway of L-tryptophan biosynthesis				K18337	45.1884	-1.54499	0.0926695	-16.672	2.09349e-62	3.62374e-61	K18337	LRA1; L-rhamnose 1-dehydrogenase [EC:1.1.1.378 1.1.1.377 1.1.1.173]	carbohydrates metabolism			K06376	22.6868	-1.2336	0.106743	-11.5567	6.82993e-31	4.63496e-30	K06376	spo0E; stage 0 sporulation regulatory protein	other
LIPASYN-PWY	5.05529	-1.47408	0.0999748	-14.7445	3.33867e-49	1.18674e-47	LIPASYN-PWY	phospholipases				K09744	3.05629	-1.54642	0.0975939	-15.8455	1.51068e-56	1.60682e-55	K09744	K09744; uncharacterized protein	other			K03221	11.5236	-1.23422	0.114198	-10.8077	3.16674e-27	1.74433e-26	K03221	yscF, sctF, ssaG, prgI; type III secretion protein F	secretion systems
												K06493	5.74423	-1.56834	0.0874107	-17.9422	5.52526e-72	1.55149e-70	K06493	ITGB3, CD61; integrin beta 3	other			K19170	7.8422	-1.23462	0.119775	-10.3079	6.49221e-25	2.8386e-24	K19170	dndC; DNA sulfur modification protein DndC	other
												K09141	3.91446	-1.56921	0.0990566	-15.8415	1.60874e-56	1.70252e-55	K09141	K09141; uncharacterized protein	other			K19051	10.3765	-1.23798	0.115545	-10.7142	8.72753e-27	4.62977e-26	K19051	hepB; heparin/heparan-sulfate lyase [EC:4.2.2.7 4.2.2.8]	other
												K06921	8.17219	-1.57218	0.115024	-13.6682	1.57278e-42	9.60082e-42	K06921	K06921; uncharacterized protein	other			K05352	2.87861	-1.24204	0.12983	-9.56662	1.10461e-21	4.04577e-21	K05352	tarJ; ribitol-5-phosphate 2-dehydrogenase (NADP+) [EC:1.1.1.405]	other
												K02464	3.17402	-1.5813	0.0919376	-17.1997	2.66825e-66	5.85347e-65	K02464	gspO; general secretion pathway protein O [EC:3.4.23.43 2.1.1.-]	secretion systems			K18815	10.0156	-1.24377	0.119686	-10.3919	2.69786e-25	1.21751e-24	K18815	aac6-I; aminoglycoside 6'-N-acetyltransferase I [EC:2.3.1.82]	other
												K11705	15.3637	-1.60879	0.0832242	-19.3308	2.95886e-83	1.33529e-81	K11705	mtsC; iron/zinc/manganese/copper transport system permease protein	HM resistance			K06380	23.4988	-1.24525	0.0919168	-13.5476	8.1855e-42	9.12099e-41	K06380	spoIIB; stage II sporulation protein B	other
												K11003	51.9554	-1.60956	0.0669225	-24.051	8.14323e-128	1.42914e-125	K11003	hlyD, cyaD; hemolysin D	other			K02538	2.80466	-1.24725	0.111378	-11.1983	4.15658e-29	2.58223e-28	K02538	manR; activator of the mannose operon, transcriptional antiterminator	carbohydrates metabolism
												K13408	71.6407	-1.63939	0.0583684	-28.087	1.41243e-173	7.43642e-171	K13408	raxA; membrane fusion protein	other			K08164	14.3652	-1.25356	0.0961248	-13.041	7.15114e-39	7.05952e-38	K08164	ybcL; MFS transporter, DHA1 family, putative efflux transporter	other
												K18837	4.96406	-1.65048	0.100309	-16.454	7.85387e-61	1.24052e-59	K18837	cbtA; cytoskeleton-binding toxin CbtA and related proteins	other			K10241	20.9149	-1.25605	0.0959354	-13.0927	3.62593e-39	3.62478e-38	K10241	cebF; cellobiose transport system permease protein	other
												K18197	59.4285	-1.65107	0.0722565	-22.8501	1.45748e-115	1.87926e-113	K18197	yesW; rhamnogalacturonan endolyase [EC:4.2.2.23]	EPS/biofilm			K07496	70.5099	-1.26384	0.0963768	-13.1136	2.75293e-39	2.76958e-38	K07496	K07496; putative transposase	other
												K10742	4.59387	-1.65664	0.0885503	-18.7084	4.22798e-78	1.58061e-76	K10742	DNA2; DNA replication ATP-dependent helicase Dna2 [EC:3.6.4.12]	other			K08713	20.5198	-1.26796	0.100287	-12.6433	1.21855e-36	1.09358e-35	K08713	lctB; potassium channel LctB	other
												K14449	62.3231	-1.65765	0.0646276	-25.6492	4.31411e-145	9.73449e-143	K14449	mch, mcd; 2-methylfumaryl-CoA hydratase [EC:4.2.1.148]	other			K11630	17.5291	-1.27201	0.0977128	-13.0178	9.6916e-39	9.50801e-38	K11630	bceR; two-component system, OmpR family, bacitracin resistance response regulator BceR	antibiotic resistance and biosynthesis
												K15312	2.21259	-1.66095	0.0935816	-17.7487	1.76512e-70	4.66613e-69	K15312	pksH; polyketide biosynthesis enoyl-CoA hydratase PksH	antibiotic resistance and biosynthesis			K18286	5.54628	-1.27349	0.114783	-11.0947	1.33086e-28	7.94741e-28	K18286	add; aminodeoxyfutalosine deaminase [EC:3.5.4.40]	carbohydrates metabolism
												K18770	9.13257	-1.66212	0.105797	-15.7105	1.28131e-55	1.30993e-54	K18770	pbpD; penicillin-binding protein 4 [EC:2.4.1.129 3.4.16.4]	antibiotic resistance and biosynthesis			K06308	48.1554	-1.27407	0.0919312	-13.8589	1.12335e-43	1.36224e-42	K06308	yfkR; spore germination protein	other
												K03895	8.67114	-1.67479	0.0884227	-18.9407	5.26488e-80	2.14603e-78	K03895	iucC; aerobactin synthase [EC:6.3.2.39]	other			K09879	3.40593	-1.27878	0.10775	-11.868	1.73582e-32	1.27079e-31	K09879	crtU; isorenieratene synthase	other
												K14447	60.9548	-1.7468	0.0660424	-26.4497	3.67709e-154	1.05599e-151	K14447	ecm; ethylmalonyl-CoA mutase [EC:5.4.99.63]	other			K18220	7.11822	-1.27972	0.0883887	-14.4784	1.66021e-47	2.35713e-46	K18220	tetM, tetO; ribosomal protection tetracycline resistance protein	antibiotic resistance and biosynthesis
												K00737	4.4625	-1.76845	0.0892398	-19.8168	2.13209e-87	1.08633e-85	K00737	MGAT3; beta-1,4-mannosyl-glycoprotein beta-1,4-N-acetylglucosaminyltransferase [EC:2.4.1.144]	carbohydrates metabolism			K11686	19.972	-1.28149	0.102862	-12.4584	1.25899e-35	1.07928e-34	K11686	racA; chromosome-anchoring protein RacA	other
												K15640	10.5205	-1.77908	0.0962669	-18.4807	2.9543e-76	1.00893e-74	K15640	K15640, phoE; uncharacterized phosphatase	other			K15781	9.31743	-1.28345	0.112523	-11.4061	3.89705e-30	2.55146e-29	K15781	serB-plsC; putative phosphoserine phosphatase / 1-acylglycerol-3-phosphate O-acyltransferase [EC:3.1.3.3 2.3.1.51]	aminoacids metabolism
												K14446	59.712	-1.79068	0.0674172	-26.5612	1.90847e-155	6.34616e-153	K14446	ccr; crotonyl-CoA carboxylase/reductase [EC:1.3.1.85]	other			K06327	22.7651	-1.28398	0.0993438	-12.9246	3.26865e-38	3.12426e-37	K06327	cotD; spore coat protein D	other
												K01342	22.4778	-1.8263	0.095661	-19.0914	2.97918e-81	1.26325e-79	K01342	aprE; subtilisin [EC:3.4.21.62]	other			K19171	7.24789	-1.29547	0.118571	-10.9257	8.68966e-28	4.97294e-27	K19171	dndD; DNA sulfur modification protein DndD	other
												K06976	64.9746	-1.85212	0.0706271	-26.224	1.41603e-151	3.88978e-149	K06976	K06976; uncharacterized protein	other			K07508	11.8963	-1.30827	0.103591	-12.6292	1.45741e-36	1.2983e-35	K07508	ACAA2; acetyl-CoA acyltransferase 2 [EC:2.3.1.16]	other
												K08691	58.638	-1.87243	0.0667225	-28.063	2.77026e-173	1.34635e-170	K08691	mcl; malyl-CoA/(S)-citramalyl-CoA lyase [EC:4.1.3.24 4.1.3.25]	other			K07035	15.7234	-1.31237	0.0940587	-13.9526	3.03207e-44	3.7859e-43	K07035	K07035; uncharacterized protein	other
												K16054	1.99414	-1.89163	0.096852	-19.5311	5.97039e-85	2.815e-83	K16054	DEP1; methylthioribulose 1-phosphate dehydratase / enolase-phosphatase E1 [EC:4.2.1.109 3.1.3.77]	other			K18817	2.5334	-1.31699	0.0949356	-13.8725	9.30434e-44	1.13266e-42	K18817	hph; hygromycin-B 4-O-kinase [EC:2.7.1.163]	other
												K15313	2.05753	-1.90059	0.0954313	-19.9158	2.96943e-88	1.56341e-86	K15313	pksI; polyketide biosynthesis enoyl-CoA hydratase PksI	antibiotic resistance and biosynthesis			K16331	15.9692	-1.31908	0.112489	-11.7262	9.35423e-32	6.60335e-31	K16331	ylnA, cysP; sulfate permease	other
												K01671	3.06718	-1.93024	0.0856297	-22.5417	1.61823e-112	1.92905e-110	K01671	yihT; sulfofructosephosphate aldolase [EC:4.1.2.57]	carbohydrates metabolism			K11632	18.3909	-1.32813	0.0961072	-13.8192	1.95119e-43	2.33477e-42	K11632	bceB, vraE; bacitracin transport system permease protein	other
												K03894	11.6956	-1.94567	0.0940778	-20.6815	5.08047e-95	3.48896e-93	K03894	iucA; N2-citryl-N6-acetyl-N6-hydroxylysine synthase [EC:6.3.2.38]	aminoacids metabolism			K11631	18.3933	-1.32869	0.0961023	-13.8258	1.78154e-43	2.13582e-42	K11631	bceA, vraD; bacitracin transport system ATP-binding protein	other
												K08166	51.6562	-1.949	0.0752797	-25.8902	8.5904e-148	2.08747e-145	K08166	mmr; MFS transporter, DHA2 family, methylenomycin A resistance protein	antibiotic resistance and biosynthesis			K15667	3.66708	-1.3297	0.128884	-10.3171	5.89926e-25	2.59371e-24	K15667	K15667, ppsD, fenA; fengycin family lipopeptide synthetase D	other
												K15861	56.0967	-1.95412	0.0760997	-25.6785	2.0342e-145	4.76004e-143	K15861	fixK; CRP/FNR family transcriptional regulator, nitrogen fixation regulation protein	other			K13936	4.44672	-1.33065	0.0964169	-13.801	2.5117e-43	2.9885e-42	K13936	mdcF; malonate transporter	other
												K19687	79.3291	-1.96174	0.0814941	-24.0721	4.90008e-128	8.84535e-126	K19687	vapB; antitoxin VapB	other			K13727	4.99804	-1.33471	0.0960142	-13.9011	6.23454e-44	7.66339e-43	K13727	pdc; phenolic acid decarboxylase [EC:4.1.1.-]	xenobiotics metabolism
												K18479	3.02383	-1.98968	0.0861148	-23.105	4.12462e-118	6.20461e-116	K18479	yihS; sulfoquinovose isomerase [EC:5.3.1.31]	other			K13636	11.7238	-1.3358	0.0939259	-14.2219	6.70214e-46	8.8586e-45	K13636	dsdC; LysR family transcriptional regulator, D-serine deaminase activator	aminoacids metabolism
												K18284	4.10925	-2.06113	0.0932744	-22.0975	3.34275e-108	3.46222e-106	K18284	K18284; adenosylhomocysteine/aminodeoxyfutalosine nucleosidase [EC:3.2.2.9 3.2.2.30]	aminoacids metabolism			K05519	17.7329	-1.33797	0.100857	-13.266	3.64346e-40	3.79858e-39	K05519	med; transcriptional activator of comK gene	other
												K09018	98.8368	-2.06416	0.0754456	-27.3595	8.31655e-165	3.50293e-162	K09018	rutA; pyrimidine oxygenase [EC:1.14.99.46]	other			K06431	18.6968	-1.33859	0.100638	-13.3011	2.28228e-40	2.38338e-39	K06431	sspN; small acid-soluble spore protein N (minor)	other
												K01340	4.09046	-2.06713	0.0937393	-22.0519	9.15638e-108	9.03906e-106	K01340	E3.4.21.59; tryptase [EC:3.4.21.59]	other			K01174	66.3006	-1.34184	0.0775008	-17.3139	3.69395e-67	1.75477e-65	K01174	nuc; micrococcal nuclease [EC:3.1.31.1]	other
												K14685	4.09046	-2.06713	0.0937393	-22.0519	9.15638e-108	9.03906e-106	K14685	SLC40A1, FPN1; solute carrier family 40 (iron-regulated transporter), member 1	other			K11629	18.2144	-1.34236	0.0966525	-13.8886	7.43173e-44	9.08195e-43	K11629	bceS; two-component system, OmpR family, bacitracin resistance sensor histidine kinase BceS [EC:2.7.13.3]	aminoacids metabolism
												K11748	59.5255	-2.07132	0.0648875	-31.9218	1.33217e-223	1.20238e-220	K11748	kefG; glutathione-regulated potassium-efflux system ancillary protein KefG	other			K16048	9.934	-1.34535	0.101009	-13.3191	1.79237e-40	1.88422e-39	K16048	hsaB; 3-hydroxy-9,10-secoandrosta-1,3,5(10)-triene-9,17-dione monooxygenase reductase component [EC:1.5.1.-]	other
												K08677	3.36707	-2.08492	0.108273	-19.256	1.25637e-82	5.55087e-81	K08677	K08677; kumamolisin	other			K03894	11.6956	-1.34745	0.10597	-12.7153	4.86095e-37	4.47038e-36	K03894	iucA; N2-citryl-N6-acetyl-N6-hydroxylysine synthase [EC:6.3.2.38]	aminoacids metabolism
												K00839	55.0106	-2.15356	0.0711084	-30.2856	1.77381e-201	1.24521e-198	K00839	pucG; (S)-ureidoglycine---glyoxylate transaminase [EC:2.6.1.112]	aminoacids metabolism			K03220	10.7267	-1.35369	0.0945672	-14.3146	1.77401e-46	2.42077e-45	K03220	yscD, sctD, ssaD; type III secretion protein D	secretion systems
												K18218	7.45185	-2.15731	0.115952	-18.6053	2.91307e-77	1.05775e-75	K18218	tet35; tetracycline resistance efflux pump	antibiotic resistance and biosynthesis			K01643	4.83254	-1.36127	0.0960482	-14.1728	1.35037e-45	1.75188e-44	K01643	citF; citrate lyase subunit alpha / citrate CoA-transferase [EC:2.8.3.10]	other
												K11638	8.76707	-2.16871	0.107085	-20.2522	3.39715e-91	2.02483e-89	K11638	K11638, citT; two-component system, CitB family, response regulator CitT	other			K18991	10.2618	-1.366	0.101789	-13.42	4.61959e-41	4.97216e-40	K18991	mtrA; AraC family transcriptional regulator, activator of mtrCDE	other
												K06342	7.70177	-2.20492	0.107021	-20.6028	2.59154e-94	1.67075e-92	K06342	cotX; spore coat protein X	other			K07650	12.346	-1.36806	0.11354	-12.0492	1.95903e-33	1.52428e-32	K07650	cssS; two-component system, OmpR family, sensor histidine kinase CssS [EC:2.7.13.3]	aminoacids metabolism
												K11637	8.93851	-2.21412	0.10562	-20.963	1.42852e-97	1.02561e-95	K11637	citS; two-component system, CitB family, sensor histidine kinase CitS [EC:2.7.13.3]	aminoacids metabolism			K16842	4.48415	-1.38122	0.0973331	-14.1907	1.04656e-45	1.36053e-44	K16842	hpxB; allantoinase [EC:3.5.2.5]	other
												K07311	2.67727	-2.22272	0.0908511	-24.4655	3.44419e-132	6.59406e-130	K07311	ynfG; Tat-targeted selenate reductase subunit YnfG	HM resistance			K01452	2.97049	-1.38291	0.129843	-10.6506	1.732e-26	8.95483e-26	K01452	E3.5.1.41; chitin deacetylase [EC:3.5.1.41]	other
												K13485	49.5789	-2.22557	0.0784426	-28.3719	4.4899e-177	2.57883e-174	K13485	PRHOXNB, URAD; 2-oxo-4-hydroxy-4-carboxy-5-ureidoimidazoline decarboxylase [EC:4.1.1.97]	other			K08318	4.11183	-1.38798	0.105257	-13.1865	1.04909e-39	1.07252e-38	K08318	yihU; 4-hydroxybutyrate dehydrogenase / sulfolactaldehyde 3-reductase [EC:1.1.1.61 1.1.1.373]	other
												K18838	6.63263	-2.31155	0.1029	-22.464	9.34203e-112	1.07314e-109	K18838	cbeA; cytoskeleton bundling-enhancing protein CbeA and related proteins	other			K06315	16.2795	-1.39292	0.100398	-13.8739	9.11177e-44	1.11135e-42	K06315	splA; transcriptional regulator of the spore photoproduct lyase operon	other
												K07389	35.7092	-2.37383	0.0906269	-26.1934	3.15713e-151	8.31114e-149	K07389	cyaC, hlyC, rtxC; cytolysin-activating lysine-acyltransferase [EC:2.3.1.-]	aminoacids metabolism			K03896	13.8706	-1.39403	0.0988701	-14.0996	3.81834e-45	4.86376e-44	K03896	iucB; acetyl CoA:N6-hydroxylysine acetyl transferase [EC:2.3.1.102]	aminoacids metabolism
												K10762	2.58583	-2.42788	0.0915873	-26.5089	7.66221e-155	2.42049e-152	K10762	ydaV; putative replication protein	other			K00633	1.74553	-1.39955	0.100587	-13.9138	5.22054e-44	6.46732e-43	K00633	lacA; galactoside O-acetyltransferase [EC:2.3.1.18]	carbohydrates metabolism
												K01093	51.553	-2.44072	0.0897511	-27.1943	7.58831e-163	2.99643e-160	K01093	appA; 4-phytase / acid phosphatase [EC:3.1.3.26 3.1.3.2]	other			K06144	4.8482	-1.40728	0.0963625	-14.604	2.64802e-48	3.86379e-47	K06144	uspB; universal stress protein B	other
												K00505	42.4292	-2.48329	0.0886245	-28.0203	9.19067e-173	4.14762e-170	K00505	TYR; tyrosinase [EC:1.14.18.1]	other			K07770	13.9995	-1.41202	0.106518	-13.2562	4.15509e-40	4.30358e-39	K07770	cssR; two-component system, OmpR family, response regulator CssR	other
												K15468	3.37274	-2.53763	0.100845	-25.1636	1.00372e-139	2.11382e-137	K15468	pksS; cytochrome P450 PksS	other			K11621	15.199	-1.41371	0.111415	-12.6887	6.83481e-37	6.21328e-36	K11621	liaG; lia operon protein LiaG	other
												K01730	44.4942	-2.56643	0.0794683	-32.295	8.22524e-229	8.66117e-226	K01730	ogl; oligogalacturonide lyase [EC:4.2.2.6]	EPS/biofilm			K05817	2.8891	-1.41403	0.103576	-13.652	1.96321e-42	2.27588e-41	K05817	hcaR; LysR family transcriptional regulator, hca operon transcriptional activator	other
												K01702	45.0568	-2.60915	0.0869322	-30.0136	6.51566e-198	4.1166e-195	K01702	LEU1; 3-isopropylmalate dehydratase [EC:4.2.1.33]	other			K15632	3.69664	-1.41606	0.103279	-13.711	8.7271e-43	1.02296e-41	K15632	cfr; 23S rRNA (adenine-C8)-methyltransferase [EC:2.1.1.224]	other
												K16210	44.0159	-2.66072	0.0822409	-32.3528	1.26678e-229	1.60071e-226	K16210	togT, rhiT; oligogalacturonide transporter	EPS/biofilm			K16077	4.85596	-1.42138	0.0933125	-15.2325	2.15245e-52	3.84158e-51	K16077	scrY; sucrose porin	carbohydrates metabolism
												K06931	6.5859	-2.69139	0.115813	-23.239	1.83884e-119	2.83361e-117	K06931	K06931; uncharacterized protein	other			K19710	19.0328	-1.42155	0.0860228	-16.5253	2.41296e-61	7.32935e-60	K19710	E2.7.7.53; ATP adenylyltransferase [EC:2.7.7.53]	other
												K15894	43.1564	-2.71629	0.0825654	-32.8986	2.30226e-237	3.63643e-234	K15894	pseB; UDP-N-acetylglucosamine 4,6-dehydratase [EC:4.2.1.115]	carbohydrates metabolism			K05518	14.8293	-1.42315	0.096885	-14.689	7.58136e-49	1.12704e-47	K05518	rsbX; phosphoserine phosphatase RsbX [EC:3.1.3.3]	aminoacids metabolism
												K07257	76.3297	-3.09436	0.0929576	-33.2878	5.79432e-243	1.83043e-239	K07257	spsF; spore coat polysaccharide biosynthesis protein SpsF	other			K01027	23.3354	-1.42531	0.11714	-12.1676	4.62737e-34	3.69604e-33	K01027	OXCT; 3-oxoacid CoA-transferase [EC:2.8.3.5]	other
												K18642	36.6399	-3.22931	0.0973634	-33.1676	3.15461e-241	6.64361e-238	K18642	creS; crescentin	other			K15629	13.7084	-1.42879	0.0995504	-14.3524	1.02843e-46	1.41869e-45	K15629	CYP152A; fatty-acid peroxygenase [EC:1.11.2.4]	other
												K19694	28.6091	-3.85928	0.101445	-38.0429	0	0	K19694	chiS; two-component system, sensor histidine kinase ChiS	aminoacids metabolism			K01910	4.67662	-1.43119	0.0950357	-15.0595	2.99062e-51	4.93336e-50	K01910	citC; [citrate (pro-3S)-lyase] ligase [EC:6.2.1.22]	other
																								K05964	4.64316	-1.43609	0.0952498	-15.0771	2.29045e-51	3.80817e-50	K05964	citX; holo-ACP synthase [EC:2.7.7.61]	other
																								K01646	4.71287	-1.43719	0.0950728	-15.1167	1.25642e-51	2.11681e-50	K01646	citD; citrate lyase subunit gamma (acyl carrier protein)	other
													SL		S	L								K17234	2.25155	-1.44145	0.0996014	-14.4722	1.8164e-47	2.5731e-46	K17234	araN; arabinosaccharide transport system substrate-binding protein	carbohydrates metabolism
													"baseMean"	"log2FoldChange"	"lfcSE"	"stat"	"pvalue"	"padj"						K15833	4.49293	-1.44236	0.0979928	-14.7191	4.86231e-49	7.3143e-48	K15833	hycA; formate hydrogenlyase regulatory protein HycA	other
												PWY-1541	3.99607	1.51558	0.0894409	16.9451	2.09335e-64	2.33858e-63	PWY-1541	superpathway of taurine degradation				K18704	4.97898	-1.44478	0.14796	-9.76468	1.59612e-22	6.07488e-22	K18704	tarL; CDP-ribitol ribitolphosphotransferase / teichoic acid ribitol-phosphate polymerase [EC:2.7.8.14 2.7.8.47]	other
												PWY-1882	10.6768	1.43867	0.0835848	17.2121	2.15378e-66	3.11899e-65	PWY-1882	superpathway of C1 compounds oxidation to CO2				K15830	4.64329	-1.44526	0.0962683	-15.0128	6.05257e-51	9.90676e-50	K15830	hycE; formate hydrogenlyase subunit 5	other
												PWY-7024	4.85864	1.35854	0.102143	13.3004	2.3032e-40	8.18683e-40	PWY-7024	superpathway of the 3-hydroxypropanoate cycle				K09016	4.54464	-1.45386	0.0977479	-14.8736	4.89201e-50	7.80498e-49	K09016	rutG; putative pyrimidine permease RutG	other
												PWY-5392	3.74182	1.35814	0.121039	11.2207	3.22601e-29	8.75951e-29	PWY-5392	reductive TCA cycle II				K07445	3.70823	-1.45733	0.11139	-13.0832	4.10863e-39	4.09437e-38	K07445	K07445; putative DNA methylase	other
												PWY-4722	3.63996	1.32895	0.098806	13.4501	3.07335e-41	1.12307e-40	PWY-4722	creatinine degradation II				K15827	4.47218	-1.45759	0.0980803	-14.8612	5.89048e-50	9.25773e-49	K15827	hycB; formate hydrogenlyase subunit 2	other
												PWY0-41	10.267	1.29625	0.097073	13.3534	1.13195e-40	4.06048e-40	PWY0-41	allantoin degradation IV (anaerobic)				K15829	4.47218	-1.45759	0.0980803	-14.8612	5.89048e-50	9.25773e-49	K15829	hycD; formate hydrogenlyase subunit 4	other
												PWY-5743	4.20186	1.25802	0.102762	12.242	1.85304e-34	5.79631e-34	PWY-5743	3-hydroxypropanoate cycle				K15832	4.47218	-1.45759	0.0980803	-14.8612	5.89048e-50	9.25773e-49	K15832	hycG; formate hydrogenlyase subunit 7	other
												PWY-5744	4.01568	1.23413	0.100171	12.3202	7.05505e-35	2.26109e-34	PWY-5744	glyoxylate assimilation				K15828	4.47705	-1.45775	0.0981764	-14.8483	7.14004e-50	1.11385e-48	K15828	hycC; formate hydrogenlyase subunit 3	other
												PWY-6992	20.2318	1.22021	0.0861262	14.1677	1.45138e-45	6.10205e-45	PWY-6992	1,5-anhydrofructose degradation				K15831	4.47294	-1.45822	0.0980458	-14.8728	4.94785e-50	7.87418e-49	K15831	hycF; formate hydrogenlyase subunit 6	other
												CRNFORCAT-PWY	55.4941	1.2093	0.0792696	15.2555	1.51248e-52	9.09816e-52	CRNFORCAT-PWY	creatinine degradation I				K15834	4.47746	-1.46237	0.0979754	-14.9259	2.23464e-50	3.59248e-49	K15834	hycH; formate hydrogenlyase maturation protein HycH	other
												PWY-5531	20.1978	1.15899	0.0793683	14.6027	2.699e-48	1.2271e-47	PWY-5531	chlorophyllide a biosynthesis II (anaerobic)				K00464	4.98594	-1.48334	0.13876	-10.69	1.13411e-26	5.96116e-26	K00464	diox1; all-trans-8'-apo-beta-carotenal 15,15'-oxygenase [EC:1.13.11.75]	other
												PWY-7159	20.1978	1.15899	0.0793683	14.6027	2.699e-48	1.2271e-47	PWY-7159	chlorophyllide a biosynthesis III (aerobic, light independent)				K09141	3.91446	-1.49118	0.113993	-13.0814	4.20469e-39	4.1835e-38	K09141	K09141; uncharacterized protein	other
												PWY-6944	7.38839	1.09124	0.0877983	12.429	1.81915e-35	5.9274e-35	PWY-6944	androstenedione degradation				K11922	3.43864	-1.50166	0.0982845	-15.2787	1.06066e-52	1.92012e-51	K11922	mngR, farR; GntR family transcriptional regulator, mannosyl-D-glycerate transport/metabolism system repressor	carbohydrates metabolism
												ORNDEG-PWY	93.367	1.04435	0.0880899	11.8555	2.01527e-32	6.01504e-32	ORNDEG-PWY	superpathway of ornithine degradation				K07309	4.48896	-1.51295	0.0998264	-15.1558	6.93614e-52	1.20062e-50	K07309	ynfE; Tat-targeted selenate reductase subunit YnfE [EC:1.97.1.9]	HM resistance
												PWY-6339	74.7976	1.04307	0.0591136	17.6451	1.10924e-69	2.0653e-68	PWY-6339	syringate degradation				K11200	4.69165	-1.5153	0.11427	-13.2607	3.90987e-40	4.06962e-39	K11200	PTS-Mng-EIIC, mngA, hrsA; PTS system, 2-O-A-mannosyl-D-glycerate-specific IIC component	carbohydrates metabolism
												PWY-5183	36.1896	1.02675	0.0818419	12.5455	4.20662e-36	1.38217e-35	PWY-5183	superpathway of aerobic toluene degradation				K14057	4.30429	-1.52214	0.0984441	-15.462	6.26462e-54	1.22919e-52	K14057	abgR; LysR family transcriptional regulator, regulator of abg operon	other
												PWY-1622	15.9553	1.0089	0.110674	9.11594	7.79929e-20	1.60501e-19	PWY-1622	formaldehyde assimilation I (serine pathway)				K15550	7.31668	-1.52316	0.107091	-14.223	6.59627e-46	8.73695e-45	K15550	mdtP; outer membrane protein, multidrug efflux system	antibiotic resistance and biosynthesis
												PWY0-1277	37.118	1.0078	0.0871013	11.5704	5.81976e-31	1.68557e-30	PWY0-1277	3-phenylpropanoate and 3-(3-hydroxyphenyl)propanoate degradation				K02506	4.24168	-1.52367	0.098622	-15.4496	7.59044e-54	1.48014e-52	K02506	hofD, hopD; leader peptidase HopD [EC:3.4.23.43]	HM resistance
												AEROBACTINSYN-PWY	10.9066	-1.4384	0.0861607	-16.6944	1.44062e-62	1.44431e-61	AEROBACTINSYN-PWY	aerobactin biosynthesis				K11704	11.6609	-1.52754	0.109819	-13.9095	5.54472e-44	6.8421e-43	K11704	mtsA; iron/zinc/manganese/copper transport system substrate-binding protein	HM resistance
												PWY-5741	81.4941	-1.52462	0.0601263	-25.357	7.52905e-142	2.94386e-139	PWY-5741	ethylmalonyl-CoA pathway				K11706	11.6609	-1.52754	0.109819	-13.9095	5.54472e-44	6.8421e-43	K11706	mtsB; iron/zinc/manganese/copper transport system ATP-binding protein	HM resistance
												PWY-7446	3.43253	-1.6966	0.0850971	-19.9372	1.93741e-88	1.08218e-86	PWY-7446	sulfoglycolysis				K07784	4.73728	-1.52951	0.0983817	-15.5467	1.67608e-54	3.49488e-53	K07784	uhpT; MFS transporter, OPA family, hexose phosphate transport protein UhpT	other
												PWY-7373	9.1959	-2.0384	0.11354	-17.9531	4.53604e-72	1.1824e-70	PWY-7373	superpathway of demethylmenaquinol-6 biosynthesis II				K19056	3.75976	-1.53442	0.102568	-14.9601	1.33873e-50	2.16874e-49	K19056	tetD; AraC family transcriptional regulator, transposon Tn10 TetD protein	other
																								K19148	4.00137	-1.53908	0.101223	-15.2049	3.2828e-52	5.77735e-51	K19148	tisB; small toxic protein TisB	other
																								K15640	10.5205	-1.54237	0.109124	-14.1341	2.34166e-45	3.00703e-44	K15640	K15640, phoE; uncharacterized phosphatase	other
																								K02251	4.79338	-1.54985	0.0994865	-15.5785	1.01888e-54	2.13863e-53	K02251	comQ; competence protein ComQ	other
																								K05523	23.2113	-1.55552	0.113798	-13.6691	1.55368e-42	1.80776e-41	K05523	hchA; D-lactate dehydratase / protein deglycase [EC:4.2.1.130 3.5.1.124]	other
																								K18921	3.98441	-1.55552	0.103068	-15.0922	1.82313e-51	3.03919e-50	K18921	hokB; protein HokB	other
																								K19215	3.71829	-1.55712	0.103345	-15.0672	2.66292e-51	4.40427e-50	K19215	blaACT_MIR; beta-lactamase class C ACT/MIR [EC:3.5.2.6]	antibiotic resistance and biosynthesis
																								K11616	4.37264	-1.56277	0.101354	-15.419	1.21963e-53	2.30708e-52	K11616	maeN; malate:Na+ symporter	other
																								K15468	3.37274	-1.56465	0.111584	-14.0222	1.1404e-44	1.43526e-43	K15468	pksS; cytochrome P450 PksS	other
																								K19592	22.4038	-1.57726	0.109429	-14.4136	4.25087e-47	5.94181e-46	K19592	golS; MerR family transcriptional regulator, gold-responsive activator of gol and ges genes	HM resistance
																								K18146	10.423	-1.58627	0.0846459	-18.7401	2.33248e-78	2.26717e-76	K18146	adeB; multidrug efflux pump	antibiotic resistance and biosynthesis
																								K07349	7.54973	-1.59071	0.109711	-14.499	1.22915e-47	1.74905e-46	K07349	fimG; minor fimbrial subunit	other
																								K11744	5.04156	-1.59459	0.0979463	-16.2803	1.36292e-59	3.81015e-58	K11744	tqsA; AI-2 transport protein TqsA	other
																								K08566	3.85145	-1.59592	0.109425	-14.5846	3.51971e-48	5.11208e-47	K08566	pla; plasminogen activator [EC:3.4.23.48]	other
																								K14647	26.564	-1.60608	0.108385	-14.8183	1.11632e-49	1.71186e-48	K14647	vpr; minor extracellular serine protease Vpr [EC:3.4.21.-]	aminoacids metabolism
																								K08320	4.36024	-1.61788	0.0999955	-16.1795	7.03333e-59	1.83622e-57	K08320	nudG; (d)CTP diphosphatase [EC:3.6.1.65]	other
																								K16076	4.10781	-1.62283	0.103292	-15.7112	1.26832e-55	2.84159e-54	K16076	nmpC, ompD; outer membrane porin protein LC	other
																								K10240	16.1008	-1.62686	0.107451	-15.1404	8.76539e-52	1.49271e-50	K10240	cebE; cellobiose transport system substrate-binding protein	other
																								K01232	8.12008	-1.63789	0.107766	-15.1985	3.61836e-52	6.34247e-51	K01232	glvA; maltose-6'-phosphate glucosidase [EC:3.2.1.122]	carbohydrates metabolism
																								K00270	12.1826	-1.63812	0.112605	-14.5475	6.05743e-48	8.75763e-47	K00270	pdh; phenylalanine dehydrogenase [EC:1.4.1.20]	xenobiotics metabolism
																								K18827	8.15738	-1.6423	0.104626	-15.6968	1.5895e-55	3.53607e-54	K18827	wbdD, wbbD; O-antigen chain-terminating methyltransferase [EC:2.1.1.- 2.1.1.294 2.7.1.181]	other
																								K03289	5.41735	-1.64334	0.101283	-16.2252	3.34524e-59	9.11001e-58	K03289	nupG; MFS transporter, NHS family, nucleoside permease	other
																								K13668	16.2208	-1.65291	0.126825	-13.033	7.94521e-39	7.81898e-38	K13668	pimB; phosphatidyl-myo-inositol dimannoside synthase [EC:2.4.1.346]	carbohydrates metabolism
																								K08313	4.08347	-1.65621	0.102729	-16.1221	1.78335e-58	4.52499e-57	K08313	fsaA, mipB; fructose-6-phosphate aldolase 1 [EC:4.1.2.-]	carbohydrates metabolism
																								K10242	15.5103	-1.65832	0.10165	-16.3141	7.83537e-60	2.21991e-58	K10242	cebG; cellobiose transport system permease protein	other
																								K18775	3.74639	-1.6684	0.10817	-15.4238	1.13159e-53	2.15993e-52	K18775	lf2; levanbiose-producing levanase [EC:3.2.1.64]	other
																								K03482	4.14889	-1.68235	0.100641	-16.7164	9.95202e-63	3.45477e-61	K03482	yidP; GntR family transcriptional regulator, glv operon transcriptional regulator	other
																								K09692	13.8353	-1.72913	0.110655	-15.6263	4.82235e-55	1.0328e-53	K09692	tagG; teichoic acid transport system permease protein	other
																								K14061	4.31311	-1.72929	0.104448	-16.5565	1.43732e-61	4.38695e-60	K14061	uspF; universal stress protein F	other
																								K08172	5.02918	-1.74678	0.0986163	-17.7129	3.33527e-70	2.10722e-68	K08172	shiA; MFS transporter, MHS family, shikimate and dehydroshikimate transport protein	other
																								K01671	3.06718	-1.74971	0.0999687	-17.5026	1.36834e-68	7.93136e-67	K01671	yihT; sulfofructosephosphate aldolase [EC:4.1.2.57]	carbohydrates metabolism
																								K18479	3.02383	-1.76232	0.10025	-17.5793	3.54905e-69	2.13552e-67	K18479	yihS; sulfoquinovose isomerase [EC:5.3.1.31]	other
																								K11705	15.3637	-1.76484	0.0949317	-18.5907	3.82362e-77	3.40249e-75	K11705	mtsC; iron/zinc/manganese/copper transport system permease protein	HM resistance
																								K18920	3.58913	-1.7682	0.107743	-16.4113	1.58676e-60	4.57768e-59	K18920	hokA; protein HokA	other
																								K15524	5.66492	-1.78176	0.114952	-15.5	3.46675e-54	7.02016e-53	K15524	mngB; mannosylglycerate hydrolase [EC:3.2.1.170]	carbohydrates metabolism
																								K16347	13.1143	-1.80651	0.0973622	-18.5545	7.4993e-77	6.40278e-75	K16347	ecnA; entericidin A	other
																								K04060	7.57945	-1.82695	0.117829	-15.5051	3.20259e-54	6.52708e-53	K04060	yscY, sctY; type III secretion protein Y	secretion systems
																								K10762	2.58583	-1.83534	0.103868	-17.67	7.14435e-70	4.38233e-68	K10762	ydaV; putative replication protein	other
																								K18673	3.78432	-1.83648	0.109381	-16.7898	2.89912e-63	1.06492e-61	K18673	bglK; beta-glucoside kinase [EC:2.7.1.85]	carbohydrates metabolism
																								K02778	3.49211	-1.84647	0.108617	-16.9998	8.23682e-65	3.37924e-63	K02778	PTS-Glc-EIIB, ptsG; PTS system, glucose-specific IIB component [EC:2.7.1.199]	carbohydrates metabolism
																								K06493	5.74423	-1.84658	0.102005	-18.1029	3.0255e-73	2.10056e-71	K06493	ITGB3, CD61; integrin beta 3	other
																								K07312	4.09035	-1.84917	0.105837	-17.4718	2.34889e-68	1.30178e-66	K07312	ynfH; Tat-targeted selenate reductase subunit YnfH	HM resistance
																								K19169	17.6156	-1.85111	0.125423	-14.7589	2.69513e-49	4.07364e-48	K19169	dndB; DNA sulfur modification protein DndB	other
																								K02254	12.6033	-1.85129	0.117151	-15.8026	2.98511e-56	6.9084e-55	K02254	comZ; competence protein ComZ	other
																								K07680	7.13953	-1.8628	0.1106	-16.8427	1.18639e-63	4.46167e-62	K07680	comP; two-component system, NarL family, sensor histidine kinase ComP [EC:2.7.13.3]	aminoacids metabolism
																								K18770	9.13257	-1.87797	0.12095	-15.5269	2.28163e-54	4.71088e-53	K18770	pbpD; penicillin-binding protein 4 [EC:2.4.1.129 3.4.16.4]	antibiotic resistance and biosynthesis
																								K13730	11.1269	-1.88503	0.152341	-12.3738	3.624e-35	3.02063e-34	K13730	inlA; internalin A	other
																								K09925	13.0722	-1.89121	0.132368	-14.2876	2.61543e-46	3.54598e-45	K09925	K09925; uncharacterized protein	other
																								K02464	3.17402	-1.90576	0.110201	-17.2935	5.2612e-67	2.46224e-65	K02464	gspO; general secretion pathway protein O [EC:3.4.23.43 2.1.1.-]	secretion systems
																								K07311	2.67727	-1.9093	0.105483	-18.1006	3.15354e-73	2.16566e-71	K07311	ynfG; Tat-targeted selenate reductase subunit YnfG	HM resistance
																								K07339	11.8896	-1.93493	0.144529	-13.3878	7.12162e-41	7.62616e-40	K07339	hicA; mRNA interferase HicA [EC:3.1.-.-]	other
																								K09693	13.4561	-1.97171	0.112317	-17.5548	5.46514e-69	3.22699e-67	K09693	tagH; teichoic acid transport system ATP-binding protein [EC:3.6.3.40]	other
																								K16317	12.5233	-1.97874	0.136924	-14.4514	2.45641e-47	3.45648e-46	K16317	trmY; tRNA (pseudouridine54-N1)-methyltransferase [EC:2.1.1.257]	other
																								K10906	6.83794	-1.98618	0.110489	-17.9764	2.98417e-72	1.98463e-70	K10906	recE; exodeoxyribonuclease VIII [EC:3.1.11.-]	other
																								K03166	8.03688	-1.99003	0.112433	-17.6997	4.2157e-70	2.61126e-68	K03166	top6A; DNA topoisomerase VI subunit A [EC:5.99.1.3]	other
																								K03167	8.03688	-1.99003	0.112433	-17.6997	4.2157e-70	2.61126e-68	K03167	top6B; DNA topoisomerase VI subunit B [EC:5.99.1.3]	other
																								K12073	6.42121	-1.99583	0.113314	-17.6133	1.94711e-69	1.18287e-67	K12073	E3.1.2.28; 1,4-dihydroxy-2-naphthoyl-CoA hydrolase [EC:3.1.2.28]	other
																								K11638	8.76707	-1.99915	0.121781	-16.416	1.47007e-60	4.26049e-59	K11638	K11638, citT; two-component system, CitB family, response regulator CitT	other
																								K11637	8.93851	-2.03841	0.120139	-16.9672	1.43708e-64	5.82016e-63	K11637	citS; two-component system, CitB family, sensor histidine kinase CitS [EC:2.7.13.3]	aminoacids metabolism
																								K18277	33.2322	-2.05143	0.11213	-18.2952	9.04515e-75	7.14341e-73	K18277	tmm; trimethylamine monooxygenase [EC:1.14.13.148]	other
																								K00737	4.4625	-2.07256	0.105603	-19.626	9.26451e-86	1.72156e-83	K00737	MGAT3; beta-1,4-mannosyl-glycoprotein beta-1,4-N-acetylglucosaminyltransferase [EC:2.4.1.144]	carbohydrates metabolism
																								K01312	5.76707	-2.09553	0.121208	-17.2887	5.72779e-67	2.66089e-65	K01312	PRSS1_2_3; trypsin [EC:3.4.21.4]	other
																								K06342	7.70177	-2.09668	0.1221	-17.1719	4.31366e-66	1.84147e-64	K06342	cotX; spore coat protein X	other
																								K10742	4.59387	-2.09982	0.105416	-19.9194	2.76161e-88	6.71072e-86	K10742	DNA2; DNA replication ATP-dependent helicase Dna2 [EC:3.6.4.12]	other
																								K05996	6.2357	-2.1015	0.115005	-18.2731	1.35524e-74	1.05709e-72	K05996	cpt; carboxypeptidase T [EC:3.4.17.18]	other
																								K01340	4.09046	-2.11352	0.109696	-19.2671	1.0149e-82	1.3086e-80	K01340	E3.4.21.59; tryptase [EC:3.4.21.59]	other
																								K14685	4.09046	-2.11352	0.109696	-19.2671	1.0149e-82	1.3086e-80	K14685	SLC40A1, FPN1; solute carrier family 40 (iron-regulated transporter), member 1	other
																								K18284	4.10925	-2.11931	0.109244	-19.3998	7.75428e-84	1.19492e-81	K18284	K18284; adenosylhomocysteine/aminodeoxyfutalosine nucleosidase [EC:3.2.2.9 3.2.2.30]	aminoacids metabolism
																								K04054	6.50452	-2.12444	0.117047	-18.1503	1.27733e-73	9.27607e-72	K04054	yscK, sctK; type III secretion protein K	secretion systems
																								K00298	10.5859	-2.13703	0.156791	-13.6298	2.66265e-42	3.06423e-41	K00298	ceo; N5-(carboxyethyl)ornithine synthase [EC:1.5.1.24]	other
																								K18218	7.45185	-2.18452	0.132485	-16.4888	4.41933e-61	1.32328e-59	K18218	tet35; tetracycline resistance efflux pump	antibiotic resistance and biosynthesis
																								K09139	7.60133	-2.18947	0.115001	-19.0388	8.13873e-81	9.34919e-79	K09139	K09139; uncharacterized protein	other
																								K08651	9.34574	-2.19285	0.114424	-19.1642	7.36878e-82	8.95306e-80	K08651	E3.4.21.66; thermitase [EC:3.4.21.66]	other
																								K06931	6.5859	-2.20162	0.131144	-16.7878	2.99727e-63	1.09461e-61	K06931	K06931; uncharacterized protein	other
																								K10921	6.02532	-2.29493	0.121898	-18.8266	4.56957e-79	4.73287e-77	K10921	toxR; cholera toxin transcriptional activator	other
																								K15502	5.88198	-2.43668	0.124617	-19.5534	3.86172e-85	6.77733e-83	K15502	ANKRD28; serine/threonine-protein phosphatase 6 regulatory ankyrin repeat subunit A	aminoacids metabolism
																								K16638	6.02782	-2.43854	0.12259	-19.8919	4.78512e-88	1.11972e-85	K16638	K16638, exoU; exoenzyme U	other
																									RL		R	L
																									"baseMean"	"log2FoldChange"	"lfcSE"	"stat"	"pvalue"	"padj"
																								PWY-5529	9.26743	1.49178	0.132401	11.2672	1.90573e-29	1.0958e-28	PWY-5529	superpathway of bacteriochlorophyll a biosynthesis
																								GALLATE-DEGRADATION-I-PWY	69.2009	1.48754	0.0697447	21.3284	6.18963e-101	2.42015e-98	GALLATE-DEGRADATION-I-PWY	gallate degradation II
																								CHLOROPHYLL-SYN	6.17703	1.39437	0.1219	11.4386	2.68202e-30	1.61334e-29	CHLOROPHYLL-SYN	chlorophyllide a biosynthesis I (aerobic, light-dependent)
																								PWY-6339	74.7976	1.33931	0.0663047	20.1994	9.91154e-91	1.2918e-88	PWY-6339	syringate degradation
																								PWY-1361	49.0142	1.29983	0.0786361	16.5297	2.24404e-61	7.71412e-60	PWY-1361	benzoyl-CoA degradation I (aerobic)
																								GALLATE-DEGRADATION-II-PWY	45.3094	1.21999	0.0620491	19.6617	4.58697e-86	4.48376e-84	GALLATE-DEGRADATION-II-PWY	gallate degradation I
																								METHYLGALLATE-DEGRADATION-PWY	70.476	1.19816	0.0589938	20.31	1.05003e-91	2.05282e-89	METHYLGALLATE-DEGRADATION-PWY	methylgallate degradation
																								3-HYDROXYPHENYLACETATE-DEGRADATION-PWY	92.19	1.17756	0.0717043	16.4224	1.32203e-60	3.23072e-59	3-HYDROXYPHENYLACETATE-DEGRADATION-PWY	4-hydroxyphenylacetate degradation
																								P184-PWY	63.8473	1.15745	0.0646625	17.8999	1.181e-71	7.69621e-70	P184-PWY	protocatechuate degradation I (meta-cleavage pathway)
																								PWY-6713	2.87522	1.14347	0.105444	10.8443	2.12207e-27	1.06375e-26	PWY-6713	L-rhamnose degradation II
																								PWY-7391	4.1644	1.11628	0.102153	10.9275	8.51269e-28	4.49792e-27	PWY-7391	isoprene biosynthesis II (engineered)
																								PWY-6338	44.171	1.10349	0.0677523	16.2871	1.21891e-59	2.50839e-58	PWY-6338	superpathway of vanillin and vanillate degradation
																								PWY-7097	44.171	1.10349	0.0677523	16.2871	1.21891e-59	2.50839e-58	PWY-7097	vanillin and vanillate degradation I
																								PWY-7098	48.3783	1.10321	0.067642	16.3095	8.45361e-60	1.94433e-58	PWY-7098	vanillin and vanillate degradation II
																								PWY-5910	23.1475	1.05686	0.094235	11.2152	3.43541e-29	1.91892e-28	PWY-5910	superpathway of geranylgeranyldiphosphate biosynthesis I (via mevalonate)
																								PWY-922	16.8782	1.0343	0.0914805	11.3062	1.22232e-29	7.13324e-29	PWY-922	mevalonate pathway I
																								P221-PWY	166.98	1.00519	0.0664813	15.12	1.19631e-51	2.12617e-50	P221-PWY	octane oxidation
																								CODH-PWY	7.93075	-1.12544	0.130742	-8.60805	7.43165e-18	2.06083e-17	CODH-PWY	reductive acetyl coenzyme A pathway
																								METHGLYUT-PWY	17.1584	-1.15205	0.09233	-12.4775	9.90022e-36	8.7977e-35	METHGLYUT-PWY	superpathway of methylglyoxal degradation
																								PWY-6572	3.37683	-1.33139	0.126544	-10.5212	6.89806e-26	2.93167e-25	PWY-6572	chondroitin sulfate degradation I (bacterial)
																								PWY-7446	3.43253	-1.64153	0.0993278	-16.5264	2.3675e-61	7.71412e-60	PWY-7446	sulfoglycolysis
																								PWY-7373	9.1959	-2.17385	0.129542	-16.781	3.3594e-63	1.45947e-61	PWY-7373	superpathway of demethylmenaquinol-6 biosynthesis II

## Sheet: Soils - Status
	Early	Late
	"baseMean"	"log2FoldChange"	"lfcSE"	"stat"	"pvalue"	"padj"	KO	description
K00298	16.0292	4.09411	0.150706	27.1661	1.63324e-162	2.11896e-159	K00298	ceo; N5-(carboxyethyl)ornithine synthase [EC:1.5.1.24]
K13730	16.5793	3.9482	0.143937	27.4301	1.20172e-165	1.94889e-162	K13730	inlA; internalin A
K07339	17.86	3.20219	0.136106	23.5272	2.14842e-122	1.54853e-119	K07339	hicA; mRNA interferase HicA [EC:3.1.-.-]
K09925	18.8904	2.81339	0.125485	22.4201	2.50372e-111	8.12083e-109	K09925	K09925; uncharacterized protein
K16317	18.2986	2.68136	0.126043	21.2734	2.00338e-100	3.93815e-98	K16317	trmY; tRNA (pseudouridine54-N1)-methyltransferase [EC:2.1.1.257]
K18277	48.4754	2.58768	0.0935395	27.664	1.89277e-168	4.09279e-165	K18277	tmm; trimethylamine monooxygenase [EC:1.14.13.148]
K18360	8.21661	2.25122	0.116093	19.3914	9.11476e-84	1.25803e-81	K18360	padA; phenylacetyl-CoA:acceptor oxidoreductase accessory protein
K09384	37.1272	2.02806	0.0870545	23.2964	4.81712e-120	2.60405e-117	K09384	K09384; uncharacterized protein
K14750	6.52021	1.96399	0.101576	19.3352	2.71831e-83	3.59871e-81	K14750	etbAc; ethylbenzene dioxygenase ferredoxin component
K00638	30.9353	1.90864	0.0895118	21.3228	6.97647e-101	1.45988e-98	K00638	catB; chloramphenicol O-acetyltransferase type B [EC:2.3.1.28]
K19592	33.2728	1.88167	0.0924013	20.3641	3.48158e-92	5.79103e-90	K19592	golS; MerR family transcriptional regulator, gold-responsive activator of gol and ges genes
K05523	29.0059	1.87862	0.0837809	22.423	2.34572e-111	8.00879e-109	K05523	hchA; D-lactate dehydratase / protein deglycase [EC:4.2.1.130 3.5.1.124]
K19097	23.7599	1.85995	0.105219	17.677	6.30691e-70	5.05098e-68	K19097	blaVEB; beta-lactamase class A VEB [EC:3.5.2.6]
K11021	34.6759	1.83456	0.107893	17.0034	7.746e-65	5.2342e-63	K11021	tccC; insecticidal toxin complex protein TccC
K15974	40.6599	1.81785	0.0807605	22.5091	3.37948e-112	1.21793e-109	K15974	emrR, mprA; MarR family transcriptional regulator, negative regulator of the multidrug operon emrRAB
K00076	36.0838	1.81607	0.0965167	18.8161	5.5727e-79	6.45538e-77	K00076	hdhA; 7-alpha-hydroxysteroid dehydrogenase [EC:1.1.1.159]
K19106	4.00795	1.80692	0.108847	16.6005	6.90665e-62	4.1104e-60	K19106	nocL; nocardicin N-oxygenase [EC:1.14.13.-]
K15527	7.04054	1.77985	0.137835	12.9129	3.80648e-38	6.95568e-37	K15527	K15527; cysteate synthase [EC:2.5.1.76]
K16153	7.05184	1.77745	0.137684	12.9096	3.97376e-38	7.22066e-37	K16153	K16153; glycogen phosphorylase/synthase [EC:2.4.1.1 2.4.1.11]
K04788	4.05705	1.77043	0.108108	16.3765	2.81445e-60	1.57391e-58	K04788	mbtB; mycobactin phenyloxazoline synthetase
K15660	5.03531	1.76688	0.132674	13.3175	1.83209e-40	3.77293e-39	K15660	ofaC, arfC; arthrofactin-type cyclic lipopeptide synthetase C
K00226	22.4476	1.73607	0.136753	12.695	6.30634e-37	1.02273e-35	K00226	pyrD; dihydroorotate dehydrogenase (fumarate) [EC:1.3.98.1]
K01461	35.8104	1.70636	0.0889552	19.1822	5.21124e-82	6.50103e-80	K01461	E3.5.1.82; N-acyl-D-glutamate deacylase [EC:3.5.1.82]
K06689	4.13177	1.67472	0.105846	15.8223	2.18516e-56	1.05001e-54	K06689	UBE2D, UBC4, UBC5; ubiquitin-conjugating enzyme E2 D [EC:2.3.2.23]
K13990	24.4522	1.65796	0.0889521	18.6388	1.55599e-77	1.7108e-75	K13990	FTCD; glutamate formiminotransferase / formiminotetrahydrofolate cyclodeaminase [EC:2.1.2.5 4.3.1.4]
K15395	3.89234	1.59287	0.0956495	16.6532	2.86792e-62	1.77183e-60	K15395	ftdB; hybrid polyketide synthase / nonribosomal peptide synthetase FtdB
K18092	4.19961	1.57317	0.107301	14.6612	1.14243e-48	3.6507e-47	K18092	etbD; 2-hydroxy-6-oxo-octa-2,4-dienoate hydrolase [EC:3.7.1.-]
K14748	4.1984	1.57262	0.10736	14.6482	1.38423e-48	4.38025e-47	K14748	etbAa; ethylbenzene dioxygenase subunit alpha [EC:1.14.12.-]
K14727	45.9444	1.56023	0.093813	16.6313	4.13383e-62	2.48298e-60	K14727	pcaL; 3-oxoadipate enol-lactonase / 4-carboxymuconolactone decarboxylase [EC:3.1.1.24 4.1.1.44]
K12242	4.74723	1.55456	0.0969241	16.039	6.82674e-58	3.51469e-56	K12242	pchC; pyochelin biosynthetic protein PchC
K19475	7.9317	1.55164	0.108982	14.2375	5.35879e-46	1.49838e-44	K19475	WIPF; WAS/WASL-interacting protein
K10213	3.94298	1.53851	0.0947385	16.2396	2.64706e-59	1.44298e-57	K10213	rihB; ribosylpyrimidine nucleosidase [EC:3.2.2.8]
K01667	32.7164	1.52915	0.115651	13.2221	6.53743e-40	1.32526e-38	K01667	tnaA; tryptophanase [EC:4.1.99.1]
K14749	4.63526	1.51791	0.102823	14.7623	2.56241e-49	8.39512e-48	K14749	etbAb; ethylbenzene dioxygenase subunit beta [EC:1.14.12.-]
K02638	12.9469	1.51381	0.112467	13.46	2.68993e-41	5.83599e-40	K02638	petE; plastocyanin
K18099	4.24783	1.49705	0.103563	14.4554	2.31617e-47	6.92397e-46	K18099	rhlR, phzR; LuxR family transcriptional regulator, quorum-sensing system regulator RhlR
K02442	6.41375	1.49081	0.101196	14.7318	4.02609e-49	1.30586e-47	K02442	glpM; membrane protein GlpM
K01027	31.7087	1.47975	0.102765	14.3993	5.22371e-47	1.54028e-45	K01027	OXCT; 3-oxoacid CoA-transferase [EC:2.8.3.5]
K18195	2.703	1.47469	0.109856	13.4238	4.38613e-41	9.35947e-40	K18195	RGL4, rhiE; rhamnogalacturonan endolyase [EC:4.2.2.23]
K19064	10.3518	1.46374	0.102616	14.2642	3.65566e-46	1.03556e-44	K19064	lysDH; lysine 6-dehydrogenase [EC:1.4.1.18]
K07228	41.5901	1.45481	0.0725083	20.064	1.5232e-89	2.47026e-87	K07228	K07228; TrkA domain protein
K01067	35.0387	1.44749	0.0820527	17.6409	1.19453e-69	9.44989e-68	K01067	E3.1.2.1, ACH1; acetyl-CoA hydrolase [EC:3.1.2.1]
K19597	42.9895	1.42135	0.0727312	19.5425	4.77697e-85	6.88627e-83	K19597	golT; Au+-exporting ATPase [EC:3.6.1.-]
K01914	41.04	1.41388	0.0823035	17.1789	3.82017e-66	2.69363e-64	K01914	asnA; aspartate--ammonia ligase [EC:6.3.1.1]
K08217	34.0152	1.41307	0.0983224	14.3718	7.78252e-47	2.27411e-45	K08217	mef; MFS transporter, DHA3 family, macrolide efflux protein
K00601	7.36422	1.40498	0.102713	13.6787	1.36085e-42	3.18695e-41	K00601	E2.1.2.2; phosphoribosylglycinamide formyltransferase [EC:2.1.2.2]
K15642	4.68333	1.40173	0.0835452	16.7781	3.532e-63	2.22447e-61	K15642	mxaD; myxalamid-type polyketide synthase MxaD
K18123	7.00892	1.37942	0.104479	13.2028	8.44903e-40	1.69163e-38	K18123	HOGA1; 4-hydroxy-2-oxoglutarate aldolase [EC:4.1.3.16]
K00006	6.99459	1.37695	0.104663	13.156	1.57234e-39	3.03564e-38	K00006	GPD1; glycerol-3-phosphate dehydrogenase (NAD+) [EC:1.1.1.8]
K01302	6.99459	1.37695	0.104663	13.156	1.57234e-39	3.03564e-38	K01302	CPQ; carboxypeptidase Q [EC:3.4.17.-]
K07374	6.99459	1.37695	0.104663	13.156	1.57234e-39	3.03564e-38	K07374	TUBA; tubulin alpha
K09012	6.99459	1.37695	0.104663	13.156	1.57234e-39	3.03564e-38	K09012	sufR; DeoR family transcriptional regulator, suf operon transcriptional repressor
K13237	6.99459	1.37695	0.104663	13.156	1.57234e-39	3.03564e-38	K13237	DECR2; peroxisomal 2,4-dienoyl-CoA reductase [EC:1.3.1.34]
K13868	6.99459	1.37695	0.104663	13.156	1.57234e-39	3.03564e-38	K13868	SLC7A9, BAT1; solute carrier family 7 (L-type amino acid transporter), member 9
K14751	3.60985	1.3733	0.119441	11.4977	1.35473e-30	1.30971e-29	K14751	etbC; 2,3-dihydroxyethylbenzene 1,2-dioxygenase [EC:1.13.11.-]
K18330	7.82538	1.37245	0.128077	10.7158	8.58063e-27	6.74697e-26	K18330	hndA; NADP-reducing hydrogenase subunit HndA [EC:1.12.1.3]
K17992	7.9009	1.36269	0.12758	10.681	1.24886e-26	9.73719e-26	K17992	hndB; NADP-reducing hydrogenase subunit HndB [EC:1.12.1.3]
K13668	22.6886	1.36042	0.126374	10.7651	5.03128e-27	3.98509e-26	K13668	pimB; phosphatidyl-myo-inositol dimannoside synthase [EC:2.4.1.346]
K12987	2.76639	1.35123	0.108011	12.5101	6.57441e-36	1.01786e-34	K12987	migA; alpha-1,6-rhamnosyltransferase [EC:2.4.1.-]
K02121	7.99919	1.32707	0.12756	10.4035	2.39035e-25	1.72483e-24	K02121	ATPVE, ntpE, atpE; V/A-type H+/Na+-transporting ATPase subunit E
K08676	81.3386	1.30691	0.0574116	22.7638	1.04735e-114	4.24636e-112	K08676	tri; tricorn protease [EC:3.4.21.-]
K19127	4.45828	1.29745	0.10177	12.7488	3.16739e-37	5.2282e-36	K19127	csy1; CRISPR-associated protein Csy1
K19128	4.45828	1.29745	0.10177	12.7488	3.16739e-37	5.2282e-36	K19128	csy2; CRISPR-associated protein Csy2
K19129	4.45828	1.29745	0.10177	12.7488	3.16739e-37	5.2282e-36	K19129	csy3; CRISPR-associated protein Csy3
K19130	4.45828	1.29745	0.10177	12.7488	3.16739e-37	5.2282e-36	K19130	csy4, cas6f; CRISPR-associated endonuclease Csy4 [EC:3.1.-.-]
K09789	7.85661	1.28798	0.0837288	15.3828	2.13595e-53	8.60614e-52	K09789	bioG; pimeloyl-[acyl-carrier protein] methyl ester esterase [EC:3.1.1.85]
K18006	9.19902	1.28659	0.114902	11.1973	4.20228e-29	3.7914e-28	K18006	hoxU; [NiFe] hydrogenase diaphorase moiety small subunit [EC:1.12.1.2]
K18005	9.20913	1.28642	0.114754	11.2102	3.63281e-29	3.30984e-28	K18005	hoxF; [NiFe] hydrogenase diaphorase moiety large subunit [EC:1.12.1.2]
K19216	7.8745	1.27677	0.0836423	15.2646	1.31618e-52	5.20615e-51	K19216	blaIND; metallo-beta-lactamase class B IND [EC:3.5.2.6]
K15731	10.3367	1.27312	0.0746545	17.0536	3.28921e-65	2.2699e-63	K15731	CTDSP; carboxy-terminal domain RNA polymerase II polypeptide A small phosphatase [EC:3.1.3.16]
K01281	14.1849	1.264	0.0974712	12.9679	1.86071e-38	3.4487e-37	K01281	pepX; X-Pro dipeptidyl-peptidase [EC:3.4.14.11]
K07474	35.3028	1.26281	0.0880012	14.3499	1.06637e-46	3.08819e-45	K07474	xtmA; phage terminase small subunit
K18336	5.7281	1.24831	0.0984494	12.6797	7.65949e-37	1.236e-35	K18336	K18336; 2,4-diketo-3-deoxy-L-fuconate hydrolase [EC:3.7.1.-]
K01002	40.1453	1.24356	0.0770512	16.1394	1.34818e-58	7.05294e-57	K01002	mdoB; phosphoglycerol transferase [EC:2.7.8.20]
K00505	18.7717	1.24196	0.0814443	15.2492	1.66651e-52	6.47346e-51	K00505	TYR; tyrosinase [EC:1.14.18.1]
K13735	20.9089	1.23956	0.106466	11.6427	2.49835e-31	2.50491e-30	K13735	yeeJ; adhesin/invasin
K15980	9.42717	1.22358	0.0981496	12.4665	1.13723e-35	1.70374e-34	K15980	ACAD9; acyl-CoA dehydrogenase family member 9 [EC:1.3.99.-]
K08352	8.31599	1.21451	0.125123	9.70649	2.82918e-22	1.73468e-21	K08352	phsA, psrA; thiosulfate reductase / polysulfide reductase chain A [EC:1.8.5.5]
K16707	4.64135	1.20991	0.082891	14.5964	2.96239e-48	9.28359e-47	K16707	amsG; UDP-galactose-lipid carrier transferase
K16051	4.99226	1.20164	0.0963758	12.4683	1.11229e-35	1.67024e-34	K16051	tesI; 3-oxo-5alpha-steroid 4-dehydrogenase [EC:1.3.99.5]
K02117	8.5941	1.17683	0.122293	9.62301	6.39353e-22	3.84739e-21	K02117	ATPVA, ntpA, atpA; V/A-type H+/Na+-transporting ATPase subunit A [EC:3.6.3.14 3.6.3.15]
K02118	8.59239	1.17645	0.122288	9.62032	6.56287e-22	3.93469e-21	K02118	ATPVB, ntpB, atpB; V/A-type H+/Na+-transporting ATPase subunit B
K02120	8.59239	1.17645	0.122288	9.62032	6.56287e-22	3.93469e-21	K02120	ATPVD, ntpD, atpD; V/A-type H+/Na+-transporting ATPase subunit D
K02123	8.59239	1.17645	0.122288	9.62032	6.56287e-22	3.93469e-21	K02123	ATPVI, ntpI, atpI; V/A-type H+/Na+-transporting ATPase subunit I
K02124	8.59239	1.17645	0.122288	9.62032	6.56287e-22	3.93469e-21	K02124	ATPVK, ntpK, atpK; V/A-type H+/Na+-transporting ATPase subunit K
K07493	36.2494	1.17456	0.0954483	12.3057	8.4397e-35	1.05896e-33	K07493	K07493; putative transposase
K11919	4.98499	1.17128	0.105801	11.0706	1.74171e-28	1.50047e-27	K11919	hsiF3; type VI secretion system lysozyme-related protein
K01210	5.2194	1.1618	0.0950404	12.2243	2.30517e-34	2.83213e-33	K01210	E3.2.1.58; glucan 1,3-beta-glucosidase [EC:3.2.1.58]
K01160	30.2626	1.16158	0.0833233	13.9407	3.58419e-44	8.84056e-43	K01160	rusA; crossover junction endodeoxyribonuclease RusA [EC:3.1.22.4]
K00986	45.6103	1.1538	0.100419	11.4899	1.48271e-30	1.4313e-29	K00986	ltrA; RNA-directed DNA polymerase [EC:2.7.7.49]
K00227	52.8792	1.14259	0.0661317	17.2776	6.94322e-67	5.00452e-65	K00227	SC5DL, ERG3; Delta7-sterol 5-desaturase [EC:1.14.19.20]
K05873	3.02228	1.14118	0.117388	9.7214	2.44398e-22	1.50276e-21	K05873	E4.6.1.1B, cyaB; adenylate cyclase, class 2 [EC:4.6.1.1]
K01318	4.08173	1.14012	0.104068	10.9556	6.24594e-28	5.2146e-27	K01318	sspA; glutamyl endopeptidase [EC:3.4.21.19]
K03285	1.99696	1.12709	0.106608	10.5722	4.00792e-26	3.0267e-25	K03285	TC.GBP; general bacterial porin, GBP family
K15897	1.99696	1.12709	0.106608	10.5722	4.00792e-26	3.0267e-25	K15897	pseG; UDP-2,4-diacetamido-2,4,6-trideoxy-beta-L-altropyranose hydrolase [EC:3.6.1.57]
K05984	39.2518	1.12242	0.0809349	13.8682	9.87628e-44	2.39057e-42	K05984	cho; excinuclease Cho [EC:3.1.25.-]
K13832	2.64243	1.11967	0.117949	9.49281	2.24889e-21	1.30722e-20	K13832	aroDE, DHQ-SDH; 3-dehydroquinate dehydratase / shikimate dehydrogenase [EC:4.2.1.10 1.1.1.25]
K01683	2.00092	1.1163	0.106435	10.488	9.80435e-26	7.21916e-25	K01683	araD; D-arabinonate dehydratase [EC:4.2.1.5]
K03759	45.8605	1.1152	0.0723984	15.4037	1.5457e-53	6.34619e-52	K03759	adiC; arginine:agmatine antiporter
K08354	8.58828	1.10008	0.124566	8.8313	1.03471e-18	5.1513e-18	K08354	phsC; thiosulfate reductase cytochrome b subunit
K01732	2.54109	1.09333	0.103228	10.5913	3.26921e-26	2.48329e-25	K01732	E4.2.2.10; pectin lyase [EC:4.2.2.10]
K00106	28.8278	1.08771	0.127021	8.56319	1.09788e-17	4.95267e-17	K00106	XDH; xanthine dehydrogenase/oxidase [EC:1.17.1.4 1.17.3.2]
K04060	8.93302	1.08733	0.10941	9.9382	2.83922e-23	1.8455e-22	K04060	yscY, sctY; type III secretion protein Y
K19058	20.4475	1.08483	0.0856994	12.6585	1.0039e-36	1.60008e-35	K19058	merC; mercuric ion transport protein
K18304	20.9021	1.07601	0.0835665	12.8761	6.13363e-38	1.10525e-36	K18304	lasR; LuxR family transcriptional regulator, quorum-sensing system regulator LasR
K12991	9.90461	1.06463	0.109367	9.73446	2.14963e-22	1.3268e-21	K12991	rfbG; rhamnosyltransferase [EC:2.4.1.-]
K03223	22.5063	1.05925	0.0776616	13.6394	2.33614e-42	5.39308e-41	K03223	yscL, sctL; type III secretion protein L
K01023	8.47545	1.05749	0.0775551	13.6354	2.46745e-42	5.66029e-41	K01023	assT; arylsulfate sulfotransferase [EC:2.8.2.22]
K01174	72.5853	1.0403	0.069633	14.9398	1.81647e-50	6.43902e-49	K01174	nuc; micrococcal nuclease [EC:3.1.31.1]
K10254	54.6278	1.04014	0.066025	15.7538	6.46926e-56	2.95536e-54	K10254	ohyA, sph; oleate hydratase [EC:4.2.1.53]
K09765	67.7256	1.02837	0.0664771	15.4695	5.57325e-54	2.31754e-52	K09765	queH; epoxyqueuosine reductase [EC:1.17.99.6]
K09680	12.9913	1.02565	0.0876698	11.6991	1.28883e-31	1.31663e-30	K09680	coaW; type II pantothenate kinase [EC:2.7.1.33]
K12533	7.42447	1.00999	0.113566	8.89346	5.92369e-19	2.99275e-18	K12533	rsaD; ATP-binding cassette, subfamily C, bacterial RsaD
K12684	3.94312	1.00813	0.103138	9.77451	1.44856e-22	9.06154e-22	K12684	esp, sigA, sepA; serine protease autotransporter [EC:3.4.21.-]
K12535	7.43549	1.00641	0.113149	8.89457	5.86485e-19	2.96534e-18	K12535	rsaF; outer membrane protein, S-layer protein transport system
K12534	7.40217	1.00511	0.114003	8.81655	1.18042e-18	5.84981e-18	K12534	rsaE; membrane fusion protein, S-layer protein transport system
K12544	7.40217	1.00511	0.114003	8.81655	1.18042e-18	5.84981e-18	K12544	rsaA; S-layer protein
K13011	7.40217	1.00511	0.114003	8.81655	1.18042e-18	5.84981e-18	K13011	wbqL; O-antigen biosynthesis protein WbqL
K13963	27.7296	1.0011	0.0763071	13.1194	2.55057e-39	4.89514e-38	K13963	SERPINB; serpin B
K00690	8.27116	-1.00011	0.0614246	-16.282	1.32563e-59	7.34985e-58	K00690	E2.4.1.7; sucrose phosphorylase [EC:2.4.1.7]
K17205	11.7929	-1.00062	0.0935984	-10.6906	1.12681e-26	8.80676e-26	K17205	xltC; putative xylitol transport system substrate-binding protein
K09141	2.96199	-1.00105	0.0805499	-12.4277	1.84849e-35	2.6647e-34	K09141	K09141; uncharacterized protein
K17207	11.7559	-1.0022	0.0939398	-10.6685	1.42921e-26	1.11167e-25	K17207	xltA; putative xylitol transport system ATP-binding protein
K17206	12.0707	-1.01281	0.0925457	-10.9439	7.10974e-28	5.89781e-27	K17206	xltB; putative xylitol transport system permease protein
K19117	5.03899	-1.01588	0.0959767	-10.5847	3.50933e-26	2.66258e-25	K19117	csd1, cas8c; CRISPR-associated protein Csd1
K14061	4.07189	-1.03039	0.0762274	-13.5174	1.23504e-41	2.76266e-40	K14061	uspF; universal stress protein F
K09688	69.9922	-1.03066	0.0639527	-16.116	1.96834e-58	1.02149e-56	K09688	ABC-2.CPSE.P; capsular polysaccharide transport system permease protein
K10107	79.2136	-1.03486	0.0571122	-18.1197	2.22621e-73	1.97828e-71	K10107	ABC-2.CPSE.P1; capsular polysaccharide transport system permease protein
K05303	2.37472	-1.03585	0.0725358	-14.2806	2.89127e-46	8.29896e-45	K05303	K05303; O-methyltransferase [EC:2.1.1.-]
K07688	6.51811	-1.03674	0.0713838	-14.5235	8.60306e-48	2.59572e-46	K07688	fimZ; two-component system, NarL family, response regulator, fimbrial Z protein, FimZ
K03533	1.84312	-1.03825	0.0990367	-10.4835	1.02837e-25	7.55499e-25	K03533	torD; TorA specific chaperone
K13779	32.9238	-1.04436	0.0806795	-12.9446	2.52226e-38	4.64827e-37	K13779	atuE; isohexenylglutaconyl-CoA hydratase [EC:4.2.1.57]
K17463	6.3236	-1.04559	0.0934508	-11.1887	4.63251e-29	4.16798e-28	K17463	dgaF; 2-dehydro-3-deoxy-phosphogluconate aldolase [EC:4.1.2.14]
K17204	26.9771	-1.04682	0.0855855	-12.2312	2.11707e-34	2.62089e-33	K17204	eryE; erythritol transport system ATP-binding protein
K17468	6.33418	-1.04956	0.093436	-11.233	2.8093e-29	2.574e-28	K17468	dgaE; D-glucosaminate-6-phosphate ammonia-lyase [EC:4.3.1.29]
K07792	7.30088	-1.05125	0.0631386	-16.6499	3.0302e-62	1.85442e-60	K07792	dcuB; anaerobic C4-dicarboxylate transporter DcuB
K17202	26.938	-1.05133	0.0856596	-12.2733	1.25984e-34	1.57165e-33	K17202	K17202, eryG; erythritol transport system substrate-binding protein
K10556	16.8731	-1.05238	0.0917766	-11.4667	1.93858e-30	1.85755e-29	K10556	lsrC; AI-2 transport system permease protein
K16347	18.4433	-1.05239	0.0749584	-14.0396	8.92227e-45	2.31515e-43	K16347	ecnA; entericidin A
K12962	17.5754	-1.0524	0.0691676	-15.2152	2.80299e-52	1.06333e-50	K12962	arnE; undecaprenyl phosphate-alpha-L-ara4N flippase subunit ArnE
K06372	3.5499	-1.06103	0.120276	-8.82169	1.12744e-18	5.60008e-18	K06372	sinI; antagonist of SinR
K06440	15.4588	-1.06289	0.11792	-9.01367	1.99277e-19	1.03582e-18	K06440	yraG; similar to spore coat protein
K03826	7.74153	-1.06378	0.062942	-16.901	4.4238e-64	2.81345e-62	K03826	yiaC; putative acetyltransferase [EC:2.3.1.-]
K07791	9.12425	-1.06463	0.0593999	-17.9231	7.78756e-72	6.56077e-70	K07791	dcuA; anaerobic C4-dicarboxylate transporter DcuA
K18361	1.5498	-1.06539	0.0978705	-10.8857	1.3486e-27	1.09904e-26	K18361	padB; phenylacetyl-CoA:acceptor oxidoreductase [EC:1.17.5.1 3.1.2.25]
K15781	15.0821	-1.06852	0.0892175	-11.9765	4.71612e-33	5.28385e-32	K15781	serB-plsC; putative phosphoserine phosphatase / 1-acylglycerol-3-phosphate O-acyltransferase [EC:3.1.3.3 2.3.1.51]
K10944	1.71803	-1.06864	0.0894638	-11.9449	6.89936e-33	7.58579e-32	K10944	pmoA-amoA; methane/ammonia monooxygenase subunit A [EC:1.14.18.3 1.14.99.39]
K10945	1.71803	-1.06864	0.0894638	-11.9449	6.89936e-33	7.58579e-32	K10945	pmoB-amoB; methane/ammonia monooxygenase subunit B
K04753	11.4785	-1.07391	0.0484836	-22.1499	1.04617e-108	3.08478e-106	K04753	sufI; suppressor of ftsI
K07592	6.70002	-1.07403	0.0725227	-14.8096	1.27014e-49	4.26912e-48	K07592	tdcA; LysR family transcriptional regulator, tdc operon transcriptional activator
K02464	2.47097	-1.07434	0.0892402	-12.0387	2.22345e-33	2.59416e-32	K02464	gspO; general secretion pathway protein O [EC:3.4.23.43 2.1.1.-]
K16348	17.5484	-1.07454	0.0686325	-15.6565	3.00139e-55	1.298e-53	K16348	ecnB; entericidin B
K09693	12.5635	-1.07507	0.0890407	-12.0739	1.45071e-33	1.70484e-32	K09693	tagH; teichoic acid transport system ATP-binding protein [EC:3.6.3.40]
K09692	12.6646	-1.07528	0.0879281	-12.229	2.17514e-34	2.67817e-33	K09692	tagG; teichoic acid transport system permease protein
K02778	3.0908	-1.07583	0.0831448	-12.9392	2.70468e-38	4.97032e-37	K02778	PTS-Glc-EIIB, ptsG; PTS system, glucose-specific IIB component [EC:2.7.1.199]
K02781	7.90973	-1.07761	0.082556	-13.053	6.10559e-39	1.15137e-37	K02781	PTS-Gut-EIIA, srlB; PTS system, glucitol/sorbitol-specific IIA component [EC:2.7.1.198]
K11614	4.47927	-1.08777	0.0959208	-11.3403	8.28868e-30	7.77003e-29	K11614	yufL, malK; two-component system, CitB family, sensor histidine kinase MalK [EC:2.7.13.3]
K00862	14.0806	-1.09244	0.0827199	-13.2065	8.04751e-40	1.61623e-38	K00862	eryA; erythritol kinase (D-erythritol 1-phosphate-forming) [EC:2.7.1.215]
K03287	6.87096	-1.09416	0.0594045	-18.4188	9.27533e-76	8.98045e-74	K03287	TC.OMF; outer membrane factor, OMF family
K07312	3.76773	-1.12012	0.0792368	-14.1364	2.26688e-45	6.07654e-44	K07312	ynfH; Tat-targeted selenate reductase subunit YnfH
K14520	11.447	-1.12643	0.102674	-10.9709	5.27195e-28	4.41849e-27	K14520	hapE; 4-hydroxyacetophenone monooxygenase [EC:1.14.13.84]
K04117	7.52426	-1.12831	0.0625148	-18.0487	8.07239e-73	6.98208e-71	K04117	aliB; cyclohexanecarboxyl-CoA dehydrogenase [EC:1.3.99.-]
K14333	15.0008	-1.13057	0.110585	-10.2235	1.55578e-24	1.08171e-23	K14333	DHBD; 2,3-dihydroxybenzoate decarboxylase [EC:4.1.1.46]
K03819	7.05151	-1.13234	0.0728136	-15.5513	1.5596e-54	6.56958e-53	K03819	wcaB; putative colanic acid biosynthesis acetyltransferase WcaB [EC:2.3.1.-]
K07772	12.4987	-1.13368	0.0732036	-15.4866	4.27198e-54	1.78789e-52	K07772	torR; two-component system, OmpR family, torCAD operon response regulator TorR
K06439	11.4202	-1.13443	0.0994013	-11.4126	3.61808e-30	3.42136e-29	K06439	yraD; similar to spore coat protein
K18076	8.91255	-1.13512	0.0647695	-17.5255	9.15939e-69	6.90895e-67	K18076	tphB; 1,2-dihydroxy-3,5-cyclohexadiene-1,4-dicarboxylate dehydrogenase [EC:1.3.1.53]
K18074	8.92054	-1.13623	0.0647191	-17.5564	5.31469e-69	4.05604e-67	K18074	tphA2; terephthalate 1,2-dioxygenase oxygenase component alpha subunit [EC:1.14.12.15]
K02783	14.9152	-1.13774	0.0863177	-13.1808	1.13121e-39	2.23725e-38	K02783	PTS-Gut-EIIC, srlA; PTS system, glucitol/sorbitol-specific IIC component
K07092	5.60129	-1.14558	0.0917178	-12.4903	8.43575e-36	1.28156e-34	K07092	K07092; uncharacterized protein
K18209	8.30893	-1.14967	0.0964034	-11.9256	8.70942e-33	9.47953e-32	K18209	tfrA; fumarate reductase (CoM/CoB) subunit A [EC:1.3.4.1]
K14596	4.41463	-1.15973	0.0894464	-12.9656	1.91707e-38	3.54303e-37	K14596	crtX; zeaxanthin glucosyltransferase [EC:2.4.1.276]
K00603	2.5823	-1.16047	0.0782658	-14.8273	9.76114e-50	3.29794e-48	K00603	fctD; glutamate formiminotransferase [EC:2.1.2.5]
K00255	24.2074	-1.17568	0.0843175	-13.9435	3.4485e-44	8.57103e-43	K00255	ACADL; long-chain-acyl-CoA dehydrogenase [EC:1.3.8.8]
K08651	10.8421	-1.17602	0.0958309	-12.2718	1.28392e-34	1.59862e-33	K08651	E3.4.21.66; thermitase [EC:3.4.21.66]
K15524	6.52839	-1.18254	0.0995375	-11.8803	1.49754e-32	1.60041e-31	K15524	mngB; mannosylglycerate hydrolase [EC:3.2.1.170]
K02779	8.13643	-1.18714	0.0640684	-18.5293	1.19823e-76	1.25369e-74	K02779	PTS-Glc-EIIC, ptsG; PTS system, glucose-specific IIC component
K14470	34.3335	-1.18716	0.0626647	-18.9447	4.88245e-80	5.75863e-78	K14470	mct; 2-methylfumaryl-CoA isomerase [EC:5.4.1.3]
K08961	2.88647	-1.19083	0.106848	-11.1451	7.56362e-29	6.71207e-28	K08961	K08961; chondroitin-sulfate-ABC endolyase/exolyase [EC:4.2.2.20 4.2.2.21]
K06860	11.2749	-1.2023	0.0909468	-13.2198	6.73991e-40	1.36205e-38	K06860	K06860; putative heme uptake system protein
K14534	16.6053	-1.21193	0.080946	-14.9721	1.11804e-50	4.00704e-49	K14534	abfD; 4-hydroxybutyryl-CoA dehydratase / vinylacetyl-CoA-Delta-isomerase [EC:4.2.1.120 5.3.3.3]
K18148	11.5673	-1.21193	0.0612826	-19.7761	4.7842e-87	7.21746e-85	K18148	rtcB; release factor H-coupled RctB family protein
K08299	48.4826	-1.22139	0.0554681	-22.0197	1.86535e-107	5.26111e-105	K08299	caiD; crotonobetainyl-CoA hydratase [EC:4.2.1.149]
K19286	8.99522	-1.22413	0.0980108	-12.4898	8.48785e-36	1.28647e-34	K19286	nfrA2; FMN reductase [NAD(P)H] [EC:1.5.1.39]
K10710	16.2134	-1.2268	0.0865545	-14.1737	1.33232e-45	3.63141e-44	K10710	frlD; fructoselysine 6-kinase [EC:2.7.1.218]
K02775	4.98875	-1.2291	0.109653	-11.209	3.68395e-29	3.35172e-28	K02775	PTS-Gat-EIIC, gatC, sgcC; PTS system, galactitol-specific IIC component
K16327	13.1787	-1.23346	0.0881154	-13.9983	1.5971e-44	4.11127e-43	K16327	K16327; putative LysE/RhtB family amino acid efflux pump
K19163	32.1233	-1.241	0.062258	-19.9331	2.10067e-88	3.24454e-86	K19163	ccdB; toxin CcdB
K19223	3.56163	-1.24728	0.117346	-10.6291	2.18325e-26	1.68403e-25	K19223	lytF, cwlE; peptidoglycan DL-endopeptidase LytF [EC:3.4.-.-]
K07498	54.6194	-1.2551	0.0902083	-13.9134	5.25186e-44	1.28561e-42	K07498	K07498; putative transposase
K19670	19.9769	-1.25675	0.0796579	-15.7768	4.49076e-56	2.08083e-54	K19670	phnA; phosphonoacetate hydrolase [EC:3.11.1.2]
K08604	16.5891	-1.25708	0.114128	-11.0147	3.24663e-28	2.76027e-27	K08604	hap, nprV; vibriolysin [EC:3.4.24.25]
K15916	7.69554	-1.2602	0.0610426	-20.6446	1.09214e-94	1.91479e-92	K15916	pgi-pmi; glucose/mannose-6-phosphate isomerase [EC:5.3.1.9 5.3.1.8]
K16152	7.95404	-1.27435	0.070092	-18.1812	7.2772e-74	6.84162e-72	K16152	hasR; heme acquisition protein HasR
K18555	8.17466	-1.28402	0.0876487	-14.6496	1.35413e-48	4.30601e-47	K18555	qnr, mcbG; fluoroquinolone resistance protein
K08100	6.69943	-1.29014	0.0607692	-21.2302	5.02435e-100	9.58616e-98	K08100	E1.3.3.5; bilirubin oxidase [EC:1.3.3.5]
K00587	1.90089	-1.29788	0.095927	-13.5299	1.04155e-41	2.33789e-40	K00587	ICMT, STE14; protein-S-isoprenylcysteine O-methyltransferase [EC:2.1.1.100]
K19191	32.001	-1.30374	0.0816437	-15.9686	2.11401e-57	1.06307e-55	K19191	mabO; 4-methylaminobutanoate oxidase (formaldehyde-forming) [EC:1.5.3.19]
K13497	18.5853	-1.30881	0.0840281	-15.5758	1.06235e-54	4.50423e-53	K13497	trpGD; anthranilate synthase/phosphoribosyltransferase [EC:4.1.3.27 2.4.2.18]
K16695	7.46228	-1.30946	0.0787343	-16.6313	4.13299e-62	2.48298e-60	K16695	wzxC; lipopolysaccharide exporter
K11530	12.9658	-1.31056	0.0823714	-15.9104	5.36964e-57	2.67945e-55	K11530	lsrG; (4S)-4-hydroxy-5-phosphonooxypentane-2,3-dione isomerase [EC:5.3.1.32]
K15238	2.25335	-1.31225	0.11278	-11.6355	2.7202e-31	2.72314e-30	K15238	linX; 2,5-dichloro-2,5-cyclohexadiene-1,4-diol dehydrogenase 2 [EC:1.3.1.-]
K06212	7.97133	-1.33166	0.0683054	-19.4957	1.19474e-84	1.68485e-82	K06212	focA; formate transporter
K06896	3.47419	-1.33229	0.096305	-13.834	1.5886e-43	3.83095e-42	K06896	mapP; maltose 6'-phosphate phosphatase [EC:3.1.3.90]
K07455	7.65331	-1.33512	0.0867176	-15.3962	1.73569e-53	7.03714e-52	K07455	recT; recombination protein RecT
K05818	33.064	-1.33729	0.0797725	-16.7638	4.49135e-63	2.80148e-61	K05818	mhpR; IclR family transcriptional regulator, mhp operon transcriptional activator
K16874	7.26219	-1.33856	0.096846	-13.8216	1.88912e-43	4.52205e-42	K16874	hmfF; 2,5-furandicarboxylate decarboxylase 1
K11934	7.77881	-1.33859	0.062894	-21.2832	1.62461e-100	3.29339e-98	K11934	ompX; outer membrane protein X
K02254	11.7501	-1.34084	0.0856108	-15.662	2.75036e-55	1.21371e-53	K02254	comZ; competence protein ComZ
K18702	40.4416	-1.34366	0.0888485	-15.123	1.14136e-51	4.25517e-50	K18702	uctC; CoA:oxalate CoA-transferase [EC:2.8.3.19]
K15600	12.4368	-1.35359	0.0918743	-14.733	3.95671e-49	1.28981e-47	K15600	thiZ; putative hydroxymethylpyrimidine transport system ATP-binding protein
K03379	35.9289	-1.35796	0.0633422	-21.4385	5.84059e-102	1.30648e-99	K03379	chnB; cyclohexanone monooxygenase [EC:1.14.13.22]
K00844	2.04134	-1.36687	0.082924	-16.4834	4.83247e-61	2.77418e-59	K00844	HK; hexokinase [EC:2.7.1.1]
K10798	1.93391	-1.37028	0.116034	-11.8093	3.49423e-32	3.65598e-31	K10798	PARP; poly [ADP-ribose] polymerase [EC:2.4.2.30]
K10021	33.6161	-1.37811	0.0879942	-15.6613	2.78012e-55	1.21856e-53	K10021	occP, nocP; octopine/nopaline transport system ATP-binding protein [EC:3.6.3.-]
K10020	43.0193	-1.41312	0.0894201	-15.8031	2.96096e-56	1.41234e-54	K10020	occQ, nocQ; octopine/nopaline transport system permease protein
K10018	42.2728	-1.42001	0.0906908	-15.6577	2.94225e-55	1.28096e-53	K10018	occT, nocT; octopine/nopaline transport system substrate-binding protein
K10211	2.69594	-1.43927	0.102873	-13.9907	1.77679e-44	4.53782e-43	K10211	crtQ; 4,4'-diaponeurosporenoate glycosyltransferase [EC:2.4.1.-]
K10678	12.8414	-1.4408	0.0758942	-18.9844	2.29749e-80	2.81204e-78	K10678	nfsA; nitroreductase [EC:1.-.-.-]
K16047	24.7617	-1.44136	0.0964575	-14.9429	1.73231e-50	6.17446e-49	K16047	hsaA; 3-hydroxy-9,10-secoandrosta-1,3,5(10)-triene-9,17-dione monooxygenase [EC:1.14.14.12]
K16323	4.92866	-1.44682	0.10803	-13.3928	6.65921e-41	1.39349e-39	K16323	yxjA, nupG; purine nucleoside transport protein
K10210	2.75601	-1.44838	0.103882	-13.9426	3.49131e-44	8.64432e-43	K10210	crtP; diapolycopene oxygenase [EC:1.14.99.44]
K10212	2.69221	-1.44877	0.102823	-14.0899	4.38068e-45	1.15518e-43	K10212	K10212, crtO; glycosyl-4,4'-diaponeurosporenoate acyltransferase [EC:2.3.1.-]
K10019	50.8643	-1.45533	0.0921339	-15.7958	3.32607e-56	1.55225e-54	K10019	occM, nocM; octopine/nopaline transport system permease protein
K02774	3.92641	-1.46298	0.109028	-13.4184	4.71636e-41	9.96581e-40	K02774	PTS-Gat-EIIB, gatB, sgcB; PTS system, galactitol-specific IIB component [EC:2.7.1.200]
K02773	3.92549	-1.46574	0.10885	-13.4656	2.49177e-41	5.4242e-40	K02773	PTS-Gat-EIIA, gatA, sgcA; PTS system, galactitol-specific IIA component [EC:2.7.1.200]
K11615	4.02356	-1.46726	0.0941943	-15.5769	1.04449e-54	4.45762e-53	K11615	malR; two-component system, CitB family, response regulator MalR
K13776	8.45105	-1.47844	0.0711084	-20.7914	5.18073e-96	9.33538e-94	K13776	atuH; citronellyl-CoA synthetase [EC:6.2.1.-]
K19335	25.6476	-1.47895	0.0641933	-23.039	1.8967e-117	9.46451e-115	K19335	bdcR; TetR/AcrR family transcriptional regulator, repressor for divergent bdcA
K18135	14.0443	-1.48102	0.0690147	-21.4595	3.7254e-102	9.29487e-100	K18135	nalD; TetR/AcrR family transcriptional regulator, repressor of the mexAB-oprM multidrug resistance operon
K01668	2.268	-1.49232	0.0841785	-17.728	2.54896e-70	2.09305e-68	K01668	E4.1.99.2; tyrosine phenol-lyase [EC:4.1.99.2]
K07256	8.90086	-1.50062	0.102111	-14.6959	6.84581e-49	2.20939e-47	K07256	tauY; taurine dehydrogenase large subunit [EC:1.4.2.-]
K01399	21.2956	-1.507	0.100235	-15.0346	4.3551e-51	1.59613e-49	K01399	lasB; pseudolysin [EC:3.4.24.26]
K10557	13.8678	-1.51023	0.0891463	-16.9411	2.24007e-64	1.46781e-62	K10557	lsrD; AI-2 transport system permease protein
K10555	13.8691	-1.51042	0.0891435	-16.9437	2.14134e-64	1.41743e-62	K10555	lsrB; AI-2 transport system substrate-binding protein
K10558	13.8691	-1.51042	0.0891435	-16.9437	2.14134e-64	1.41743e-62	K10558	lsrA, ego; AI-2 transport system ATP-binding protein
K11531	13.8494	-1.51117	0.0892399	-16.9337	2.5372e-64	1.64588e-62	K11531	lsrR; lsr operon transcriptional repressor
K00635	13.5849	-1.53017	0.0843799	-18.1343	1.70958e-73	1.56198e-71	K00635	E2.3.1.20; diacylglycerol O-acyltransferase [EC:2.3.1.20]
K18792	3.94708	-1.55103	0.0978443	-15.852	1.36092e-56	6.58828e-55	K18792	blaOXA-10; beta-lactamase class D OXA-10 [EC:3.5.2.6]
K05841	2.80353	-1.57212	0.0990193	-15.8769	9.15452e-57	4.46506e-55	K05841	E2.4.1.173; sterol 3beta-glucosyltransferase [EC:2.4.1.173]
K11953	4.05206	-1.59315	0.102158	-15.5949	7.8803e-55	3.3854e-53	K11953	cmpD; bicarbonate transport system ATP-binding protein [EC:3.6.3.-]
K19426	2.568	-1.60141	0.118213	-13.5468	8.27306e-42	1.86994e-40	K19426	epsI; pyruvyl transferase EpsI [EC:2.-.-.-]
K12600	2.53219	-1.60812	0.119267	-13.4833	1.96201e-41	4.31442e-40	K12600	SKI3, TTC37; superkiller protein 3
K18649	9.25212	-1.60814	0.100416	-16.0147	1.00898e-57	5.11346e-56	K18649	IMPL2; inositol-phosphate phosphatase / L-galactose 1-phosphate phosphatase / histidinol-phosphatase [EC:3.1.3.25 3.1.3.93 3.1.3.15]
K07281	8.41564	-1.60965	0.11463	-14.0421	8.60854e-45	2.24272e-43	K07281	ipct; 1L-myo-inositol 1-phosphate cytidylyltransferase [EC:2.7.7.74]
K18988	9.97708	-1.61201	0.0753411	-21.3962	1.45033e-101	3.13609e-99	K18988	ampH; serine-type D-Ala-D-Ala carboxypeptidase/endopeptidase [EC:3.4.16.4 3.4.21.-]
K05296	38.6454	-1.61277	0.0750179	-21.4984	1.61115e-102	4.1806e-100	K05296	E1.1.1.51; 3(or 17)beta-hydroxysteroid dehydrogenase [EC:1.1.1.51]
K00113	9.24759	-1.61425	0.0832905	-19.381	1.11665e-83	1.50911e-81	K00113	glpC; glycerol-3-phosphate dehydrogenase subunit C [EC:1.1.5.3]
K18459	25.2037	-1.62358	0.0757272	-21.4399	5.67476e-102	1.30648e-99	K18459	gpuA; guanidinopropionase [EC:3.5.3.17]
K15868	5.64736	-1.62604	0.114715	-14.1745	1.31693e-45	3.61988e-44	K15868	baiB; bile acid-coenzyme A ligase [EC:6.2.1.7]
K03395	12.519	-1.62747	0.0881051	-18.4719	3.47852e-76	3.47157e-74	K03395	aac3-I; aminoglycoside 3-N-acetyltransferase I [EC:2.3.1.60]
K18218	4.73172	-1.63552	0.107923	-15.1545	7.07051e-52	2.65124e-50	K18218	tet35; tetracycline resistance efflux pump
K06909	8.10933	-1.66076	0.0914166	-18.167	9.42374e-74	8.73312e-72	K06909	xtmB; phage terminase large subunit
K18349	2.98207	-1.67225	0.117697	-14.2081	8.16307e-46	2.25335e-44	K18349	vanRC, vanRE, vanRG; two-component system, OmpR family, response regulator VanR
K18350	2.98207	-1.67225	0.117697	-14.2081	8.16307e-46	2.25335e-44	K18350	vanSC, vanSE, vanSG; two-component system, OmpR family, sensor histidine kinase VanS [EC:2.7.13.3]
K19171	12.3405	-1.68493	0.0877394	-19.2038	3.44007e-82	4.46314e-80	K19171	dndD; DNA sulfur modification protein DndD
K14982	3.23197	-1.68674	0.115975	-14.544	6.37513e-48	1.9325e-46	K14982	ciaH; two-component system, OmpR family, sensor histidine kinase CiaH [EC:2.7.13.3]
K14983	3.23197	-1.68674	0.115975	-14.544	6.37513e-48	1.9325e-46	K14983	ciaR; two-component system, OmpR family, response regulator CiaR
K15232	2.60069	-1.6959	0.104625	-16.2092	4.34072e-59	2.32713e-57	K15232	ccsA; citryl-CoA synthetase large subunit [EC:6.2.1.18]
K06600	7.02261	-1.69877	0.0740319	-22.9465	1.59663e-116	6.90488e-114	K06600	chpE; chemosensory pili system protein ChpE
K05352	3.32718	-1.72917	0.118633	-14.5759	3.99974e-48	1.23554e-46	K05352	tarJ; ribitol-5-phosphate 2-dehydrogenase (NADP+) [EC:1.1.1.405]
K14338	10.1801	-1.75854	0.095646	-18.386	1.70155e-75	1.62323e-73	K14338	cypD_E, CYP102A2_3; cytochrome P450 / NADPH-cytochrome P450 reductase [EC:1.14.14.1 1.6.2.4]
K05708	8.62614	-1.78116	0.110012	-16.1906	5.87957e-59	3.10088e-57	K05708	hcaE, hcaA1; 3-phenylpropionate/trans-cinnamate dioxygenase subunit alpha [EC:1.14.12.19]
K19711	6.7114	-1.79527	0.0755494	-23.7629	8.09124e-125	6.56099e-122	K19711	E1.1.1.387; L-serine 3-dehydrogenase (NAD+) [EC:1.1.1.387]
K00423	14.5809	-1.79572	0.0908551	-19.7646	6.00179e-87	8.84855e-85	K00423	E1.10.3.3; L-ascorbate oxidase [EC:1.10.3.3]
K14683	2.76961	-1.81018	0.0955172	-18.9513	4.30427e-80	5.1707e-78	K14683	SLC34A, NPT, nptA; solute carrier family 34 (sodium-dependent phosphate cotransporter)
K15739	2.86557	-1.81964	0.119393	-15.2408	1.89614e-52	7.27827e-51	K15739	vanB, vanA, vanD; D-alanine---(R)-lactate ligase [EC:6.1.2.1]
K18347	2.86557	-1.81964	0.119393	-15.2408	1.89614e-52	7.27827e-51	K18347	vanH; D-specific alpha-keto acid dehydrogenase [EC:1.1.1.-]
K01471	5.59935	-1.82155	0.109932	-16.5697	1.15372e-61	6.80378e-60	K01471	nylA; 6-aminohexanoate-cyclic-dimer hydrolase [EC:3.5.2.12]
K04105	5.92103	-1.82513	0.105712	-17.265	8.62384e-67	6.14757e-65	K04105	hbaA; 4-hydroxybenzoate-CoA ligase [EC:6.2.1.27 6.2.1.25]
K01452	3.49844	-1.83627	0.116816	-15.7193	1.11467e-55	5.05654e-54	K01452	E3.5.1.41; chitin deacetylase [EC:3.5.1.41]
K19170	13.5974	-1.8451	0.086012	-21.4517	4.40255e-102	1.05775e-99	K19170	dndC; DNA sulfur modification protein DndC
K15016	2.98516	-1.86688	0.116512	-16.023	8.82328e-58	4.50682e-56	K15016	K15016; enoyl-CoA hydratase / 3-hydroxyacyl-CoA dehydrogenase [EC:4.2.1.17 1.1.1.35]
K05525	6.79903	-1.90183	0.127998	-14.8583	6.14597e-50	2.12069e-48	K05525	linC, CYP111A; linalool 8-monooxygenase [EC:1.14.13.151]
K06599	7.03172	-1.91714	0.075236	-25.4817	3.14836e-143	2.91763e-140	K06599	chpD; AraC family transcriptional regulator, chemosensory pili system protein ChpD
K10946	3.03993	-1.94678	0.110629	-17.5974	2.58069e-69	1.99297e-67	K10946	pmoC-amoC; methane/ammonia monooxygenase subunit C
K05605	5.40885	-2.18015	0.116763	-18.6716	8.42843e-78	9.42676e-76	K05605	HIBCH; 3-hydroxyisobutyryl-CoA hydrolase [EC:3.1.2.4]
K18703	12.5261	-2.19568	0.118722	-18.4943	2.29518e-76	2.32638e-74	K18703	SUGCT; succinate---hydroxymethylglutarate CoA-transferase [EC:2.8.3.13]
K17680	5.25142	-2.23154	0.111615	-19.9932	6.30898e-89	9.98204e-87	K17680	PEO1; twinkle protein [EC:3.6.4.12]
K05917	7.25495	-2.23925	0.116659	-19.1949	4.08553e-82	5.19664e-80	K05917	CYP51; sterol 14-demethylase [EC:1.14.13.70]
K18313	4.89593	-2.34446	0.114961	-20.3936	1.90635e-92	3.25434e-90	K18313	sct; succinyl-CoA---D-citramalate CoA-transferase [EC:2.8.3.20]
K18704	6.99216	-2.41007	0.134232	-17.9545	4.42743e-72	3.77904e-70	K18704	tarL; CDP-ribitol ribitolphosphotransferase / teichoic acid ribitol-phosphate polymerase [EC:2.7.8.14 2.7.8.47]
K19054	5.41311	-2.42501	0.108773	-22.2943	4.20142e-110	1.29784e-107	K19054	FXN; frataxin [EC:1.16.3.1]
K05709	7.29444	-2.45132	0.116591	-21.0249	3.88078e-98	7.19275e-96	K05709	hcaF, hcaA2; 3-phenylpropionate/trans-cinnamate dioxygenase subunit beta [EC:1.14.12.19]
K03955	4.40643	-2.77169	0.122907	-22.5511	1.30964e-112	4.99743e-110	K03955	NDUFAB1; NADH dehydrogenase (ubiquinone) 1 alpha/beta subcomplex 1
K00464	4.49665	-2.82798	0.120573	-23.4545	1.18976e-121	7.71794e-119	K00464	diox1; all-trans-8'-apo-beta-carotenal 15,15'-oxygenase [EC:1.13.11.75]
K16427	4.35384	-2.8398	0.123674	-22.962	1.11779e-116	5.17936e-114	K16427	dpgC; (3,5-dihydroxyphenyl)acetyl-CoA 1,2-dioxygenase [EC:1.13.11.80]
K14733	13.5059	-3.31007	0.112438	-29.4391	1.73547e-190	5.629e-187	K14733	limB; limonene 1,2-monooxygenase [EC:1.14.13.107]
K10822	7.66015	-3.5833	0.134802	-26.5819	1.09932e-155	1.18855e-152	K10822	E3.6.3.22; nonpolar-amino-acid-transporting ATPase [EC:3.6.3.22]
K06912	31.4052	-4.71097	0.152768	-30.8374	8.26259e-209	5.35994e-205	K06912	tfdA; alpha-ketoglutarate-dependent 2,4-dichlorophenoxyacetate dioxygenase [EC:1.14.11.-]
	baseMean	log2FoldChange	lfcSE	stat	pvalue	padj	fun	desc
P164-PWY	119.487	1.10535	0.0692587	15.9598	2.43656e-57	1.19696e-55	P164-PWY	purine nucleobases degradation I (anaerobic)
METHGLYUT-PWY	23.6879	1.07901	0.0586194	18.4071	1.15253e-75	2.26472e-73	METHGLYUT-PWY	superpathway of methylglyoxal degradation
PWY-7084	1.82382	-1.34343	0.092999	-14.4457	2.66881e-47	8.74035e-46	PWY-7084	nitrifier denitrification
PWY-6572	4.10111	-1.34745	0.11365	-11.8562	1.99901e-32	3.30804e-31	PWY-6572	chondroitin sulfate degradation I (bacterial)
PWY-3941	4.92251	-1.55252	0.104577	-14.8458	7.41147e-50	2.91271e-48	PWY-3941	&beta;-alanine biosynthesis II
PWY-7013	5.35736	-1.58329	0.122571	-12.9173	3.59348e-38	8.82648e-37	PWY-7013	L-1,2-propanediol degradation
PWY-6629	5.26592	-1.6	0.136424	-11.7282	9.14194e-32	1.28314e-30	PWY-6629	superpathway of L-tryptophan biosynthesis
P621-PWY	7.80978	-1.71734	0.11061	-15.5261	2.31134e-54	1.00929e-52	P621-PWY	nylon-6 oligomer degradation
VALDEG-PWY	11.5401	-2.36598	0.130041	-18.194	5.75392e-74	7.53764e-72	VALDEG-PWY	L-valine degradation I
PWY-5392	6.11434	-2.66356	0.123701	-21.5322	7.76819e-103	3.0529e-100	PWY-5392	reductive TCA cycle II
S1														S2
	baseMean	log2FoldChange	lfcSE	stat	pvalue	padj	fun	desc							baseMean	log2FoldChange	lfcSE	stat	pvalue	padj	fun	desc
K13730	27.0442578051203	4.88195677059992	0.207612285491444	23.5147778419939	2.87994746136732e-122	2.36119692488853e-119	K13730	inlA; internalin A						K16317	11.7639848899732	2.91398250899229	0.183388947424853	15.8896299363207	7.47676542310228e-57	1.64385711509311e-54	K16317	trmY; tRNA (pseudouridine54-N1)-methyltransferase [EC:2.1.1.257]
K00298	26.5619857549353	4.85049390487258	0.214909741621458	22.5699117605206	8.56166334772447e-113	4.67966249147707e-110	K00298	ceo; N5-(carboxyethyl)ornithine synthase [EC:1.5.1.24]						K00298	5.28965986570915	2.36449440248764	0.179420439320255	13.1785119434869	1.16669365527909e-39	7.59065178169338e-38	K00298	ceo; N5-(carboxyethyl)ornithine synthase [EC:1.5.1.24]
K07339	29.5164986122992	3.65013919404347	0.183871926584161	19.8515306923308	1.06894648654917e-87	2.8044880021104e-85	K07339	hicA; mRNA interferase HicA [EC:3.1.-.-]						K02638	11.6077448459342	2.20147577939615	0.136999488510534	16.0692262674168	4.19287109082881e-58	1.06934984300498e-55	K02638	petE; plastocyanin
K09925	28.7510139840746	3.41124206501356	0.186463459198444	18.2944265845843	9.16604833020894e-75	1.50300277494601e-72	K09925	K09925; uncharacterized protein						K18360	5.89429656626291	2.17739382648382	0.17174685862005	12.6779251974605	7.83791949400852e-37	4.34561519076507e-35	K18360	padA; phenylacetyl-CoA:acceptor oxidoreductase accessory protein
K18277	68.4873363139578	3.0036336232606	0.129465026783235	23.2003475988123	4.51657425777845e-119	3.29157895075209e-116	K18277	tmm; trimethylamine monooxygenase [EC:1.14.13.148]						K13730	5.89672257768777	2.16285096660576	0.167960800209286	12.8771175411808	6.05551781000567e-38	3.50999832332693e-36	K13730	inlA; internalin A
K15660	5.45804259537105	2.9241083591394	0.185451730687545	15.7674902698321	5.20784567017776e-56	3.25316759530438e-54	K15660	ofaC, arfC; arthrofactin-type cyclic lipopeptide synthetase C						K17754	5.39931886706289	2.00901919631315	0.178725288451501	11.2408222346124	2.56977602736457e-29	8.07137534506231e-28	K17754	cpnA; cyclopentanol dehydrogenase [EC:1.1.1.163]
K16317	25.7375791637727	2.55179845383338	0.161974487629584	15.7543233578182	6.4142210589984e-56	3.96895055905382e-54	K16317	trmY; tRNA (pseudouridine54-N1)-methyltransferase [EC:2.1.1.257]						K18277	30.7476229465048	1.96661468692064	0.122712688626122	16.0261722641616	8.38937359292157e-58	2.05733253955646e-55	K18277	tmm; trimethylamine monooxygenase [EC:1.14.13.148]
K18613	3.82616218121084	2.42288605547844	0.19731339077311	12.2793797521046	1.16890958013794e-34	2.3093005831701e-33	K18613	K18613; 3-hydroxy-2-methylpyridine-4,5-dicarboxylate 4-decarboxylase [EC:4.1.1.51]						K00601	6.35504136450767	1.95726514925451	0.127316039896975	15.3732801525899	2.4732397283007e-53	4.04342987375519e-51	K00601	E2.1.2.2; phosphoribosylglycinamide formyltransferase [EC:2.1.2.2]
K19097	33.5355479507092	2.40764626068553	0.159694761843265	15.0765512462366	2.31025279571013e-51	1.07467716929523e-49	K19097	blaVEB; beta-lactamase class A VEB [EC:3.5.2.6]						K18123	6.33867922891208	1.95699884970098	0.127365311490203	15.365242127575	2.79990666857885e-53	4.46305122971469e-51	K18123	HOGA1; 4-hydroxy-2-oxoglutarate aldolase [EC:4.1.3.16]
K18360	10.8088662675043	2.28205182010197	0.150922897222081	15.1206467812764	1.18374213653386e-51	5.66727348432527e-50	K18360	padA; phenylacetyl-CoA:acceptor oxidoreductase accessory protein						K00006	6.32297051320128	1.95267252299611	0.127528102576103	15.3117037229566	6.38687345538771e-53	8.85276198946783e-51	K00006	GPD1; glycerol-3-phosphate dehydrogenase (NAD+) [EC:1.1.1.8]
K01067	43.1221609840047	2.2816009815052	0.125336046839132	18.2038690308592	4.80882266125689e-74	7.33513205469394e-72	K01067	E3.1.2.1, ACH1; acetyl-CoA hydrolase [EC:3.1.2.1]						K01302	6.32297051320128	1.95267252299611	0.127528102576103	15.3117037229566	6.38687345538771e-53	8.85276198946783e-51	K01302	CPQ; carboxypeptidase Q [EC:3.4.17.-]
K14750	9.38509878289633	2.26831099738557	0.129473601691273	17.5194863489957	1.01739792250379e-68	1.23576166179673e-66	K14750	etbAc; ethylbenzene dioxygenase ferredoxin component						K07374	6.32297051320128	1.95267252299611	0.127528102576103	15.3117037229566	6.38687345538771e-53	8.85276198946783e-51	K07374	TUBA; tubulin alpha
K05523	35.5748290455269	2.26500957462191	0.122917818275984	18.4270238960502	7.97513798091363e-76	1.3412546158157e-73	K05523	hchA; D-lactate dehydratase / protein deglycase [EC:4.2.1.130 3.5.1.124]						K09012	6.32297051320128	1.95267252299611	0.127528102576103	15.3117037229566	6.38687345538771e-53	8.85276198946783e-51	K09012	sufR; DeoR family transcriptional regulator, suf operon transcriptional repressor
K09384	49.8438350293661	2.21529559466859	0.122936637400763	18.0198160735998	1.36195525798955e-72	1.9419705515551e-70	K09384	K09384; uncharacterized protein						K13237	6.32297051320128	1.95267252299611	0.127528102576103	15.3117037229566	6.38687345538771e-53	8.85276198946783e-51	K13237	DECR2; peroxisomal 2,4-dienoyl-CoA reductase [EC:1.3.1.34]
K00638	45.5977986001792	2.18223977348173	0.125772305627945	17.350717732226	1.94795187503387e-67	2.28153863363341e-65	K00638	catB; chloramphenicol O-acetyltransferase type B [EC:2.3.1.28]						K13868	6.32297051320128	1.95267252299611	0.127528102576103	15.3117037229566	6.38687345538771e-53	8.85276198946783e-51	K13868	SLC7A9, BAT1; solute carrier family 7 (L-type amino acid transporter), member 9
K15974	57.6882389586921	2.1076757059264	0.109040716434762	19.3292540148286	3.04792930016052e-83	7.13977438562601e-81	K15974	emrR, mprA; MarR family transcriptional regulator, negative regulator of the multidrug operon emrRAB						K19475	6.77649082209585	1.94128127983337	0.125607369238889	15.4551543559623	6.96445558622999e-54	1.18612805598618e-51	K19475	WIPF; WAS/WASL-interacting protein
K11021	38.6460610171055	2.03957653348259	0.162246552125009	12.5708466945486	3.05435170390942e-36	6.83736956516788e-35	K11021	tccC; insecticidal toxin complex protein TccC						K13732	5.03174224709378	1.93761520642845	0.182237034214641	10.632389924357	2.10644160458471e-26	4.76264952866387e-25	K13732	fnbA; fibronectin-binding protein A
K01461	50.2197710162216	2.03328892259673	0.122099472748418	16.6527248384295	2.89132304410296e-62	2.37052348078391e-60	K01461	E3.5.1.82; N-acyl-D-glutamate deacylase [EC:3.5.1.82]						K14644	5.03174224709378	1.93761520642845	0.182237034214641	10.632389924357	2.10644160458471e-26	4.76264952866387e-25	K14644	OSW3, RRT12; subtilase-type proteinase RRT12 [EC:3.4.21.-]
K09789	8.10270723692044	2.00739111403531	0.13033094543592	15.4022600489941	1.58047464899129e-53	8.03591722692546e-52	K09789	bioG; pimeloyl-[acyl-carrier protein] methyl ester esterase [EC:3.1.1.85]						K00463	6.42501083003443	1.83764737323016	0.124072383026253	14.8110911421869	1.24207549801532e-49	1.46656914358253e-47	K00463	IDO, INDO; indoleamine 2,3-dioxygenase [EC:1.13.11.52]
K19216	8.10270723692044	2.00739111403531	0.13033094543592	15.4022600489941	1.58047464899129e-53	8.03591722692546e-52	K19216	blaIND; metallo-beta-lactamase class B IND [EC:3.5.2.6]						K07339	6.12303416617539	1.81156239096377	0.166072183887198	10.9082830643948	1.05224888798593e-27	2.90438913844081e-26	K07339	hicA; mRNA interferase HicA [EC:3.1.-.-]
K19106	4.7811100518736	1.99941883303873	0.155991074765795	12.8175207205968	1.30816900326529e-37	3.32569011333994e-36	K19106	nocL; nocardicin N-oxygenase [EC:1.14.13.-]						K03418	7.76930274112026	1.80769925919593	0.16325674825356	11.0727383617143	1.70121295114097e-28	4.95293779747709e-27	K03418	E3.5.1.56; N,N-dimethylformamidase [EC:3.5.1.56]
K00226	27.4450443579844	1.96377820762127	0.196927027091248	9.97211117553373	2.01891028909193e-23	1.78946386299378e-22	K00226	pyrD; dihydroorotate dehydrogenase (fumarate) [EC:1.3.98.1]						K12684	3.73571370947374	1.78125950076641	0.143535549753237	12.4098838498805	2.30987629362282e-35	1.19737977627147e-33	K12684	esp, sigA, sepA; serine protease autotransporter [EC:3.4.21.-]
K19592	47.5579966481403	1.94604379376433	0.124671311651125	15.6093953612204	6.28295920060192e-55	3.49236689802949e-53	K19592	golS; MerR family transcriptional regulator, gold-responsive activator of gol and ges genes						K15510	10.0653644091649	1.75051881023979	0.129972253893345	13.4684038923897	2.39998025502432e-41	1.66329066369947e-39	K15510	fgd1; coenzyme F420-dependent glucose-6-phosphate dehydrogenase [EC:1.1.98.2]
K04788	4.82887981182338	1.93827380644883	0.155314365528711	12.4796814502682	9.63714300191338e-36	2.05895833711889e-34	K04788	mbtB; mycobactin phenyloxazoline synthetase						K09384	25.9041452050204	1.73469757966879	0.113886030759851	15.2318731989765	2.17275963435511e-52	2.94755647418046e-50	K09384	K09384; uncharacterized protein
K00076	51.3253328116446	1.93244885025844	0.11730634090158	16.4735242392375	5.6859193172556e-61	4.33650520952087e-59	K00076	hdhA; 7-alpha-hydroxysteroid dehydrogenase [EC:1.1.1.159]						K19592	20.6994585609251	1.73138851235476	0.119909521185879	14.4391245601827	2.93546903098807e-47	3.01879847444837e-45	K19592	golS; MerR family transcriptional regulator, gold-responsive activator of gol and ges genes
K18195	3.2522741499856	1.91668306631503	0.163799592925121	11.7013909014488	1.25381346816083e-31	1.98162952714864e-30	K18195	RGL4, rhiE; rhamnogalacturonan endolyase [EC:4.2.2.23]						K18336	4.69500875245229	1.68542575788455	0.14326085928534	11.7647329933126	5.93136992341691e-32	2.43989771817459e-30	K18336	K18336; 2,4-diketo-3-deoxy-L-fuconate hydrolase [EC:3.7.1.-]
K18815	8.91597496659923	1.90795613245541	0.122601379764183	15.5622729216038	1.3135028983812e-54	7.12005414089443e-53	K18815	aac6-I; aminoglycoside 6'-N-acetyltransferase I [EC:2.3.1.82]						K14727	26.6946291490151	1.66546774146594	0.115083315528054	14.4718435841376	1.82513808225134e-47	1.93951340207243e-45	K14727	pcaL; 3-oxoadipate enol-lactonase / 4-carboxymuconolactone decarboxylase [EC:3.1.1.24 4.1.1.44]
K15731	11.508722313168	1.89676239153498	0.112226461245713	16.9012046756258	4.40808033620314e-64	3.90710796285897e-62	K15731	CTDSP; carboxy-terminal domain RNA polymerase II polypeptide A small phosphatase [EC:3.1.3.16]						K15395	5.11166254974663	1.66213200492723	0.118373526197242	14.0414166775574	8.69567826673875e-45	7.80896403221497e-43	K15395	ftdB; hybrid polyketide synthase / nonribosomal peptide synthetase FtdB
K15527	8.35479594718919	1.87283835920085	0.206440138935859	9.07206500080266	1.16782398936114e-19	6.82687838344001e-19	K15527	K15527; cysteate synthase [EC:2.5.1.76]						K13735	19.2101505715276	1.64570595320345	0.127659154172015	12.8914057427166	5.03181610577672e-38	2.970635138003e-36	K13735	yeeJ; adhesin/invasin
K16153	8.36152404276521	1.87092533720414	0.206342769912339	9.06707483862391	1.22254943947972e-19	7.13407631098532e-19	K16153	K16153; glycogen phosphorylase/synthase [EC:2.4.1.1 2.4.1.11]						K11021	31.0047967684752	1.63265364639281	0.142166625946003	11.4840852100753	1.58605360080917e-30	5.74583963565868e-29	K11021	tccC; insecticidal toxin complex protein TccC
K06689	4.89493740533566	1.86378597386018	0.151529817492793	12.299796863075	9.08022077368356e-35	1.79931021312962e-33	K06689	UBE2D, UBC4, UBC5; ubiquitin-conjugating enzyme E2 D [EC:2.3.2.23]						K16707	5.2638212931263	1.60363967860161	0.114788679899113	13.9703643252194	2.36414188688709e-44	2.06489981791673e-42	K16707	amsG; UDP-galactose-lipid carrier transferase
K01914	53.910697272331	1.84309198888091	0.114482610117258	16.099318376766	2.57930331845657e-58	1.74408767688212e-56	K01914	asnA; aspartate--ammonia ligase [EC:6.3.1.1]						K10213	5.16564069417986	1.59796237235873	0.117823037177444	13.5623933200106	6.6916527275344e-42	4.9041353782482e-40	K10213	rihB; ribosylpyrimidine nucleosidase [EC:3.2.2.8]
K14748	4.93975215034643	1.82792553193861	0.152306499215568	12.0016252842332	3.48387055312559e-33	6.12619489489296e-32	K14748	etbAa; ethylbenzene dioxygenase subunit alpha [EC:1.14.12.-]						K19106	3.30531934691927	1.58311605986352	0.150684309879081	10.5061771934577	8.09069798922226e-26	1.76665378011237e-24	K19106	nocL; nocardicin N-oxygenase [EC:1.14.13.-]
K18092	4.93975215034643	1.82792553193861	0.152306499215568	12.0016252842332	3.48387055312559e-33	6.12619489489296e-32	K18092	etbD; 2-hydroxy-6-oxo-octa-2,4-dienoate hydrolase [EC:3.7.1.-]						K09925	8.74126713688668	1.5790119789308	0.140038162973516	11.2755833510142	1.73226590647723e-29	5.52246370984941e-28	K09925	K09925; uncharacterized protein
K13832	4.01384674723776	1.82775645420931	0.17244143709677	10.5992879958639	3.00257411127374e-26	3.28231393264074e-25	K13832	aroDE, DHQ-SDH; 3-dehydroquinate dehydratase / shikimate dehydrogenase [EC:4.2.1.10 1.1.1.25]						K00076	22.6739935370801	1.57895376014869	0.139820649860027	11.2927079206781	1.4257522356159e-29	4.56813882124975e-28	K00076	hdhA; 7-alpha-hydroxysteroid dehydrogenase [EC:1.1.1.159]
K07228	54.8554711478192	1.78427050590064	0.106988962928607	16.6771455396877	1.92185289031792e-62	1.5956244439994e-60	K07228	K07228; TrkA domain protein						K04788	3.35494397183666	1.57323175968943	0.149334150376562	10.5349764653454	5.95981830957679e-26	1.31033798420212e-24	K04788	mbtB; mycobactin phenyloxazoline synthetase
K18099	4.96088263692234	1.76925754533162	0.149029420851572	11.8718675495206	1.65726232500969e-32	2.83811581977508e-31	K18099	rhlR, phzR; LuxR family transcriptional regulator, quorum-sensing system regulator RhlR						K15642	5.76325144379369	1.5511202173938	0.106333347799098	14.5873354831678	3.38148734188217e-48	3.78251987576153e-46	K15642	mxaD; myxalamid-type polyketide synthase MxaD
K12987	3.19099545018555	1.7497563436947	0.162804034958856	10.747622711789	6.08086686448661e-27	7.16057554114321e-26	K12987	migA; alpha-1,6-rhamnosyltransferase [EC:2.4.1.-]						K13990	19.1388051619658	1.52859628186038	0.11881516882766	12.8653293762314	7.05405842122542e-38	4.01577468694047e-36	K13990	FTCD; glutamate formiminotransferase / formiminotetrahydrofolate cyclodeaminase [EC:2.1.2.5 4.3.1.4]
K13990	30.3160707455179	1.74133989307464	0.128424257974371	13.5592754868955	6.98223304521036e-42	2.2017531992084e-40	K13990	FTCD; glutamate formiminotransferase / formiminotetrahydrofolate cyclodeaminase [EC:2.1.2.5 4.3.1.4]						K01217	8.67196170694044	1.51459236117467	0.0952588866468518	15.8997487214987	6.36194183115847e-57	1.44870503983809e-54	K01217	IDUA; L-iduronidase [EC:3.2.1.76]
K01002	52.3766335926203	1.7201474564697	0.109597853650317	15.6950834270715	1.63427659994945e-55	9.6569551523139e-54	K01002	mdoB; phosphoglycerol transferase [EC:2.7.8.20]						K12242	4.03809534117868	1.50433718349544	0.135028917387424	11.1408519937933	7.93565125014117e-29	2.38668454579717e-27	K12242	pchC; pyochelin biosynthetic protein PchC
K01136	3.15735084851505	1.68754745598146	0.136155170209327	12.3942958125425	2.80599798064123e-35	5.78759143239806e-34	K01136	IDS; iduronate 2-sulfatase [EC:3.1.6.13]						K12436	2.77740763662342	1.49590548325734	0.121695897983766	12.2921602785403	9.98027748019443e-35	5.0503372391841e-33	K12436	pks12; polyketide synthase 12
K08676	102.428716614913	1.68011318917556	0.0736358278542274	22.8165179659769	3.14354707366216e-115	1.87441138692274e-112	K08676	tri; tricorn protease [EC:3.4.21.-]						K10912	11.9969580050499	1.47796117669005	0.126654749050885	11.6692124674793	1.83110427276056e-31	7.25162785287037e-30	K10912	luxO; two-component system, repressor protein LuxO
K03481	4.29294595720286	1.67702244854545	0.173102609495526	9.68802523216033	3.39020073277048e-22	2.74861886356509e-21	K03481	glvR; RpiR family transcriptional regulator, glv operon transcriptional regulator						K12700	11.5979416452278	1.47106871041739	0.123562520157416	11.9054605599115	1.10849587289598e-32	4.84093814081148e-31	K12700	rihC; non-specific riboncleoside hydrolase [EC:3.2.-.-]
K01667	46.2694459225146	1.66606408454719	0.157016475061573	10.6107596918976	2.65580831401224e-26	2.94247411006863e-25	K01667	tnaA; tryptophanase [EC:4.1.99.1]						K06689	3.43733632417447	1.45753140638475	0.146713738669291	9.93452569339933	2.94574485950571e-23	5.14577239019408e-22	K06689	UBE2D, UBC4, UBC5; ubiquitin-conjugating enzyme E2 D [EC:2.3.2.23]
K13815	66.8901718784756	1.62337178586979	0.0925045328430824	17.549105281398	6.04243994905037e-69	7.77105169133752e-67	K13815	rpfG; two-component system, response regulator RpfG						K05523	23.2175260843366	1.45443640421878	0.109894989273778	13.2347836223487	5.52556393053113e-40	3.66989537719442e-38	K05523	hchA; D-lactate dehydratase / protein deglycase [EC:4.2.1.130 3.5.1.124]
K04060	3.95063065888601	1.6179905408262	0.144226463891624	11.2184026229889	3.31198693459084e-29	4.67168221590996e-28	K04060	yscY, sctY; type III secretion protein Y						K19064	8.05892032656545	1.44804090451205	0.125719440950748	11.5180348684444	1.07024010353748e-30	3.99055608196196e-29	K19064	lysDH; lysine 6-dehydrogenase [EC:1.4.1.18]
K10254	60.9645935897576	1.6168837335685	0.100963269275502	16.0145738660311	1.01096960143168e-57	6.69792890483874e-56	K10254	ohyA, sph; oleate hydratase [EC:4.2.1.53]						K19597	33.492410557169	1.44682458404687	0.0762683031072147	18.9701950233899	3.00788646197345e-80	1.47525262165713e-77	K19597	golT; Au+-exporting ATPase [EC:3.6.1.-]
K07493	34.5073445929254	1.60076057590459	0.139832203327642	11.447724757321	2.41398544568777e-30	3.59032438509435e-29	K07493	K07493; putative transposase						K09680	10.9397398787316	1.43933751920303	0.115835936199361	12.4256562033205	1.89663702807693e-35	9.91226040247418e-34	K09680	coaW; type II pantothenate kinase [EC:2.7.1.33]
K12242	5.52504939742734	1.59371576825986	0.138387910754004	11.516293291636	1.09208647333054e-30	1.6391293314817e-29	K12242	pchC; pyochelin biosynthetic protein PchC						K07811	2.62576849561205	1.4346946785594	0.122181165217455	11.7423555095907	7.73029654131171e-32	3.15951094534638e-30	K07811	torA; trimethylamine-N-oxide reductase (cytochrome c) [EC:1.7.2.3]
K01027	48.8539074280097	1.59257295799351	0.132132730422386	12.0528271299818	1.87409800205305e-33	3.34937569358746e-32	K01027	OXCT; 3-oxoacid CoA-transferase [EC:2.8.3.5]						K18476	13.4672521500394	1.43383021264273	0.109672169312568	13.073783637454	4.6494160910249e-39	2.90634088199753e-37	K18476	tetR; TetR/AcrR family transcriptional regulator, tetracycline repressor protein
K14749	5.44112465717265	1.58454261229844	0.141603648135675	11.1899843906581	4.56513995167113e-29	6.34380358962096e-28	K14749	etbAb; ethylbenzene dioxygenase subunit beta [EC:1.14.12.-]						K14749	3.90360903741996	1.43328420129379	0.148122702909818	9.67633032031839	3.80115411470433e-22	5.01827376026111e-21	K14749	etbAb; ethylbenzene dioxygenase subunit beta [EC:1.14.12.-]
K18240	66.1420859769503	1.57159491035461	0.0930208590932646	16.8950805837957	4.89045326340104e-64	4.27686439395299e-62	K18240	xanB2; chorismate lyase / 3-hydroxybenzoate synthase [EC:4.1.3.40 4.1.3.45]						K08217	21.8926857504682	1.43300807794495	0.114502430805091	12.5150887004683	6.17388717177834e-36	3.28039205060489e-34	K08217	mef; MFS transporter, DHA3 family, macrolide efflux protein
K00227	57.9139583048984	1.5705536589628	0.107970572759663	14.5461269568216	6.18045612145875e-48	2.5820134841177e-46	K00227	SC5DL, ERG3; Delta7-sterol 5-desaturase [EC:1.14.19.20]						K14750	3.95520648013732	1.41738136292735	0.143244109353248	9.89486666730576	4.38193936648934e-23	7.51054983890753e-22	K14750	etbAc; ethylbenzene dioxygenase ferredoxin component
K05873	4.34496932802699	1.56738726634663	0.163516550334669	9.58549616622086	9.20143065345301e-22	7.1592151430603e-21	K05873	E4.6.1.1B, cyaB; adenylate cyclase, class 2 [EC:4.6.1.1]						K16051	3.95655681579297	1.41537061980246	0.139757465714889	10.127334611876	4.17885126776684e-24	7.95353900993473e-23	K16051	tesI; 3-oxo-5alpha-steroid 4-dehydrogenase [EC:1.3.99.5]
K02442	8.16706302487847	1.56016943996573	0.139625368729389	11.1739682706911	5.46820996378909e-29	7.53487167069173e-28	K02442	glpM; membrane protein GlpM						K02442	4.82779240239662	1.36844465576009	0.142021905577823	9.63544778668127	5.66444882552144e-22	7.0816717081421e-21	K02442	glpM; membrane protein GlpM
K12526	70.4323650856166	1.54263521335314	0.089377789227491	17.2597154918065	9.45757593364192e-67	1.05139390760606e-64	K12526	lysAC; bifunctional diaminopimelate decarboxylase / aspartate kinase [EC:4.1.1.20 2.7.2.4]						K00638	17.8394229477991	1.36523631360603	0.105915130040551	12.8899082981188	5.13047796671279e-38	3.00109426750099e-36	K00638	catB; chloramphenicol O-acetyltransferase type B [EC:2.3.1.28]
K19169	36.013126475962	1.54176652268252	0.172636632730494	8.93070316709313	4.23309495271629e-19	2.37103926514655e-18	K19169	dndB; DNA sulfur modification protein DndB						K13668	8.22100589307859	1.35532791609192	0.139396213762214	9.72284597631814	2.4095097524505e-22	3.67536702909674e-21	K13668	pimB; phosphatidyl-myo-inositol dimannoside synthase [EC:2.4.1.346]
K06983	68.0628504194133	1.53851725547798	0.0910042227040275	16.9059985324164	4.06382318996558e-64	3.65131730177866e-62	K06983	K06983; uncharacterized protein						K15980	8.59512953535381	1.35193113246274	0.112681017825163	11.9978604964361	3.64599722305195e-33	1.62565582476778e-31	K15980	ACAD9; acyl-CoA dehydrogenase family member 9 [EC:1.3.99.-]
K01318	5.33123140898287	1.53213502490547	0.157045274777202	9.7560084318302	1.73864015404038e-22	1.43263075004407e-21	K01318	sspA; glutamyl endopeptidase [EC:3.4.21.19]						K03399	2.43852471082217	1.34864845794781	0.149315706988467	9.03219416864143	1.6826353532926e-19	1.80008104238148e-18	K03399	cbiE; cobalt-precorrin-7 (C5)-methyltransferase [EC:2.1.1.289]
K00683	3.00636430248162	1.53018107103199	0.182983438727431	8.36240198388292	6.1454036239968e-17	2.95294522855641e-16	K00683	QPCT; glutaminyl-peptide cyclotransferase [EC:2.3.2.5]						K06921	4.11381876097838	1.3290608756562	0.156583811510309	8.48785620197205	2.10483788140348e-17	1.89554326720743e-16	K06921	K06921; uncharacterized protein
K15395	2.52596819678454	1.52979197844113	0.142573649165322	10.729836736291	7.37263180376706e-27	8.58918152769239e-26	K15395	ftdB; hybrid polyketide synthase / nonribosomal peptide synthetase FtdB						K16856	17.0678124647139	1.32199384018454	0.109610603579516	12.0608207327817	1.70079509622263e-33	7.70897502376383e-32	K16856	ugl; ureidoglycolate lyase [EC:4.3.2.3]
K09065	69.019107142193	1.52231307839143	0.0901524406518027	16.8859885254919	5.70526424274904e-64	4.85984781405077e-62	K09065	argF; N-acetylornithine carbamoyltransferase [EC:2.1.3.9]						K16080	6.70989498434935	1.32063498997061	0.148583963726268	8.88813945227348	6.21406598760494e-19	6.31912037272235e-18	K16080	mnoP; high affinity Mn2+ porin
K12982	77.9392007766948	1.51018571322517	0.0881674056305349	17.1286168899377	9.07874589207867e-66	8.88768571733492e-64	K12982	opsX; heptosyltransferase I [EC:2.4.-.-]						K15974	25.633164292157	1.31979802469124	0.102189668338801	12.9151806258493	3.69575786376381e-38	2.22303322069416e-36	K15974	emrR, mprA; MarR family transcriptional regulator, negative regulator of the multidrug operon emrRAB
K12533	11.082364179911	1.49773456368255	0.152070313309552	9.84896085953202	6.92562883890829e-23	5.91473952531243e-22	K12533	rsaD; ATP-binding cassette, subfamily C, bacterial RsaD						K12071	2.93186188590722	1.29814632251102	0.155225239935213	8.36298480229651	6.11510942625954e-17	5.31198061332846e-16	K12071	traD; conjugal transfer pilus assembly protein TraD
K10213	2.5725386467307	1.49766185764878	0.140259221857116	10.6778138208586	1.29280297445061e-26	1.46704060716636e-25	K10213	rihB; ribosylpyrimidine nucleosidase [EC:3.2.2.8]						K18092	3.52549395972373	1.29202020125981	0.150036055907407	8.6113980632573	7.21749007985178e-18	6.777425147148e-17	K18092	etbD; 2-hydroxy-6-oxo-octa-2,4-dienoate hydrolase [EC:3.7.1.-]
K12534	11.074999404687	1.496506518192	0.152169255295749	9.83448670550083	7.99743819716997e-23	6.7423132564573e-22	K12534	rsaE; membrane fusion protein, S-layer protein transport system						K14748	3.52320428130961	1.29070858277272	0.150190289047777	8.59382181734885	8.41234406875691e-18	7.86467826721321e-17	K14748	etbAa; ethylbenzene dioxygenase subunit alpha [EC:1.14.12.-]
K12544	11.074999404687	1.496506518192	0.152169255295749	9.83448670550083	7.99743819716997e-23	6.7423132564573e-22	K12544	rsaA; S-layer protein						K15780	4.31561598909335	1.28717608770502	0.127401689715447	10.103288979761	5.34199012626706e-24	9.95921901902889e-23	K15780	tilS-hprT; bifunctional protein TilS/HprT [EC:6.3.4.19 2.4.2.8]
K13011	11.074999404687	1.496506518192	0.152169255295749	9.83448670550083	7.99743819716997e-23	6.7423132564573e-22	K13011	wbqL; O-antigen biosynthesis protein WbqL						K18782	14.3752272664657	1.27426086384115	0.118670039477623	10.7378481497971	6.76016668017903e-27	1.59640084269709e-25	K18782	blaIMP; metallo-beta-lactamase class B IMP [EC:3.5.2.6]
K13663	2.28913282286455	1.49638983474684	0.185458454029754	8.06859866580557	7.11095911838641e-16	3.18149937636402e-15	K13663	gumF; acyltransferase [EC:2.3.1.-]						K14751	2.21753971687972	1.25282762626598	0.140714238900935	8.90334649891392	5.41876906433472e-19	5.53687044137791e-18	K14751	etbC; 2,3-dihydroxyethylbenzene 1,2-dioxygenase [EC:1.13.11.-]
K12535	11.0956027621697	1.49577534310281	0.151425955732849	9.87793232582731	5.18925728388621e-23	4.49028212730998e-22	K12535	rsaF; outer membrane protein, S-layer protein transport system						K19127	3.69795364504	1.24901633461263	0.139644961100233	8.94422773848688	3.74559496011937e-19	3.88323796190587e-18	K19127	csy1; CRISPR-associated protein Csy1
K14727	67.3479786500548	1.48414334148464	0.124525038939663	11.9184330647249	9.48761377537738e-33	1.64193294862006e-31	K14727	pcaL; 3-oxoadipate enol-lactonase / 4-carboxymuconolactone decarboxylase [EC:3.1.1.24 4.1.1.44]						K19128	3.69795364504	1.24901633461263	0.139644961100233	8.94422773848688	3.74559496011937e-19	3.88323796190587e-18	K19128	csy2; CRISPR-associated protein Csy2
K08081	73.779874862443	1.47833448884399	0.0863626733785868	17.1177481081837	1.09427231417512e-65	1.05549001598157e-63	K08081	TR1; tropinone reductase I [EC:1.1.1.206]						K19129	3.69795364504	1.24901633461263	0.139644961100233	8.94422773848688	3.74559496011937e-19	3.88323796190587e-18	K19129	csy3; CRISPR-associated protein Csy3
K05593	40.9655740697678	1.47154208426338	0.151661438849372	9.70280972821906	2.93308044691545e-22	2.38685789718591e-21	K05593	aadK; aminoglycoside 6-adenylyltransferase [EC:2.7.7.-]						K19130	3.69795364504	1.24901633461263	0.139644961100233	8.94422773848688	3.74559496011937e-19	3.88323796190587e-18	K19130	csy4, cas6f; CRISPR-associated endonuclease Csy4 [EC:3.1.-.-]
K01281	19.72143172595	1.46805229366189	0.146260580819407	10.0372382321833	1.04560662464086e-23	9.42051353162006e-23	K01281	pepX; X-Pro dipeptidyl-peptidase [EC:3.4.14.11]						K19058	24.1901852724459	1.2431050030527	0.104022933686978	11.9502974872196	6.46932479540959e-33	2.84471826865735e-31	K19058	merC; mercuric ion transport protein
K00505	23.4178103466298	1.46779520112735	0.0999143071557727	14.6905407534775	7.41199337759941e-49	3.1983726686628e-47	K00505	TYR; tyrosinase [EC:1.14.18.1]						K15527	4.65473970292417	1.23271685794625	0.16847010204436	7.3171253711336	2.53339149743891e-13	1.63325623737821e-12	K15527	K15527; cysteate synthase [EC:2.5.1.76]
K10715	73.2399607804254	1.46076208396929	0.0880383389276132	16.5923403571978	7.9174094847022e-62	6.25666130242913e-60	K10715	rpfC; two-component system, sensor histidine kinase RpfC [EC:2.7.13.3]						K01667	20.5156028288101	1.23245651225338	0.158143309825864	7.79328897068406	6.52870776383765e-15	4.7792239612203e-14	K01667	tnaA; tryptophanase [EC:4.1.99.1]
K18330	9.24200647935277	1.45676698447943	0.190136352344083	7.66169628542771	1.83493163064869e-14	7.17241750025313e-14	K18330	hndA; NADP-reducing hydrogenase subunit HndA [EC:1.12.1.3]						K04127	15.489170368051	1.2313666588888	0.10121101802645	12.1663301377622	4.69730809474287e-34	2.26894215243034e-32	K04127	cefD; isopenicillin-N epimerase [EC:5.1.1.17]
K06078	63.8401805598314	1.45144844996452	0.0927780948451879	15.6443010862256	3.63336363495826e-55	2.09045895453432e-53	K06078	lpp; murein lipoprotein						K16153	4.67024907543692	1.23114865371488	0.168157646254641	7.32139561379535	2.45405181789096e-13	1.58370793429886e-12	K16153	K16153; glycogen phosphorylase/synthase [EC:2.4.1.1 2.4.1.11]
K01210	5.90092234036241	1.44985888917321	0.136596782413596	10.6141511063067	2.56111751612141e-26	2.84236375435538e-25	K01210	E3.2.1.58; glucan 1,3-beta-glucosidase [EC:3.2.1.58]						K18816	31.913007935443	1.22896740667244	0.077772881045894	15.802004376657	3.01379618902326e-56	6.00498890662885e-54	K18816	aac6-I, aacA7; aminoglycoside 6'-N-acetyltransferase I [EC:2.3.1.82]
K15855	2.06478817862381	1.44306350490017	0.170404842801787	8.46844186569705	2.48697303844356e-17	1.23017014774897e-16	K15855	csxA; exo-1,4-beta-D-glucosaminidase [EC:3.2.1.165]						K08368	18.447669692055	1.22363775318663	0.110398002210308	11.0838758735471	1.50225472502022e-28	4.41399821508246e-27	K08368	yaaU; MFS transporter, putative metabolite transport protein
K07285	68.276592516281	1.43986761172785	0.0877072674898611	16.4167423400153	1.45153463922214e-60	1.09432364352391e-58	K07285	slp; outer membrane lipoprotein						K07474	26.8718377753763	1.22199566661666	0.103547206710646	11.8013387848445	3.84150575268857e-32	1.59048316098327e-30	K07474	xtmA; phage terminase small subunit
K17992	9.31569337215286	1.43849073056933	0.189934889586795	7.57359921444017	3.63023224263637e-14	1.39243820347672e-13	K17992	hndB; NADP-reducing hydrogenase subunit HndB [EC:1.12.1.3]						K13371	4.086970278526	1.21293644968605	0.110645991903469	10.9623171053883	5.79951584589162e-28	1.62182951900899e-26	K13371	aauA; aralkylamine dehydrogenase light chain [EC:1.4.9.2]
K05984	35.6628294771304	1.43560775480447	0.108690733035842	13.2081890949347	7.86949249445633e-40	2.23445892948654e-38	K05984	cho; excinuclease Cho [EC:3.1.25.-]						K18099	3.59791345861044	1.20513449233189	0.142869277329028	8.43522494732342	3.30566377149441e-17	2.91923991787373e-16	K18099	rhlR, phzR; LuxR family transcriptional regulator, quorum-sensing system regulator RhlR
K16249	48.2557802715395	1.42056009817243	0.133546127177917	10.6372242175161	1.9999885135115e-26	2.23855369626654e-25	K16249	dmpK, poxA; phenol hydroxylase P0 protein						K15054	24.7793654744862	1.2001164034715	0.0872385762313124	13.7567169859513	4.64129431790197e-43	3.69911157136787e-41	K15054	mdlB; (S)-mandelate dehydrogenase [EC:1.1.99.31]
K11641	2.08692663880961	1.41653643051208	0.169742460779691	8.34520970183533	7.10876321507122e-17	3.39347728731093e-16	K11641	natR; two-component system, LytTR family, response regulator NatR						K07190	17.4991266303534	1.19735248954275	0.10409670290006	11.5023094505912	1.28432285504009e-30	4.70623133548025e-29	K07190	PHKA_B; phosphorylase kinase alpha/beta subunit
K03759	57.2555134225044	1.41344698912611	0.106346810432401	13.2909203706167	2.6134367099754e-40	7.51821551786344e-39	K03759	adiC; arginine:agmatine antiporter						K11275	32.659390421159	1.19160540399999	0.106173152235897	11.2232271427005	3.13613095708977e-29	9.75413218653872e-28	K11275	H1_5; histone H1/5
K14751	5.1666476569146	1.40971050921217	0.181663591072306	7.76000573858014	8.49255427118739e-15	3.41943913227244e-14	K14751	etbC; 2,3-dihydroxyethylbenzene 1,2-dioxygenase [EC:1.13.11.-]						K03850	13.5275011716952	1.18786852782107	0.124622935439343	9.53170075502863	1.54727240842997e-21	1.85092098989671e-20	K03850	ALG10; alpha-1,2-glucosyltransferase [EC:2.4.1.256]
K12950	2.19658482282643	1.40740385817701	0.169460316120956	8.30521204252002	9.9641341388841e-17	4.7119506717333e-16	K12950	ctpC; manganese/zinc-transporting P-type ATPase C [EC:3.6.3.-]						K18098	29.8555383098471	1.18396532748808	0.0739872275252988	16.0022934645475	1.2315346958226e-57	2.90824637798701e-55	K18098	bjaR1, rpaR, rhiR; LuxR family transcriptional regulator, quorum-sensing system regulator BjaR1
K06977	84.7655207807523	1.40468708411559	0.0799369061973624	17.5724474580922	4.00514751328029e-69	5.25395250792108e-67	K06977	K06977; uncharacterized protein						K18005	8.21325550971742	1.17962562754698	0.14776188488805	7.98328762820472	1.42486360066438e-15	1.10656885722729e-14	K18005	hoxF; [NiFe] hydrogenase diaphorase moiety large subunit [EC:1.12.1.2]
K01160	36.8471474495777	1.40288796821457	0.109244642794281	12.841709509329	9.57367889009537e-38	2.45288124375529e-36	K01160	rusA; crossover junction endodeoxyribonuclease RusA [EC:3.1.22.4]						K18006	8.19999594318707	1.17885855621045	0.148060436761137	7.9620091767815	1.6926791884051e-15	1.3034447470134e-14	K18006	hoxU; [NiFe] hydrogenase diaphorase moiety small subunit [EC:1.12.1.2]
K00030	92.2159838434475	1.40059705345025	0.0765900873413807	18.286923309115	1.05186938309483e-74	1.68273445944366e-72	K00030	IDH3; isocitrate dehydrogenase (NAD+) [EC:1.1.1.41]						K01461	23.1290802809083	1.17536555536597	0.115110936291272	10.210720138631	1.77542196826821e-24	3.50467197203657e-23	K01461	E3.5.1.82; N-acyl-D-glutamate deacylase [EC:3.5.1.82]
K19597	53.8021869980618	1.39847896271619	0.118394752405092	11.8120012442042	3.38409224718854e-32	5.60511642659334e-31	K19597	golT; Au+-exporting ATPase [EC:3.6.1.-]						K13662	18.536639665816	1.16980467423168	0.119229773664298	9.81134693357187	1.00616436791164e-22	1.64074271350502e-21	K13662	gumE; putative polymerase
K11640	2.09715339932249	1.39365081847767	0.169018608946199	8.24554661268856	1.64406921299912e-16	7.70084911369903e-16	K11640	natK; two-component system, LytTR family, sensor histidine kinase NatK [EC:2.7.13.3]						K01071	17.3212190148959	1.16494162908396	0.101706688193748	11.4539333624233	2.24712403554421e-30	7.78677328838579e-29	K01071	MCH; medium-chain acyl-[acyl-carrier-protein] hydrolase [EC:3.1.2.21]
K18006	10.2772779240844	1.38482706768501	0.176308276786042	7.85457774830136	4.01121189745069e-15	1.65260922332783e-14	K18006	hoxU; [NiFe] hydrogenase diaphorase moiety small subunit [EC:1.12.1.2]						K07248	16.6822388070276	1.16154229498638	0.0857319443145185	13.5485355461567	8.08265909714279e-42	5.85625390947528e-40	K07248	aldA; lactaldehyde dehydrogenase / glycolaldehyde dehydrogenase [EC:1.2.1.22 1.2.1.21]
K18005	10.2840060196604	1.38384951198589	0.176194646276252	7.85409512282328	4.02668604723739e-15	1.65690299773087e-14	K18005	hoxF; [NiFe] hydrogenase diaphorase moiety large subunit [EC:1.12.1.2]						K18136	13.7241212351899	1.15745144533107	0.123091034950022	9.40321483039793	5.29208880972667e-21	6.1686212524346e-20	K18136	acrR; TetR/AcrR family transcriptional regulator, multidrug resistance operon repressor
K08217	47.5276757024331	1.37895720997922	0.146730523346891	9.39788926343009	5.56685722924856e-21	3.99485958059533e-20	K08217	mef; MFS transporter, DHA3 family, macrolide efflux protein						K12991	13.6651363659821	1.14754055897269	0.157213537611133	7.29924773915545	2.89381064349561e-13	1.85623105260845e-12	K12991	rfbG; rhamnosyltransferase [EC:2.4.1.-]
K01023	9.05614455726134	1.37750729616167	0.117952750473675	11.6784669338346	1.64230793892046e-31	2.57700903621514e-30	K01023	assT; arylsulfate sulfotransferase [EC:2.8.2.22]						K01027	16.3359056386008	1.13747959432966	0.130999991732718	8.68305088637319	3.85291908803705e-18	3.67207953741768e-17	K01027	OXCT; 3-oxoacid CoA-transferase [EC:2.8.3.5]
K00986	63.5335538134295	1.37270067667804	0.114823006769162	11.9549271117564	6.11872380866931e-33	1.06452810241544e-31	K00986	ltrA; RNA-directed DNA polymerase [EC:2.7.7.49]						K16444	9.38618514840819	1.12108300387929	0.109069337186768	10.2786267231053	8.79720995177921e-25	1.76943251269856e-23	K16444	gtfB, gtfE; vancomycin aglycone glucosyltransferase [EC:2.4.1.310]
K18967	20.2586308861179	1.37156479716515	0.133231312128621	10.294612994887	7.4518618214381e-25	7.32785032785795e-24	K18967	dge1; diguanylate cyclase [EC:2.7.7.65]						K08318	3.59924728053575	1.12078303677784	0.127368509036086	8.79953016063258	1.37390144916743e-18	1.36874931873305e-17	K08318	yihU; 4-hydroxybutyrate dehydrogenase / sulfolactaldehyde 3-reductase [EC:1.1.1.61 1.1.1.373]
K16242	48.7202367855812	1.37114218967119	0.132695622231153	10.3329873783077	4.99793274846303e-25	5.02012877445161e-24	K16242	dmpN, poxD; phenol hydroxylase P3 protein [EC:1.14.13.-]						K05301	26.8100058896678	1.10831577911584	0.197516155752524	5.61126645510709	2.00851220522453e-08	8.3265759561194e-08	K05301	E1.8.2.1; sulfite dehydrogenase [EC:1.8.2.1]
K16246	48.7198978726178	1.37113071917867	0.132716591086674	10.3312683663132	5.08832562926623e-25	5.10310822666012e-24	K16246	dmpP, poxF; phenol hydroxylase P5 protein						K12234	16.8709250140237	1.10743473866203	0.11043696469234	10.0277542193156	1.15104814510356e-23	2.07318728055941e-22	K12234	cofE, fbiB; coenzyme F420-0:L-glutamate ligase / coenzyme F420-1:gamma-L-glutamate ligase [EC:6.3.2.31 6.3.2.34]
K16243	48.7172195512991	1.37102800617067	0.132714452726395	10.3306608888874	5.12065519844103e-25	5.11208180313161e-24	K16243	dmpL, poxC; Phenol hydroxylase P1 protein						K03221	21.916896838075	1.09341902211022	0.123299008866534	8.86802766836353	7.4452833005269e-19	7.53509941653326e-18	K03221	yscF, sctF, ssaG, prgI; type III secretion protein F
K16244	48.7172195512991	1.37102800617067	0.132714452726395	10.3306608888874	5.12065519844103e-25	5.11208180313161e-24	K16244	dmpM, poxB; phenol hydroxylase P2 protein						K00106	37.0189441033273	1.090398077603	0.18001579647347	6.05723552579285	1.38480758124041e-09	6.47326476392146e-09	K00106	XDH; xanthine dehydrogenase/oxidase [EC:1.17.1.4 1.17.3.2]
K16245	48.7172195512991	1.37102800617067	0.132714452726395	10.3306608888874	5.12065519844103e-25	5.11208180313161e-24	K16245	dmpO, poxE; phenol hydroxylase P4 protein						K13657	20.8182336777438	1.08846803027024	0.107608212311995	10.1151018763733	4.73524126923338e-24	8.87997009783295e-23	K13657	gumH, aceA; alpha-1,3-mannosyltransferase [EC:2.4.1.252]
K02082	50.7841624729575	1.36816569783698	0.0952258737760581	14.3675835524962	8.26655551358581e-47	3.2662853984102e-45	K02082	agaS; tagatose-6-phosphate ketose/aldose isomerase [EC:5.-.-.-]						K16423	14.4128911330928	1.08687595644008	0.118075436324511	9.20492856323628	3.41898569076458e-20	3.7912091764026e-19	K16423	hpgT, nocG; (S)-3,5-dihydroxyphenylglycine transaminase [EC:2.6.1.103]
K01732	2.92419527688878	1.3652753499132	0.145660808955473	9.3729765727894	7.05152809160237e-21	5.00238259168106e-20	K01732	E4.2.2.10; pectin lyase [EC:4.2.2.10]						K13659	16.4306323779774	1.08647855093545	0.103623776117635	10.4848384380633	1.01418849184678e-25	2.19202231322544e-24	K13659	gumK; 2-beta-glucuronyltransferase [EC:2.4.1.264]
K02121	9.66042739475828	1.36300689949103	0.187280814784377	7.27787788119307	3.3911208241043e-13	1.19582588630646e-12	K02121	ATPVE, ntpE, atpE; V/A-type H+/Na+-transporting ATPase subunit E						K15502	10.1600506632689	1.0861160566722	0.14066368787937	7.72136770367933	1.15088016030525e-14	8.22539788532165e-14	K15502	ANKRD28; serine/threonine-protein phosphatase 6 regulatory ankyrin repeat subunit A
K11211	85.446784830489	1.34189576544823	0.082224856358019	16.3198310691529	7.13327267668462e-60	5.19857060959716e-58	K11211	kdkA; 3-deoxy-D-manno-octulosonic acid kinase [EC:2.7.1.166]						K12992	8.4570475901993	1.08525166749778	0.111833808472794	9.70414655744995	2.89488775599513e-22	4.28576177824604e-21	K12992	rfbN; rhamnosyltransferase [EC:2.4.1.-]
K19127	5.2914018852515	1.33043650761506	0.147120612347443	9.04316863821283	1.52194820353333e-19	8.7642302607332e-19	K19127	csy1; CRISPR-associated protein Csy1						K18990	38.5984675171984	1.08236041748169	0.0885665724864694	12.2208682925721	2.40502124760067e-34	1.18871437788387e-32	K18990	vexE; membrane fusion protein, multidrug efflux system
K19128	5.2914018852515	1.33043650761506	0.147120612347443	9.04316863821283	1.52194820353333e-19	8.7642302607332e-19	K19128	csy2; CRISPR-associated protein Csy2						K18456	25.1227500811015	1.0817430374291	0.0969095911136131	11.1623939900944	6.22912175581979e-29	1.89128001500509e-27	K18456	E3.5.4.32; 8-oxoguanine deaminase [EC:3.5.4.32]
K19129	5.2914018852515	1.33043650761506	0.147120612347443	9.04316863821283	1.52194820353333e-19	8.7642302607332e-19	K19129	csy3; CRISPR-associated protein Csy3						K04054	10.2321724170954	1.08113694359591	0.139927028215023	7.72643396624239	1.10601130061735e-14	7.91462183247614e-14	K04054	yscK, sctK; type III secretion protein K
K19130	5.2914018852515	1.33043650761506	0.147120612347443	9.04316863821283	1.52194820353333e-19	8.7642302607332e-19	K19130	csy4, cas6f; CRISPR-associated endonuclease Csy4 [EC:3.1.-.-]						K13614	4.55666094369395	1.08062545745271	0.129456166587699	8.34742357924414	6.97681441358003e-17	6.01950861988989e-16	K13614	pksN; polyketide synthase PksN
K18284	2.53244440159248	1.32496368413924	0.152295936917351	8.69992798861258	3.32094843957199e-18	1.74396323580085e-17	K18284	K18284; adenosylhomocysteine/aminodeoxyfutalosine nucleosidase [EC:3.2.2.9 3.2.2.30]						K05713	20.0017680198034	1.07435176581514	0.116784508470397	9.19943732166731	3.59829002777247e-20	3.97620402375689e-19	K05713	mhpB; 2,3-dihydroxyphenylpropionate 1,2-dioxygenase [EC:1.13.11.16]
K08070	2.98967189953134	1.3191175661192	0.128327508729604	10.2793047194479	8.73554865572091e-25	8.53896626421363e-24	K08070	E1.3.1.74; 2-alkenal reductase [EC:1.3.1.74]						K19180	25.5802340157521	1.07356931659234	0.10645539199644	10.0846870830952	6.45705893537393e-24	1.17629165062698e-22	K19180	tll; dTDP-6-deoxy-L-talose 4-dehydrogenase (NAD+) [EC:1.1.1.339]
K00467	15.1506770345025	1.31561298116402	0.133663898099965	9.84269499741881	7.37094081911485e-23	6.27055782523662e-22	K00467	E1.13.12.4; lactate 2-monooxygenase [EC:1.13.12.4]						K10921	10.2475468042177	1.07331049024134	0.139682845728526	7.68391053778584	1.54304439536454e-14	1.09073736860802e-13	K10921	toxR; cholera toxin transcriptional activator
K11258	74.1067554109185	1.31524777233826	0.084166527744328	15.6267319988961	4.78734152084761e-55	2.70691146855513e-53	K11258	ilvM; acetolactate synthase II small subunit [EC:2.2.1.6]						K03223	24.6722103261878	1.06946060223681	0.0996045477924848	10.7370659868354	6.81766896916238e-27	1.60403901650846e-25	K03223	yscL, sctL; type III secretion protein L
K01340	2.50911962380595	1.30737870629326	0.152886602743348	8.55129673126411	1.21713271987728e-17	6.20293201994956e-17	K01340	E3.4.21.59; tryptase [EC:3.4.21.59]						K16638	10.2119140464966	1.06702974083247	0.140442771607629	7.59761238416422	3.01644229077284e-14	2.10194929464127e-13	K16638	K16638, exoU; exoenzyme U
K14685	2.50911962380595	1.30737870629326	0.152886602743348	8.55129673126411	1.21713271987728e-17	6.20293201994956e-17	K14685	SLC40A1, FPN1; solute carrier family 40 (iron-regulated transporter), member 1						K18332	21.1356981934768	1.06558663093878	0.121462698843611	8.77295368111961	1.7403964060083e-18	1.71776586450602e-17	K18332	hndD; NADP-reducing hydrogenase subunit HndD [EC:1.12.1.3]
K07492	64.4696281801049	1.29833687396438	0.1415353381491	9.17323469137188	4.59033655722832e-20	2.82174484337962e-19	K07492	K07492; putative transposase						K11919	3.80601275190821	1.06260006392924	0.14553119333949	7.30152786867101	2.84518128720556e-13	1.828717327341e-12	K11919	hsiF3; type VI secretion system lysozyme-related protein
K01186	113.95679936525	1.29070384931879	0.067754311658502	19.04976698493	6.59952925972349e-81	1.39633265853311e-78	K01186	NEU1; sialidase-1 [EC:3.2.1.18]						K12069	14.4184591372942	1.06055326008156	0.145289721013505	7.29957530844853	2.88677453583073e-13	1.85358252169756e-12	K12069	traA; conjugal transfer pilus assembly protein TraA
K12995	60.4778633313594	1.28840220058502	0.106214926558515	12.1301425546363	7.31220362522398e-34	1.35100686134772e-32	K12995	wbdC, wbpZ; N-acetyl-alpha-D-glucosaminyl-diphospho-ditrans,octacis-undecaprenol 3-alpha-mannosyltransferase / rhamnosyltransferase [EC:2.4.1.348 2.4.1.-]						K10622	8.70224008002698	1.05206133277976	0.144579746952162	7.27668539306451	3.42121843843513e-13	2.16620543827829e-12	K10622	cmtD, dhbB; HCOMODA/2-hydroxy-3-carboxy-muconic semialdehyde decarboxylase [EC:4.1.1.-]
K03214	77.118952303949	1.28803248024229	0.0813363269468554	15.8358820540775	1.75974095799111e-56	1.12059620810327e-54	K03214	yfiF, trmG; RNA methyltransferase, TrmH family [EC:2.1.1.-]						K18304	16.1977330097732	1.0484689436279	0.122557900238192	8.55488664207038	1.17984617141321e-17	1.08866847886116e-16	K18304	lasR; LuxR family transcriptional regulator, quorum-sensing system regulator LasR
K09765	81.6485912406077	1.28243449187972	0.100511174544002	12.7591235272879	2.7730361838947e-37	6.73642382598715e-36	K09765	queH; epoxyqueuosine reductase [EC:1.17.99.6]						K10938	2.94327542331633	1.04483767226494	0.122152699061166	8.553537337245	1.19372658618075e-17	1.09988449616885e-16	K10938	acfC; accessory colonization factor AcfC
K07474	44.6518178241177	1.27612852796379	0.137164833052723	9.30361302939268	1.35752477075264e-20	9.06721483845882e-20	K07474	xtmA; phage terminase small subunit						K03943	7.74286826242619	1.03932321788484	0.118912260437025	8.74025280543094	2.32589364639418e-18	2.26410654800141e-17	K03943	NDUFV2; NADH dehydrogenase (ubiquinone) flavoprotein 2 [EC:1.6.5.3 1.6.99.3]
K03184	74.4518234477289	1.2654821001391	0.0841616941890258	15.036319222577	4.24506369837678e-51	1.9470890068289e-49	K03184	ubiF; 2-octaprenyl-3-methyl-6-methoxy-1,4-benzoquinol hydroxylase [EC:1.14.13.-]						K08354	5.49910399944639	1.03556404156468	0.153496806362814	6.74648591135479	1.51468767186363e-11	8.47905934662203e-11	K08354	phsC; thiosulfate reductase cytochrome b subunit
K08276	59.188189276605	1.25924298712107	0.104254531820342	12.0785443580628	1.37125773579133e-33	2.46413136686447e-32	K08276	eco; ecotin						K00226	14.3772631628527	1.02250180448199	0.175213953231613	5.83573274629765	5.35546797890822e-09	2.35655374972525e-08	K00226	pyrD; dihydroorotate dehydrogenase (fumarate) [EC:1.3.98.1]
K18642	13.5387813755087	1.25618190671293	0.129193051341217	9.72329311578208	2.39894887844419e-22	1.96193337826876e-21	K18642	creS; crescentin						K15948	2.37661239049065	1.02028266790407	0.141376334036191	7.21678543201503	5.3230866563338e-13	3.31121956300335e-12	K15948	aknK; aclacinomycin-T 2-deoxy-L-fucose transferase [EC:2.4.1.327]
K19064	11.4955929996972	1.25199057722153	0.148533788174518	8.42899513039093	3.48646092056615e-17	1.7065445655219e-16	K19064	lysDH; lysine 6-dehydrogenase [EC:1.4.1.18]						K01777	13.5341276298671	1.01542592472265	0.0977895474458258	10.3837879532593	2.93878270978425e-25	6.10347835751934e-24	K01777	prdF; proline racemase [EC:5.1.1.4]
K13668	37.3396985057346	1.24712246620243	0.168780103965732	7.38903719632523	1.4789579515118e-13	5.39215408780762e-13	K13668	pimB; phosphatidyl-myo-inositol dimannoside synthase [EC:2.4.1.346]						K12545	2.545257330178	1.01377979464584	0.119655611446365	8.47248016529725	2.40222588941565e-17	2.14818965931475e-16	K12545	hasA; heme acquisition protein HasA
K10975	2.77127223846126	1.24348468628494	0.151866468597781	8.18801344211351	2.65573168340138e-16	1.22755067733824e-15	K10975	allP; allantoin permease						K04060	13.3477426052246	1.01140798665698	0.127044100724725	7.96107793189439	1.70546922418473e-15	1.31170950221977e-14	K04060	yscY, sctY; type III secretion protein Y
K05886	89.9380427946811	1.23774780081663	0.0820076404539262	15.0930790590424	1.7984977242519e-51	8.48658026861022e-50	K05886	sdh; serine 3-dehydrogenase (NADP+) [EC:1.1.1.276]						K08352	5.37808347716152	1.00988535786044	0.155074954593258	6.51224022930873	7.40381837287561e-11	3.89173503260139e-10	K08352	phsA, psrA; thiosulfate reductase / polysulfide reductase chain A [EC:1.8.5.5]
K11919	6.28520829999123	1.23506632984174	0.150203474469054	8.22262157521656	1.99102303481419e-16	9.28813661831172e-16	K11919	hsiF3; type VI secretion system lysozyme-related protein						K07647	5.56271702206412	1.00958955229506	0.140967910819072	7.16183950254346	7.96015874084423e-13	4.9132596448812e-12	K07647	torS; two-component system, OmpR family, sensor histidine kinase TorS [EC:2.7.13.3]
K18286	5.9709134092618	1.22125336134062	0.13834914747198	8.82732841984416	1.07205655680406e-18	5.83536842828037e-18	K18286	add; aminodeoxyfutalosine deaminase [EC:3.5.4.40]						K13285	12.6706908653679	1.00955668489506	0.167196191943064	6.03815597210997	1.55885353145452e-09	7.26022652779696e-09	K13285	sipB, ipaB, bipB; invasin B
K19422	3.6656519087053	1.20878479571191	0.146935376269919	8.22664239475854	1.92534167739992e-16	8.98812531107907e-16	K19422	epsD; glycosyltransferase EpsD [EC:2.4.-.-]						K10367	5.28640417734112	1.00674223215892	0.145321466169677	6.92769112983934	4.27764408085573e-12	2.49535760837476e-11	K10367	FMN1; formin 1
K02117	10.3342215262885	1.20671465657895	0.179622432537838	6.71806210131772	1.84157212559104e-11	5.74363840787049e-11	K02117	ATPVA, ntpA, atpA; V/A-type H+/Na+-transporting ATPase subunit A [EC:3.6.3.14 3.6.3.15]						K13023	5.28640417734112	1.00674223215892	0.145321466169677	6.92769112983934	4.27764408085573e-12	2.49535760837476e-11	K13023	CPN2; carboxypeptidase N regulatory subunit
K02118	10.3305386560991	1.20604371864	0.179610883697063	6.71475855925387	1.88377870467332e-11	5.86133990699824e-11	K02118	ATPVB, ntpB, atpB; V/A-type H+/Na+-transporting ATPase subunit B						K11899	16.241953958083	1.00544815715855	0.101549144570011	9.90109923048501	4.11724464287887e-23	7.07588998463496e-22	K11899	impD; type VI secretion system protein ImpD
K02120	10.3305386560991	1.20604371864	0.179610883697063	6.71475855925387	1.88377870467332e-11	5.86133990699824e-11	K02120	ATPVD, ntpD, atpD; V/A-type H+/Na+-transporting ATPase subunit D						K04102	20.2516612775778	1.00339025681884	0.104511052433339	9.60080521109326	7.93222920786442e-22	9.76368599022077e-21	K04102	pht5; 4,5-dihydroxyphthalate decarboxylase [EC:4.1.1.55]
K02123	10.3305386560991	1.20604371864	0.179610883697063	6.71475855925387	1.88377870467332e-11	5.86133990699824e-11	K02123	ATPVI, ntpI, atpI; V/A-type H+/Na+-transporting ATPase subunit I						K05714	19.1168859773642	1.00092642956975	0.124047590441574	8.06889054440103	7.09398256330326e-16	5.66098032836315e-15	K05714	mhpC; 2-hydroxy-6-oxonona-2,4-dienedioate hydrolase [EC:3.7.1.14]
K02124	10.3305386560991	1.20604371864	0.179610883697063	6.71475855925387	1.88377870467332e-11	5.86133990699824e-11	K02124	ATPVK, ntpK, atpK; V/A-type H+/Na+-transporting ATPase subunit K						K06212	6.08133571661318	-1.00119579801262	0.0872039865218837	-11.4810783078291	1.64219532038295e-30	5.88238054087736e-29	K06212	focA; formate transporter
K13006	13.3857530103623	1.2052134522122	0.132830112550634	9.07334511030233	1.15418015022258e-19	6.75916750474097e-19	K13006	wbqR; UDP-perosamine 4-acetyltransferase [EC:2.3.1.-]						K09689	75.5608121109933	-1.00165095991589	0.0825451538996301	-12.1345822570497	6.9262564722067e-34	3.32043693735263e-32	K09689	ABC-2.CPSE.A; capsular polysaccharide transport system ATP-binding protein [EC:3.6.3.38]
K15642	3.47041609907695	1.2001064583192	0.120485746125802	9.96056792532238	2.26763594004139e-23	2.00180674707018e-22	K15642	mxaD; myxalamid-type polyketide synthase MxaD						K16564	18.9972360406237	-1.00253985699924	0.119851733909587	-8.36483398525996	6.01996283394129e-17	5.23646426046516e-16	K16564	exoU; succinoglycan biosynthesis protein ExoU [EC:2.4.-.-]
K11216	42.5091487952471	1.19940175848866	0.150934950002159	7.94648130516821	1.91883822419732e-15	8.047097130761e-15	K11216	lsrK; autoinducer-2 kinase [EC:2.7.1.189]						K19744	11.0368066880102	-1.00523958219064	0.0981830429731182	-10.238423578559	1.33392047352794e-24	2.64132824199198e-23	K19744	dauB; L-arginine dehydrogenase [EC:1.4.1.25]
K13640	8.0788031087955	1.19255465403962	0.123111148722881	9.68681282248466	3.43067443846256e-22	2.77799921504642e-21	K13640	hspR; MerR family transcriptional regulator, heat shock protein HspR						K02511	5.17232043162361	-1.00972478530953	0.0900411778433079	-11.2140335066105	3.47966779913242e-29	1.07700785860526e-27	K02511	hpaX; MFS transporter, ACS family, 4-hydroxyphenylacetate permease
K19713	199.754300710809	1.18515284091519	0.0583757628365166	20.3021388214532	1.23108255098764e-91	4.03733522596395e-89	K19713	tsdA; thiosulfate dehydrogenase [EC:1.8.2.2]						K07688	7.031242280556	-1.00988164704266	0.0990482327848952	-10.1958572974829	2.06910868336909e-24	4.04682115495746e-23	K07688	fimZ; two-component system, NarL family, response regulator, fimbrial Z protein, FimZ
K03777	114.222397723129	1.17850159597821	0.0820463886273035	14.3638448406494	8.72493461095457e-47	3.40635988769351e-45	K03777	dld; D-lactate dehydrogenase (quinone) [EC:1.1.5.12]						K03475	15.4018479935555	-1.01441519275604	0.0726309375387468	-13.966709327067	2.4886219845352e-44	2.11566050311952e-42	K03475	PTS-Ula-EIIC, ulaA, sgaT; PTS system, ascorbate-specific IIC component
K01174	99.0769544972937	1.17063667107252	0.0903426801923111	12.9577367926278	2.1242272722029e-38	5.55091899537006e-37	K01174	nuc; micrococcal nuclease [EC:3.1.31.1]						K02448	30.1837971233362	-1.01607903774403	0.0898904647942053	-11.3035241287298	1.26055724780681e-29	4.14294485155475e-28	K02448	norD; nitric oxide reductase NorD protein
K03791	109.723566737229	1.16563005798994	0.0742337423606016	15.7021594348257	1.46180143990385e-55	8.71632331302668e-54	K03791	K03791; putative chitinase						K09473	4.66724435592069	-1.01960088768984	0.0944187788310787	-10.7987086924093	3.49078261696929e-27	8.79732409715264e-26	K09473	puuD; gamma-glutamyl-gamma-aminobutyrate hydrolase [EC:3.5.1.94]
K13963	29.4380819976811	1.16452981216576	0.119760321579538	9.72383671659026	2.38617139654014e-22	1.95636227373835e-21	K13963	SERPINB; serpin B						K11932	11.8694112272386	-1.02347306192704	0.0883450693841644	-11.5849483062435	4.91262880838305e-31	1.87562402887727e-29	K11932	uspG; universal stress protein G
K00106	19.6323468177414	1.16106359866812	0.167425153117381	6.93482178185081	4.06733588112101e-12	1.32067604179568e-11	K00106	XDH; xanthine dehydrogenase/oxidase [EC:1.17.1.4 1.17.3.2]						K13936	4.46446206024742	-1.0238092104067	0.0921739644568554	-11.1073578796312	1.15527281106351e-28	3.4260555550423e-27	K13936	mdcF; malonate transporter
K07257	30.9180269386591	1.15848971619662	0.115556179396154	10.0253376517845	1.17955733430808e-23	1.05692849121949e-22	K07257	spsF; spore coat polysaccharide biosynthesis protein SpsF						K19578	6.10386936721149	-1.02472408926904	0.104586985506285	-9.79781647122297	1.15045631700393e-22	1.86175367442058e-21	K19578	bmr; MFS transporter, DHA1 family, multidrug resistance protein
K19424	2.45227855258506	1.1534153739936	0.156326465001847	7.37824765614688	1.60386425193616e-13	5.81844337856709e-13	K19424	epsF; glycosyltransferase EpsF [EC:2.4.-.-]						K00496	13.9449212800772	-1.02479914750922	0.0861114783518688	-11.9008425720168	1.17158239289902e-32	5.04730360616496e-31	K00496	alkB1_2, alkM; alkane 1-monooxygenase [EC:1.14.15.3]
K00148	78.7997390908771	1.14891548500567	0.0895788340870978	12.8257472506125	1.17646815409044e-37	3.00251152633433e-36	K00148	fdhA; glutathione-independent formaldehyde dehydrogenase [EC:1.2.1.46]						K11077	3.93898916330779	-1.02727505458191	0.10844517561159	-9.47275938084351	2.72546949894515e-21	3.20619806739378e-20	K11077	attC; mannopine transport system substrate-binding protein
K01663	1.93079713514668	1.14821027211595	0.130542418915472	8.79568711576759	1.42175251751392e-18	7.66251007590286e-18	K01663	HIS7; glutamine amidotransferase / cyclase [EC:2.4.2.- 4.1.3.-]						K04100	66.0658687854387	-1.02785661123752	0.104691164115887	-9.81798817424306	9.42047654298812e-23	1.54860958584558e-21	K04100	ligA; protocatechuate 4,5-dioxygenase, alpha chain [EC:1.13.11.8]
K05884	1.93079713514668	1.14821027211595	0.130542418915472	8.79568711576759	1.42175251751392e-18	7.66251007590286e-18	K05884	comC; L-2-hydroxycarboxylate dehydrogenase (NAD+) [EC:1.1.1.337]						K03287	5.63278116174496	-1.02832673462537	0.0720427871213731	-14.273833310931	3.18574720767742e-46	3.17380065564863e-44	K03287	TC.OMF; outer membrane factor, OMF family
K05710	183.188589548955	1.1474987696061	0.0575699324765859	19.9322583897905	2.1369802870353e-88	6.09411030550631e-86	K05710	hcaC; 3-phenylpropionate/trans-cinnamate dioxygenase ferredoxin component						K06912	2.20569474377436	-1.02854408946876	0.13920328690683	-7.38879168964719	1.4816908302533e-13	9.70941493699389e-13	K06912	tfdA; alpha-ketoglutarate-dependent 2,4-dichlorophenoxyacetate dioxygenase [EC:1.14.11.-]
K04041	4.02352004884649	1.13160141144866	0.130253001608141	8.68771849767441	3.6979072157738e-18	1.93572014591064e-17	K04041	fbp3; fructose-1,6-bisphosphatase III [EC:3.1.3.11]						K01155	20.5073586759155	-1.03009984271591	0.100924797009884	-10.2066080213668	1.85227158609504e-24	3.64508754103148e-23	K01155	E3.1.21.4; type II restriction enzyme [EC:3.1.21.4]
K07223	70.6384768735378	1.13148927018522	0.0942861938154236	12.000582740674	3.52803578594614e-33	6.18726917647613e-32	K07223	K07223; putative iron-dependent peroxidase						K02305	29.9150250998229	-1.03468350997923	0.0907257311989682	-11.4045210361556	3.96956071949461e-30	1.34627229507966e-28	K02305	norC; nitric oxide reductase subunit C
K19136	1.88779074279519	1.12596256247786	0.13179980477129	8.54297595077418	1.30808630500362e-17	6.64066414436437e-17	K19136	csx17; CRISPR-associated protein Csx17						K12962	18.8414245190748	-1.03474481343557	0.111880671882772	-9.24864675928805	2.2735273186808e-20	2.52984470923364e-19	K12962	arnE; undecaprenyl phosphate-alpha-L-ara4N flippase subunit ArnE
K13665	1.83228902943994	1.12241050368167	0.162837812304211	6.89281247272472	5.46999640312e-12	1.76043701707871e-11	K13665	gumL; pyruvyltransferase						K14534	19.6210746697621	-1.04186346059913	0.102828179143557	-10.1320811987208	3.98084851322786e-24	7.59936829950324e-23	K14534	abfD; 4-hydroxybutyryl-CoA dehydratase / vinylacetyl-CoA-Delta-isomerase [EC:4.2.1.120 5.3.3.3]
K07078	69.9899424326307	1.1122773545816	0.101561183934269	10.9517958682076	6.51430863599392e-28	8.15407449303132e-27	K07078	K07078; uncharacterized protein						K09956	68.7589947993212	-1.04233468390255	0.0720694611925026	-14.4629176721386	2.07799070744163e-47	2.17201127059801e-45	K09956	K09956; uncharacterized protein
K18301	206.043781800704	1.11148042564009	0.0502891422974307	22.1017972242664	3.03734183708268e-108	1.5324557776481e-105	K18301	mexL; TetR/AcrR family transcriptional regulator, mexJK operon transcriptional repressor						K16842	4.44713480054524	-1.04431052607678	0.0931704405905234	-11.2086034954631	3.69984649085039e-29	1.13414525123375e-27	K16842	hpxB; allantoinase [EC:3.5.2.5]
K19694	4.63548901796559	1.11083763754509	0.121614300785145	9.13410372278175	6.59507892900838e-20	3.98683158482635e-19	K19694	chiS; two-component system, sensor histidine kinase ChiS						K07312	3.88430613978612	-1.04606655814455	0.101583094224242	-10.2976441713361	7.2207977391235e-25	1.4615811550683e-23	K07312	ynfH; Tat-targeted selenate reductase subunit YnfH
K01197	6.52538934581888	1.10304042242756	0.120292632383925	9.16964240093361	4.74590763177809e-20	2.9052765729033e-19	K01197	hya; hyaluronoglucosaminidase [EC:3.2.1.35]						K09688	72.7233241952288	-1.0464659774619	0.0898552452688133	-11.6461312228492	2.40114231230559e-31	9.3924437934113e-30	K09688	ABC-2.CPSE.P; capsular polysaccharide transport system permease protein
K08982	6.61662348955732	1.10108542788765	0.142663539268003	7.71805770091812	1.18115731985811e-14	4.70668946594737e-14	K08982	K08982; putative membrane protein						K02164	29.0005264453036	-1.04770405204498	0.0881181852478489	-11.8897597482077	1.33790881035835e-32	5.68700438322991e-31	K02164	norE; nitric oxide reductase NorE protein
K03793	98.7031931201952	1.09373256854521	0.0748877776605265	14.6049542757592	2.61157423438073e-48	1.1122932080067e-46	K03793	PTR1; pteridine reductase [EC:1.5.1.33]						K07772	13.837608788749	-1.06481798434095	0.105536920969516	-10.0895305127247	6.14627731646e-24	1.1261110393606e-22	K07772	torR; two-component system, OmpR family, torCAD operon response regulator TorR
K10533	13.7238521429333	1.0890830516455	0.132974292297692	8.19017746082344	2.60841287412008e-16	1.20652891687966e-15	K10533	E3.3.2.8; limonene-1,2-epoxide hydrolase [EC:3.3.2.8]						K16562	17.2241658052962	-1.06524187417235	0.123886099923786	-8.59855847288501	8.0723605091901e-18	7.55791051491866e-17	K16562	exoW; succinoglycan biosynthesis protein ExoW [EC:2.4.-.-]
K18321	2.04174691037617	1.08596861229315	0.162449147236135	6.68497576484411	2.30962863063757e-11	7.14568593790181e-11	K18321	smeA; membrane fusion protein, multidrug efflux system						K18586	45.5514512978993	-1.06809654305066	0.094118329103563	-11.3484435308598	7.54946013521208e-30	2.50704988656835e-28	K18586	COQ4; ubiquinone biosynthesis protein COQ4
K18322	2.04174691037617	1.08596861229315	0.162449147236135	6.68497576484411	2.30962863063757e-11	7.14568593790181e-11	K18322	smeB; multidrug efflux pump						K19429	11.0752351468653	-1.0708850777653	0.0962625050110929	-11.1246333932604	9.51964116170936e-29	2.84963530737366e-27	K19429	epsM; acetyltransferase EpsM [EC:2.3.1.-]
K07283	120.831977280879	1.08294444509549	0.0707516530061753	15.3062776498094	6.94251457622948e-53	3.47602695461749e-51	K07283	ydiY; putative salt-induced outer membrane protein						K19164	40.6699657745937	-1.07307038860151	0.0784141749424605	-13.6846480803875	1.25412857158116e-42	9.63412502698974e-41	K19164	ccdA; antitoxin CcdA
K18304	26.1005248144199	1.08042095813009	0.106934735419975	10.1035547886929	5.32752549044163e-24	4.92852463918289e-23	K18304	lasR; LuxR family transcriptional regulator, quorum-sensing system regulator LasR						K03492	5.98304375300194	-1.07599867142941	0.0921558865974649	-11.6758539378971	1.69356454693574e-31	6.79130034670585e-30	K03492	ydhQ; GntR family transcriptional regulator
K13950	6.48448508242269	1.07671050064968	0.125339214516876	8.5903721736241	8.66880645135576e-18	4.44555914890089e-17	K13950	pabAB; para-aminobenzoate synthetase [EC:2.6.1.85]						K00469	38.5622389788846	-1.08945249256619	0.0766812527690867	-14.2075468673797	8.225684209372e-46	7.82790485357551e-44	K00469	MIOX; inositol oxygenase [EC:1.13.99.1]
K12988	6.41678630648842	1.07317616881605	0.14251854090892	7.53008108258624	5.07088242719727e-14	1.92699408111164e-13	K12988	wapR; alpha-1,3-rhamnosyltransferase [EC:2.4.1.-]						K16560	16.8031896546899	-1.09229009399062	0.126819861577888	-8.61292608587005	7.12190142596378e-18	6.69752853863496e-17	K16560	exoH; succinoglycan biosynthesis protein ExoH
K03223	20.0188198500627	1.07317460221428	0.117000766333991	9.17237241977369	4.62721272820616e-20	2.84174983935433e-19	K03223	yscL, sctL; type III secretion protein L						K05797	36.3863310007991	-1.09476936601003	0.146725261937245	-7.46135567628611	8.56367318704443e-14	5.71150420926729e-13	K05797	pchF; 4-cresol dehydrogenase (hydroxylating) flavoprotein subunit [EC:1.17.99.1]
K08352	10.2435783671287	1.07194415350197	0.181710432612663	5.89918882526101	3.65292997659135e-09	9.83158297762112e-09	K08352	phsA, psrA; thiosulfate reductase / polysulfide reductase chain A [EC:1.8.5.5]						K14940	3.9609859810259	-1.09583037333447	0.108215815783154	-10.1263421192548	4.22146990729217e-24	8.01074170502823e-23	K14940	cofF; gamma-F420-2:alpha-L-glutamate ligase [EC:6.3.2.32]
K11918	8.327206339345	1.06738373696369	0.120164361108283	8.88269805722056	6.52579174789641e-19	3.60595350248126e-18	K11918	lip3; type VI secretion system protein						K15916	5.90503466201468	-1.10214148489786	0.0696656474805425	-15.8204441465312	2.24900532991604e-56	4.62569612372409e-54	K15916	pgi-pmi; glucose/mannose-6-phosphate isomerase [EC:5.3.1.9 5.3.1.8]
K08364	81.1113559374304	1.0571160570849	0.0855260807169443	12.3601601783146	4.2930045369059e-35	8.71759032741976e-34	K08364	merP; periplasmic mercuric ion binding protein						K02761	34.6480775837214	-1.10257990443654	0.0708008722769649	-15.572970628432	1.11124172765157e-54	2.02436493014469e-52	K02761	PTS-Cel-EIIC, celB, chbC; PTS system, cellobiose-specific IIC component
K09650	88.382037463089	1.05462804377833	0.0878024720727397	12.0113707379973	3.09669167532827e-33	5.47471716940111e-32	K09650	PARL, PSARL, PCP1; rhomboid-like protein [EC:3.4.21.105]						K02768	6.28312840996456	-1.10269318539326	0.102483663415939	-10.7596971911307	5.33451633215543e-27	1.28836652022057e-25	K02768	PTS-Fru-EIIA, fruB; PTS system, fructose-specific IIA component [EC:2.7.1.202]
K13658	1.75268754550165	1.04884820644537	0.164668065238926	6.36946942276597	1.89683229811623e-10	5.52702045461766e-10	K13658	gumI; beta-1,4-mannosyltransferase [EC:2.4.1.251]						K18076	9.92511575142851	-1.10444928737812	0.095987066606653	-11.5062302289543	1.22726741143283e-30	4.52315434410156e-29	K18076	tphB; 1,2-dihydroxy-3,5-cyclohexadiene-1,4-dicarboxylate dehydrogenase [EC:1.3.1.53]
K15331	2.14476566210584	1.04717523543067	0.121809174425607	8.59685028134077	8.19337667558112e-18	4.21162677234612e-17	K15331	TRMT2B, TRM2; tRNA (uracil-5-)-methyltransferase [EC:2.1.1.35]						K01232	7.62107797728124	-1.10483441555248	0.094876813576081	-11.6449359322815	2.43504579351314e-31	9.46698291429257e-30	K01232	glvA; maltose-6'-phosphate glucosidase [EC:3.2.1.122]
K03478	93.8873649706642	1.04225261422902	0.0833538701787205	12.5039498705256	7.10322889607258e-36	1.53762634750297e-34	K03478	chbG; chitin disaccharide deacetylase [EC:3.5.1.105]						K18074	9.94030037207096	-1.10631451956922	0.0958231261960753	-11.5453811985371	7.78953532251898e-31	2.92153395390477e-29	K18074	tphA2; terephthalate 1,2-dioxygenase oxygenase component alpha subunit [EC:1.14.12.15]
K16051	6.1322009612752	1.03786900662976	0.130132647502382	7.97546984979891	1.51802211747928e-15	6.38659850451995e-15	K16051	tesI; 3-oxo-5alpha-steroid 4-dehydrogenase [EC:1.3.99.5]						K11616	4.04593242208968	-1.10790982834791	0.101417724240484	-10.9242229269592	8.82928939225232e-28	2.45832092423584e-26	K11616	maeN; malate:Na+ symporter
K18376	1.9296466696462	1.03707574969903	0.158378887895781	6.5480681388637	5.82861265633546e-11	1.76174518031817e-10	K18376	hrpF; type III secretion translocon protein HrpF						K09138	3.84764916265744	-1.10957203458914	0.131263063236001	-8.45304084207005	2.83812341402421e-17	2.5203168367435e-16	K09138	K09138; uncharacterized protein
K19736	57.0965863414165	1.03253390848567	0.104972043371524	9.83627521502322	7.85658730435218e-23	6.64920724248335e-22	K19736	aefR; TetR/AcrR family transcriptional regulator, regulator of autoinduction and epiphytic fitness						K11159	96.5420408267786	-1.11197198814955	0.0794619240633462	-13.9937712465041	1.70144960050928e-44	1.50672814622877e-42	K11159	K11159; carotenoid cleavage dioxygenase
K08166	32.4727937796068	1.03112908063161	0.0822866805918022	12.5309354225468	5.05627576377544e-36	1.10916764998673e-34	K08166	mmr; MFS transporter, DHA2 family, methylenomycin A resistance protein						K00862	17.9319256850273	-1.11624803501687	0.119494392560989	-9.34142607944671	9.50452019596199e-21	1.08603621450634e-19	K00862	eryA; erythritol kinase (D-erythritol 1-phosphate-forming) [EC:2.7.1.215]
K18118	195.766604499849	1.02935186549165	0.0489101652587512	21.0457654364085	2.50047788294633e-98	1.02503965214031e-95	K18118	aarC, cat1; succinyl-CoA:acetate CoA-transferase [EC:2.8.3.18]						K00246	9.93019526665095	-1.1169577259577	0.0945339242493281	-11.8154168974493	3.24933072198948e-32	1.35410017538594e-30	K00246	frdC; fumarate reductase subunit C
K18941	2.00925853048327	1.02244488558916	0.143396481595524	7.13019506624404	1.00226783649731e-12	3.41677481267456e-12	K18941	arlR; two-component system, OmpR family, response regulator ArlR						K10709	3.41536504169114	-1.11723073737611	0.119949562537161	-9.31417100441684	1.22908571469197e-20	1.3919450296405e-19	K10709	frlC; fructoselysine 3-epimerase [EC:5.1.3.41]
K08159	72.9680139209789	1.01466580546382	0.0822256967603241	12.3400086036537	5.51499895307827e-35	1.10620422425812e-33	K08159	sotB; MFS transporter, DHA1 family, L-arabinose/isopropyl-beta-D-thiogalactopyranoside export protein						K00247	9.9255207975774	-1.11735002429137	0.0945366098295301	-11.8192309445641	3.10514038760215e-32	1.30252467837838e-30	K00247	frdD; fumarate reductase subunit D
K06990	21.3574547795642	1.01432300737003	0.114375332387478	8.8683721060913	7.42229468279778e-19	4.08413010272405e-18	K06990	MEMO1; MEMO1 family protein						K16164	2.20405519817454	-1.11841643793756	0.144023346326112	-7.76552181620006	8.13097674661169e-15	5.90468197453259e-14	K16164	K16164; acylpyruvate hydrolase [EC:3.7.1.5]
K00427	30.0665919689141	1.01093032978384	0.12388137367825	8.16047077754778	3.33721297384137e-16	1.5328277237693e-15	K00427	lldP, lctP; L-lactate permease						K13623	58.4909506681767	-1.12915178218996	0.0727851240948612	-15.5134966963624	2.81142256545195e-54	4.97934174370045e-52	K13623	btaB; S-adenosylmethionine-diacylgycerolhomoserine-N-methlytransferase
K01580	9.10632311517623	1.00464308960663	0.117877059847882	8.52280410542224	1.55736066100595e-17	7.85748351964461e-17	K01580	E4.1.1.15, gadB, gadA, GAD; glutamate decarboxylase [EC:4.1.1.15]						K16514	37.8805305186919	-1.13356948043983	0.100852726268278	-11.2398496538847	2.59824466416573e-29	8.12078822486309e-28	K16514	galD; 4-oxalomesaconate tautomerase [EC:5.3.2.8]
K07681	2.03934617870349	1.00176952409274	0.141999362147803	7.05474664773516	1.72915481738082e-12	5.75128115983812e-12	K07681	vraS; two-component system, NarL family, vancomycin resistance sensor histidine kinase VraS [EC:2.7.13.3]						K08728	1.77269162238195	-1.14267790327958	0.136103457821025	-8.39565666863655	4.63297586721191e-17	4.05785000924438e-16	K08728	E2.4.2.6; nucleoside deoxyribosyltransferase [EC:2.4.2.6]
K07670	104.726571877819	1.00084117303379	0.0817281628142932	12.2459766446475	1.76539025778978e-34	3.43596281924129e-33	K07670	mtrA; two-component system, OmpR family, response regulator MtrA						K17760	70.3395904990216	-1.14400730297561	0.0904398693656583	-12.6493692549495	1.12776566639061e-36	6.19882231802288e-35	K17760	qheDH, qbdA; quinohemoprotein ethanol dehydrogenase [EC:1.1.9.1]
K17893	32.2383873077485	-1.00169489817314	0.124497081442944	-8.04593076852334	8.55923715802014e-16	3.80095033984117e-15	K17893	AOX1, AOX2; ubiquinol oxidase [EC:1.10.3.11]						K05804	11.3680323108591	-1.14768541600531	0.0948029546539905	-12.1060089339421	9.81550247464353e-34	4.56814918089979e-32	K05804	rob; AraC family transcriptional regulator, mar-sox-rob regulon activator
K01725	74.7276017275731	-1.0017802728726	0.0750547949225387	-13.3473187676617	1.22789479628391e-40	3.62782070667845e-39	K01725	cynS; cyanate lyase [EC:4.2.1.104]						K10710	18.4973882958633	-1.14915755401375	0.123384590709573	-9.31362293626019	1.23544691805252e-20	1.39666835984094e-19	K10710	frlD; fructoselysine 6-kinase [EC:2.7.1.218]
K18136	8.99566270716971	-1.00186785091013	0.132910371879131	-7.53792075626145	4.77523872383444e-14	1.8188612537532e-13	K18136	acrR; TetR/AcrR family transcriptional regulator, multidrug resistance operon repressor						K13001	7.74043220015095	-1.15106664680572	0.113025441562538	-10.1841375790496	2.33420366929071e-24	4.55134024324086e-23	K13001	wbyK; mannosyltransferase [EC:2.4.1.-]
K04034	19.5958085138605	-1.00346515907394	0.0908960404586831	-11.0397015536674	2.45848372721855e-28	3.17912271851332e-27	K04034	bchE; anaerobic magnesium-protoporphyrin IX monomethyl ester cyclase [EC:1.21.98.3]						K05299	3.08713325791704	-1.15183009028366	0.136107728524614	-8.46263546360899	2.61401826909041e-17	2.33431099211771e-16	K05299	fdhA; formate dehydrogenase (NADP+) alpha subunit [EC:1.17.1.10]
K09909	6.82913313900668	-1.00383241153708	0.0897722444443932	-11.1819908007188	4.99565725302805e-29	6.92738180182051e-28	K09909	K09909; uncharacterized protein						K12540	14.8264628331917	-1.16041007776257	0.140469903439895	-8.26091603500741	1.44558750302908e-16	1.21757806067548e-15	K12540	prsE; membrane fusion protein
K03279	2.86523836882875	-1.00721416652618	0.117480253092427	-8.5734763078333	1.00407194887432e-17	5.12905600674972e-17	K03279	waaJ, rfaJ; UDP-glucose:(galactosyl)LPS alpha-1,2-glucosyltransferase [EC:2.4.1.58]						K01477	24.508605917963	-1.16931531600315	0.0955136348602866	-12.2423915466475	1.845144129297e-34	9.19112419406066e-33	K01477	alc, ALLC; allantoicase [EC:3.5.3.4]
K19344	7.4533245100448	-1.0083714518637	0.104655731236232	-9.63512881666823	5.68206878940434e-22	4.52101764704673e-21	K19344	nirC; cytochrome c55X						K09934	11.5474115294457	-1.17627145029255	0.0892270596322599	-13.1829005140417	1.10075920313403e-39	7.23550585482742e-38	K09934	K09934; uncharacterized protein
K19345	7.4533245100448	-1.0083714518637	0.104655731236232	-9.63512881666823	5.68206878940434e-22	4.52101764704673e-21	K19345	nirF; protein NirF						K07326	14.0352176348651	-1.17637463138043	0.0809225776874266	-14.5370385496656	7.05806629244088e-48	7.75900528975915e-46	K07326	fhaC; hemolysin activation/secretion protein
K00048	2.94057719510931	-1.0088732285177	0.113997575102895	-8.84995341003603	8.75558392382786e-19	4.80166178565108e-18	K00048	fucO; lactaldehyde reductase [EC:1.1.1.77]						K05898	22.660156400871	-1.17837979191304	0.141538803743211	-8.32548927042605	8.39811422123387e-17	7.20678011771025e-16	K05898	kstD; 3-oxosteroid 1-dehydrogenase [EC:1.3.99.4]
K02191	2.0109068104974	-1.01044841963425	0.115681430816618	-8.73475036141315	2.44194824624321e-18	1.29585263326126e-17	K02191	cbiT; cobalt-precorrin-6B (C15)-methyltransferase [EC:2.1.1.196]						K01482	21.3151654477137	-1.18121543622469	0.0936549479215411	-12.6124189104696	1.80370719292156e-36	9.8294333863828e-35	K01482	DDAH, ddaH; dimethylargininase [EC:3.5.3.18]
K00094	1.66767803968045	-1.01541852089172	0.127337132459853	-7.97425308137722	1.53305108814199e-15	6.44569364559185e-15	K00094	E1.1.1.251, gatD; galactitol-1-phosphate 5-dehydrogenase [EC:1.1.1.251]						K07316	111.89398495877	-1.18235214186223	0.105046823650523	-11.2554773269087	2.17644543087981e-29	6.86980993430182e-28	K07316	mod; adenine-specific DNA-methyltransferase [EC:2.1.1.72]
K01227	16.2451529764479	-1.01565950647709	0.172297719894721	-5.89479365773203	3.7514987455345e-09	1.00844591278528e-08	K01227	E3.2.1.96; mannosyl-glycoprotein endo-beta-N-acetylglucosaminidase [EC:3.2.1.96]						K06159	12.7471970908257	-1.18572961627095	0.0784483564721484	-15.1147795772105	1.29403365973691e-51	1.68382828866991e-49	K06159	yojI; multidrug/microcin transport system ATP-binding/permease protein
K11614	5.94985616522784	-1.01910722889709	0.125839238974879	-8.09848531506558	5.56476793971787e-16	2.52590400806986e-15	K11614	yufL, malK; two-component system, CitB family, sensor histidine kinase MalK [EC:2.7.13.3]						K18135	12.9485788370366	-1.18992043783269	0.0951085708720393	-12.5111798749834	6.48536966271686e-36	3.41741462557708e-34	K18135	nalD; TetR/AcrR family transcriptional regulator, repressor of the mexAB-oprM multidrug resistance operon
K08344	10.5788065679087	-1.02027467656734	0.0821951659951353	-12.4128306599895	2.2263992984785e-35	4.63585809483189e-34	K08344	scsB; suppressor for copper-sensitivity B						K02538	2.46865585483943	-1.19318412953239	0.13710328804194	-8.70281192065494	3.23760238065572e-18	3.10887843058145e-17	K02538	manR; activator of the mannose operon, transcriptional antiterminator
K18320	3.61631475548152	-1.02623999822289	0.105167168785059	-9.75817843228546	1.70184410662702e-22	1.40407490507756e-21	K18320	IS15, IS26; transposase, IS6 family						K06971	17.0074795208528	-1.19625918563053	0.117218421974593	-10.2053855143163	1.87574752453356e-24	3.67992806659262e-23	K06971	K06971; uncharacterized protein
K00879	1.6824428935835	-1.02748989914168	0.127609710232041	-8.05181594154024	8.15745213371964e-16	3.63236446334468e-15	K00879	fucK; L-fuculokinase [EC:2.7.1.51]						K08659	2.68053438840411	-1.19765579939935	0.136619160492934	-8.76638236597343	1.84498685722671e-18	1.81257876759283e-17	K08659	pepDA, pepDB; dipeptidase [EC:3.4.-.-]
K05372	2.39429628522552	-1.02853431556005	0.140005473537594	-7.34638646312545	2.03637042952273e-13	7.30265371636937e-13	K05372	ybtA; AraC family transcriptional regulator						K16553	14.0787444148147	-1.20107919029277	0.141749372655201	-8.47325930121995	2.38620607277957e-17	2.1368609438262e-16	K16553	exoT; succinoglycan exporter
K06197	10.5875864084326	-1.03121970445145	0.0848191613842246	-12.1578625350951	5.21042025967421e-34	9.73650896957355e-33	K06197	chaB; cation transport regulator						K10975	2.01289601447567	-1.2034288586908	0.151732161232294	-7.9312707926727	2.16914649252212e-15	1.65436340147381e-14	K10975	allP; allantoin permease
K06439	16.8527785635794	-1.03216937078388	0.138237922448048	-7.46661518420743	8.22839478812342e-14	3.09461246647371e-13	K06439	yraD; similar to spore coat protein						K11908	5.54188382419704	-1.2074918845445	0.135932113233437	-8.88305092756755	6.50511640933584e-19	6.60455767928747e-18	K11908	vasH; sigma-54 dependent transcriptional regulator
K02521	20.2772126085338	-1.03446277436851	0.0777060170468678	-13.3125183053016	1.95770055243927e-40	5.68166279798637e-39	K02521	ilvY; LysR family transcriptional regulator, positive regulator for ilvC						K19054	2.54800494330552	-1.20771445737901	0.135102944653691	-8.93921639143201	3.91939684177696e-19	4.05683023752759e-18	K19054	FXN; frataxin [EC:1.16.3.1]
K02850	1.65323611722216	-1.03452680882564	0.128302982797083	-8.06315477841843	7.43502893818944e-16	3.31743910242072e-15	K02850	waaY, rfaY; heptose II phosphotransferase [EC:2.7.1.-]						K01452	2.19983273516975	-1.20921829957738	0.146154995422802	-8.27353383358066	1.30045876499926e-16	1.09824173319673e-15	K01452	E3.5.1.41; chitin deacetylase [EC:3.5.1.41]
K00662	42.5828248365639	-1.03979589234669	0.0562369677307132	-18.4895440544676	2.50664849583837e-76	4.44354256329835e-74	K00662	aacC; aminoglycoside 3-N-acetyltransferase [EC:2.3.1.81]						K17203	28.986370795226	-1.21056141379661	0.131913975013494	-9.17690042827363	4.43678228086664e-20	4.8606398320972e-19	K17203	K17203, eryF; erythritol transport system permease protein
K08900	1.60038820030062	-1.04485947502694	0.124776722380595	-8.37383331676159	5.57736318819098e-17	2.69182672195325e-16	K08900	BCS1; mitochondrial chaperone BCS1						K09974	45.5261525135871	-1.21410822966247	0.0726902246151656	-16.7024966023996	1.25693576778582e-62	3.48444454582713e-60	K09974	K09974; uncharacterized protein
K07688	5.92023279689702	-1.04746998170658	0.10136416606667	-10.3337305711925	4.9593469269474e-25	4.99667534467711e-24	K07688	fimZ; two-component system, NarL family, response regulator, fimbrial Z protein, FimZ						K00055	28.8662974657313	-1.2350934757101	0.10848560579973	-11.38486038406	4.97478573907863e-30	1.67826634245319e-28	K00055	E1.1.1.90; aryl-alcohol dehydrogenase [EC:1.1.1.90]
K01342	19.3135088420566	-1.05068440546666	0.113355016063173	-9.26897143114605	1.87949578421508e-20	1.19918412924773e-19	K01342	aprE; subtilisin [EC:3.4.21.62]						K01565	3.11224525611973	-1.23755364377369	0.164106452953978	-7.54116380859652	4.65795564703539e-14	3.19345432317179e-13	K01565	SGSH; N-sulfoglucosamine sulfohydrolase [EC:3.10.1.1]
K01678	27.7098492353186	-1.05440864080159	0.0862579119074477	-12.2239063928761	2.31678524096991e-34	4.44321473553265e-33	K01678	E4.2.1.2AB, fumB; fumarate hydratase subunit beta [EC:4.2.1.2]						K02464	3.01101726718248	-1.24188320701556	0.118475107633512	-10.482228983131	1.04257087669805e-25	2.24575402359012e-24	K02464	gspO; general secretion pathway protein O [EC:3.4.23.43 2.1.1.-]
K02436	1.69524476881198	-1.0553755959182	0.127996019094846	-8.24537828114921	1.64638540610854e-16	7.70231232429807e-16	K02436	gatR; DeoR family transcriptional regulator, galactitol utilization operon repressor						K18257	2.03177561668693	-1.24523407897276	0.15786640026968	-7.88789810146777	3.07318527100267e-15	2.30796575829364e-14	K18257	phdE; cis-3,4-dihydrophenanthrene-3,4-diol dehydrogenase [EC:1.3.1.49]
K10673	7.44990758711814	-1.05849645259106	0.104047293468069	-10.1732242839733	2.61119024153614e-24	2.45721618281715e-23	K10673	strA; streptomycin 3\"-kinase [EC:2.7.1.87]						K07592	7.25194444875008	-1.24998849130835	0.0978489201219466	-12.7746784507231	2.270842208848e-37	1.2813176923553e-35	K07592	tdcA; LysR family transcriptional regulator, tdc operon transcriptional activator
K12962	16.104425056936	-1.058820518241	0.0728400334559846	-14.5362442602504	7.14041967985583e-48	2.96417801773256e-46	K12962	arnE; undecaprenyl phosphate-alpha-L-ara4N flippase subunit ArnE						K00038	31.5620531826921	-1.25403476575371	0.156481644594882	-8.01394162874698	1.11089447326164e-15	8.72298418905935e-15	K00038	E1.1.1.53; 3alpha(or 20beta)-hydroxysteroid dehydrogenase [EC:1.1.1.53]
K11750	7.58801590984449	-1.06060813036096	0.0931621737096328	-11.3845361065389	4.99332571662893e-30	7.31054093200205e-29	K11750	frsA; esterase FrsA [EC:3.1.-.-]						K07791	7.89723998898104	-1.25462275893107	0.0811833244016858	-15.4541929414388	7.06914462476077e-54	1.18612805598618e-51	K07791	dcuA; anaerobic C4-dicarboxylate transporter DcuA
K07096	5.70519992975528	-1.06489361502632	0.126842553577466	-8.39539716752837	4.64322020355648e-17	2.25758942291526e-16	K07096	K07096; uncharacterized protein						K04747	13.075663359358	-1.25785986887823	0.153452725729402	-8.19705132573752	2.46355277411193e-16	2.04260240412713e-15	K04747	norF; nitric oxide reductase NorF protein
K08476	1.6181861752865	-1.07020517869809	0.12886644266856	-8.30476233017947	1.00019452337483e-16	4.71962293439963e-16	K08476	pgtA; two-component system, NtrC family, phosphoglycerate transport system response regulator PgtA						K10908	2.48001932222564	-1.26085818676383	0.134548518106266	-9.37102990438	7.18281779560894e-21	8.28167201895165e-20	K10908	POLRMT, RPO41; DNA-directed RNA polymerase, mitochondrial [EC:2.7.7.6]
K08478	1.6181861752865	-1.07020517869809	0.12886644266856	-8.30476233017947	1.00019452337483e-16	4.71962293439963e-16	K08478	pgtC; phosphoglycerate transport regulatory protein PgtC						K17205	13.5234916240602	-1.26473856742968	0.148676035677089	-8.50667400210064	1.78993896217869e-17	1.62342116968014e-16	K17205	xltC; putative xylitol transport system substrate-binding protein
K11382	1.6181861752865	-1.07020517869809	0.12886644266856	-8.30476233017947	1.00019452337483e-16	4.71962293439963e-16	K11382	pgtP; MFS transporter, OPA family, phosphoglycerate transporter protein						K19163	37.4065816279778	-1.26593955499778	0.0849001587938938	-14.9109209332695	2.79865695964876e-50	3.49886995582755e-48	K19163	ccdB; toxin CcdB
K11201	3.51965468259996	-1.07047717836288	0.118469991459332	-9.03585089503742	1.62731410371159e-19	9.35456021581447e-19	K11201	PTS-Fru2-EIIA; PTS system, fructose-specific IIA-like component [EC:2.7.1.-]						K17204	28.2942762232235	-1.26795464917791	0.133832507465762	-9.47419033826508	2.6883744332571e-21	3.16840580156141e-20	K17204	eryE; erythritol transport system ATP-binding protein
K02101	5.51481642609334	-1.07394961388364	0.118888121779893	-9.03327933695456	1.66602713172189e-19	9.56871449821703e-19	K02101	araL; arabinose operon protein AraL						K17207	13.4830572956749	-1.27042808280429	0.149216914728333	-8.51396830659084	1.68079974034865e-17	1.52878447139272e-16	K17207	xltA; putative xylitol transport system ATP-binding protein
K05600	9.67874947469514	-1.0746297182771	0.0985212298771114	-10.9075954453423	1.06023671525439e-27	1.3071602660439e-26	K05600	antB; anthranilate 1,2-dioxygenase (deaminating, decarboxylating) small subunit [EC:1.14.12.1]						K11614	3.13703453284743	-1.27241423770812	0.13745774732225	-9.2567662608724	2.10717252636972e-20	2.35294781578517e-19	K11614	yufL, malK; two-component system, CitB family, sensor histidine kinase MalK [EC:2.7.13.3]
K11311	9.67874947469514	-1.0746297182771	0.0985212298771114	-10.9075954453423	1.06023671525439e-27	1.3071602660439e-26	K11311	antC; anthranilate 1,2-dioxygenase reductase component [EC:1.18.1.-]						K18673	3.14415859790031	-1.27377707142681	0.11803932523388	-10.7911246434439	3.79121337548597e-27	9.34700358538531e-26	K18673	bglK; beta-glucoside kinase [EC:2.7.1.85]
K13923	1.63752589694005	-1.07769912016933	0.127908312265696	-8.42555969256079	3.59029889587172e-17	1.75344530588404e-16	K13923	pduL; phosphate propanoyltransferase [EC:2.3.1.222]						K17202	28.2422499776557	-1.2751621571662	0.133960812332109	-9.51891926427621	1.74989376870051e-21	2.0893862676469e-20	K17202	K17202, eryG; erythritol transport system substrate-binding protein
K10107	80.3907227860748	-1.08215665654202	0.0809337218967162	-13.3708994369865	8.94525858282013e-41	2.67908452258983e-39	K10107	ABC-2.CPSE.P1; capsular polysaccharide transport system permease protein						K19052	6.31548250415987	-1.27581909875663	0.105949827922025	-12.041728842595	2.14414437723689e-33	9.62751024595943e-32	K19052	hepC; heparan-sulfate lyase [EC:4.2.2.8]
K08087	1.61307664882653	-1.08250559106904	0.129180381055529	-8.3797987142004	5.30182941978536e-17	2.57019210379691e-16	K08087	fimW; fimbrial protein FimW						K01400	5.41374122390986	-1.27691211500807	0.112633942623901	-11.336832266201	8.62087666474308e-30	2.84801604219699e-28	K01400	nprE; bacillolysin [EC:3.4.24.28]
K17882	5.950424763904	-1.08260202709186	0.118651667024492	-9.12420410299332	7.22652812425758e-20	4.34452776966136e-19	K17882	aadD, knt; kanamycin nucleotidyltransferase [EC:2.7.7.-]						K17206	13.795574458215	-1.28904014515737	0.147222609730791	-8.75572133597201	2.02802221079211e-18	1.9862779748096e-17	K17206	xltB; putative xylitol transport system permease protein
K17722	1.62072846935341	-1.08428106871323	0.128747993439138	-8.4217317858689	3.7095954289174e-17	1.81035985254979e-16	K17722	preT; dihydropyrimidine dehydrogenase (NAD+) subunit PreT [EC:1.3.1.1]						K03491	2.95619216071708	-1.29123846945206	0.134871857262771	-9.57381692265376	1.03030097668825e-21	1.2584672466215e-20	K03491	licR; lichenan operon transcriptional antiterminator
K07076	4.31115504809909	-1.08730921269904	0.127282695270071	-8.54247476761832	1.31377393724983e-17	6.66437993381411e-17	K07076	K07076; uncharacterized protein						K09141	2.98883036848503	-1.30142116413636	0.104955583437191	-12.3997325489136	2.62197261747435e-35	1.34820140395294e-33	K09141	K09141; uncharacterized protein
K11899	25.4848426607782	-1.08855429993532	0.102608390360003	-10.6088234706354	2.71141692507088e-26	2.9990191587757e-25	K11899	impD; type VI secretion system protein ImpD						K02778	3.08933819840527	-1.30407263270063	0.118750159607869	-10.981649515309	4.68293807318545e-28	1.32704058465024e-26	K02778	PTS-Glc-EIIB, ptsG; PTS system, glucose-specific IIB component [EC:2.7.1.199]
K19238	1.63241637048008	-1.08989636678058	0.128219839849357	-8.5002162540608	1.89237824540239e-17	9.51848842913671e-17	K19238	pmrD; signal transduction protein PmrD						K05352	2.03067298648215	-1.30464972473637	0.151091516051831	-8.634831119762	5.88138610505694e-18	5.54729553340874e-17	K05352	tarJ; ribitol-5-phosphate 2-dehydrogenase (NADP+) [EC:1.1.1.405]
K06120	1.77590902215388	-1.09001493728651	0.126200084919317	-8.63719654375338	5.76092254420163e-18	2.9917570045462e-17	K06120	dhaB; glycerol dehydratase large subunit [EC:4.2.1.30]						K16695	6.97585806468989	-1.30562610183077	0.109251075971706	-11.9506933018114	6.43858561195292e-33	2.84471826865735e-31	K16695	wzxC; lipopolysaccharide exporter
K05887	1.61828591671718	-1.09041628145717	0.128907941699197	-8.45887590076972	2.69967142963283e-17	1.33336934540375e-16	K05887	ydiB; quinate/shikimate dehydrogenase [EC:1.1.1.282]						K03973	61.7844577793161	-1.30973213105252	0.0702360753376188	-18.6475699952873	1.32148513934292e-77	5.6171928323003e-75	K03973	pspC; phage shock protein C
K18827	9.31119393200043	-1.09084385956522	0.0863395464843126	-12.6343478044956	1.36521407348673e-36	3.0877376234481e-35	K18827	wbdD, wbbD; O-antigen chain-terminating methyltransferase [EC:2.1.1.- 2.1.1.294 2.7.1.181]						K18459	27.3034197036474	-1.31969687099579	0.107356428876757	-12.2926673772912	9.91785533316998e-35	5.0503372391841e-33	K18459	gpuA; guanidinopropionase [EC:3.5.3.17]
K14061	3.92636732098194	-1.09117269055647	0.118515310016213	-9.20701882657356	3.35307899937002e-20	2.09256376373625e-19	K14061	uspF; universal stress protein F						K10021	41.8197871410139	-1.33014774564638	0.139237051991383	-9.5531162619609	1.258525337023e-21	1.52264849124453e-20	K10021	occP, nocP; octopine/nopaline transport system ATP-binding protein [EC:3.6.3.-]
K01721	96.5399388577438	-1.0920552463917	0.0855205836465874	-12.7695017950837	2.42702925015285e-37	5.93988240737036e-36	K01721	nthA; nitrile hydratase subunit alpha [EC:4.2.1.84]						K18361	1.77513405171299	-1.33512916925928	0.143318693092899	-9.31580619698962	1.21029854213588e-20	1.37310738517053e-19	K18361	padB; phenylacetyl-CoA:acceptor oxidoreductase [EC:1.17.5.1 3.1.2.25]
K10535	1.6463047634284	-1.09225225598587	0.123681927223994	-8.83113871606927	1.0361539067571e-18	5.65533785610928e-18	K10535	hao; hydroxylamine dehydrogenase [EC:1.7.2.6]						K10020	53.2594757072686	-1.34258441141227	0.140521490442896	-9.55429953938512	1.24422730928135e-21	1.51108444266245e-20	K10020	occQ, nocQ; octopine/nopaline transport system permease protein
K16923	16.058215863623	-1.09251565032479	0.17770082188993	-6.14806188685784	7.84354321180613e-10	2.20702702386257e-09	K16923	qrtT; energy-coupling factor transport system substrate-specific component						K11934	7.27162479593195	-1.3428726758552	0.094181106775389	-14.2584083138649	3.97415678041262e-46	3.85850438967794e-44	K11934	ompX; outer membrane protein X
K16014	20.2316821069333	-1.09257771681206	0.116105158113194	-9.41024270211037	4.9499260558682e-21	3.57561288551096e-20	K16014	cydCD; ATP-binding cassette, subfamily C, bacterial CydCD						K13967	13.2135557257997	-1.34667967105074	0.146663235531625	-9.18212165556891	4.22679938338813e-20	4.64656428766943e-19	K13967	nanEK; N-acetylmannosamine-6-phosphate 2-epimerase / N-acetylmannosamine kinase [EC:5.1.3.9 2.7.1.60]
K03755	1.62095480250132	-1.09437210950706	0.128775061645836	-8.49832332068192	1.92348733613333e-17	9.63065147915918e-17	K03755	adiY; AraC family transcriptional regulator, transcriptional activator of adiA						K03202	12.2266073874979	-1.34702876275257	0.154086637289996	-8.74202193287808	2.28975021025767e-18	2.23233139764571e-17	K03202	virB7, lvhB7; type IV secretion system protein VirB7
K04017	1.62095480250132	-1.09437210950706	0.128775061645836	-8.49832332068192	1.92348733613333e-17	9.63065147915918e-17	K04017	nrfF; formate-dependent nitrite reductase complex subunit NrfF						K16923	3.06679925789293	-1.34877845702494	0.137448078555997	-9.81300336239648	9.89779389035741e-23	1.62062883148967e-21	K16923	qrtT; energy-coupling factor transport system substrate-specific component
K05245	1.62095480250132	-1.09437210950706	0.128775061645836	-8.49832332068192	1.92348733613333e-17	9.63065147915918e-17	K05245	caiT; L-carnitine/gamma-butyrobetaine antiporter						K10018	52.0693144798935	-1.35019955904028	0.144124747367089	-9.36827008342497	7.37310193887238e-21	8.48572165383579e-20	K10018	occT, nocT; octopine/nopaline transport system substrate-binding protein
K08277	1.62095480250132	-1.09437210950706	0.128775061645836	-8.49832332068192	1.92348733613333e-17	9.63065147915918e-17	K08277	caiF; transcriptional activator CaiF						K16050	15.522074187839	-1.37395150040523	0.146307900151379	-9.39082236149696	5.95335989971303e-21	6.91413892906563e-20	K16050	hsaD; 4,5:9,10-diseco-3-hydroxy-5,9,17-trioxoandrosta-1(10),2-diene-4-oate hydrolase [EC:3.7.1.17]
K08297	1.62095480250132	-1.09437210950706	0.128775061645836	-8.49832332068192	1.92348733613333e-17	9.63065147915918e-17	K08297	caiA; crotonobetainyl-CoA dehydrogenase [EC:1.3.8.13]						K15236	2.04786146944062	-1.37492962960828	0.145250243576523	-9.46593682566817	2.90941230531561e-21	3.41000236373021e-20	K15236	linA; gamma-hexachlorocyclohexane dehydrochlorinase [EC:4.5.1.-]
K19709	1.62095480250132	-1.09437210950706	0.128775061645836	-8.49832332068192	1.92348733613333e-17	9.63065147915918e-17	K19709	ydiF; acetate CoA-transferase [EC:2.8.3.8]						K15237	2.04786146944062	-1.37492962960828	0.145250243576523	-9.46593682566817	2.90941230531561e-21	3.41000236373021e-20	K15237	linC; 2,5-dichloro-2,5-cyclohexadiene-1,4-diol dehydrogenase 1 [EC:1.3.1.-]
K13776	8.45548277236432	-1.0960133821548	0.10786462959948	-10.1610081657396	2.95999677385419e-24	2.77748481254787e-23	K13776	atuH; citronellyl-CoA synthetase [EC:6.2.1.-]						K16348	18.2495445724773	-1.37873029224436	0.113004170543207	-12.2007027317387	3.08152957160888e-34	1.51137173450602e-32	K16348	ecnB; entericidin B
K07319	1.62901921756275	-1.09602205931646	0.128512145935096	-8.52854842117411	1.48195467097829e-17	7.48855214710832e-17	K07319	yhdJ; adenine-specific DNA-methyltransferase [EC:2.1.1.72]						K03451	9.49521300330604	-1.3799955644399	0.0975933279464774	-14.1402654615562	2.14473812067459e-45	1.981862356148e-43	K03451	TC.BCT; betaine/carnitine transporter, BCCT family
K11912	14.7678794911193	-1.0965360069766	0.102948539464271	-10.6513022203405	1.7194272777255e-26	1.93442941931416e-25	K11912	ppkA; serine/threonine-protein kinase PpkA [EC:2.7.11.1]						K10019	64.0041422616647	-1.38292355068957	0.144151654427574	-9.59353228501714	8.51199034549656e-22	1.04571195458355e-20	K10019	occM, nocM; octopine/nopaline transport system permease protein
K08298	1.62349135001869	-1.09818693711266	0.128737310361801	-8.5304480420349	1.45781997929149e-17	7.37227543883798e-17	K08298	caiB; L-carnitine CoA-transferase [EC:2.8.3.21]						K04753	10.8772452800616	-1.38942227301083	0.0665381036561414	-20.881603121591	7.87063942808828e-97	5.01831969934909e-93	K04753	sufI; suppressor of ftsI
K12452	15.9143399202898	-1.10415866532493	0.0970228413686626	-11.3803991900155	5.23595117662932e-30	7.64868680790906e-29	K12452	ascC, ddhC, rfbH; CDP-4-dehydro-6-deoxyglucose reductase, E1 [EC:1.17.1.1]						K08603	6.38116799745583	-1.39159305226018	0.138980131625787	-10.0128920298272	1.33783405830103e-23	2.40282533964151e-22	K08603	npr; thermolysin [EC:3.4.24.27]
K19314	1.99325131213005	-1.10530919677379	0.114107325577598	-9.68657525867721	3.43866084700744e-22	2.78103286011366e-21	K19314	sat3; streptothricin acetyltransferase [EC:2.3.-.-]						K10556	15.2161915388523	-1.40972275381527	0.132002045616317	-10.6795523299149	1.26882041037563e-26	2.91007155991188e-25	K10556	lsrC; AI-2 transport system permease protein
K01574	19.2247728981043	-1.12594364076427	0.0953776757985189	-11.805106712212	3.6732466788471e-32	6.0383019966311e-31	K01574	adc; acetoacetate decarboxylase [EC:4.1.1.4]						K03379	32.2597979964207	-1.41438648210808	0.0949311517126855	-14.8990764000082	3.34166794705636e-50	4.02008959064742e-48	K03379	chnB; cyclohexanone monooxygenase [EC:1.14.13.22]
K09961	30.7929706657824	-1.1266004425956	0.0737955256335833	-15.2665142354228	1.27825730717502e-52	6.30382682538417e-51	K09961	K09961; uncharacterized protein						K03970	46.4793465036322	-1.41536649238771	0.0736800865039979	-19.2096203946627	3.07506292734125e-82	1.63388343539399e-79	K03970	pspB; phage shock protein B
K07310	1.64305516373515	-1.12691227091565	0.129609237909587	-8.69469097335305	3.47775002896423e-18	1.82338628616917e-17	K07310	ynfF; Tat-targeted selenate reductase subunit YnfF [EC:1.97.1.9]						K16347	18.3678684367626	-1.41601374456438	0.0966663859006412	-14.6484605933217	1.37802559724787e-48	1.59750749237316e-46	K16347	ecnA; entericidin A
K07034	15.1912384121544	-1.1318032746207	0.0769250483534094	-14.7130654948823	5.31443579760375e-49	2.33942177157604e-47	K07034	K07034; uncharacterized protein						K08299	51.8203840647182	-1.4207541932755	0.0818411947998089	-17.3598906608194	1.6603932121582e-67	5.04127005748603e-65	K08299	caiD; crotonobetainyl-CoA hydratase [EC:4.2.1.149]
K01535	1.70118098389416	-1.13527904900237	0.122587193768712	-9.26099223010456	2.02541157599115e-20	1.28977422591514e-19	K01535	PMA1, PMA2; H+-transporting ATPase [EC:3.6.3.6]						K03974	48.239425730955	-1.42671018861241	0.0730753638712913	-19.5238191509425	6.88911595941299e-85	4.39250033572173e-82	K03974	pspF; psp operon transcriptional activator
K12993	2.53786158067386	-1.13763786410658	0.114148646624835	-9.9662842945969	2.14088760358838e-23	1.89501778568639e-22	K12993	wbpX; alpha-1,2-rhamnosyltransferase [EC:2.4.1.-]						K19335	21.8290227171339	-1.42675698333933	0.0957250845488967	-14.9047346373514	3.07029975108051e-50	3.76465984863256e-48	K19335	bdcR; TetR/AcrR family transcriptional regulator, repressor for divergent bdcA
K18074	7.74192592601481	-1.13966940099269	0.0795887062953499	-14.3194864452681	1.65340494158679e-46	6.34191988998115e-45	K18074	tphA2; terephthalate 1,2-dioxygenase oxygenase component alpha subunit [EC:1.14.12.15]						K04117	7.06941064175162	-1.43891689354405	0.0804866986897678	-17.8776980167902	1.75953286459699e-71	6.59928326157082e-69	K04117	aliB; cyclohexanecarboxyl-CoA dehydrogenase [EC:1.3.99.-]
K18076	7.74192592601481	-1.13966940099269	0.0795887062953499	-14.3194864452681	1.65340494158679e-46	6.34191988998115e-45	K18076	tphB; 1,2-dihydroxy-3,5-cyclohexadiene-1,4-dicarboxylate dehydrogenase [EC:1.3.1.53]						K14470	33.2885847492051	-1.4775117665302	0.0933207976821153	-15.8326096993206	1.85370609841097e-56	3.93974336115612e-54	K14470	mct; 2-methylfumaryl-CoA isomerase [EC:5.4.1.3]
K19697	1.68172661940772	-1.14122107036066	0.129987565183704	-8.77946339519351	1.64256438571025e-18	8.80914129670774e-18	K19697	pduW; propionate kinase [EC:2.7.2.15]						K11615	2.96099493928033	-1.48036377377532	0.138083035952244	-10.7208228988194	8.12769633490337e-27	1.89824878503091e-25	K11615	malR; two-component system, CitB family, response regulator MalR
K10708	8.65731822461792	-1.14209135213144	0.157976329219881	-7.229509368722	4.84742069178659e-13	1.6920826140196e-12	K10708	frlB; fructoselysine 6-phosphate deglycase [EC:3.5.-.-]						K06439	6.51001377736934	-1.48203297070192	0.112634534279263	-13.157891406799	1.53304747977586e-39	9.87344518287971e-38	K06439	yraD; similar to spore coat protein
K11264	1.69137288900496	-1.14760660529874	0.129252955398179	-8.87876491306066	6.76068211812317e-19	3.72946291108241e-18	K11264	scpB, mmcD; methylmalonyl-CoA decarboxylase [EC:4.1.1.41]						K16152	8.50445059578344	-1.49414896305446	0.0985724088758676	-15.1578822116039	6.72014860058935e-52	8.92659739111619e-50	K16152	hasR; heme acquisition protein HasR
K01163	4.87059623645194	-1.15527218791925	0.0999649854408581	-11.5567684307096	6.82283362241147e-31	1.03590198447678e-29	K01163	K01163; uncharacterized protein						K13525	34.0411283045809	-1.49812707994978	0.091658607400848	-16.344641517387	4.74956055925208e-60	1.26179992190797e-57	K13525	VCP, CDC48; transitional endoplasmic reticulum ATPase
K03287	8.23159165103313	-1.15743646448128	0.0878757160867025	-13.1712891345238	1.28386580317729e-39	3.56816771315247e-38	K03287	TC.OMF; outer membrane factor, OMF family						K19246	16.2219765822054	-1.49923019596082	0.107467878214794	-13.9504959143636	3.12425429832652e-44	2.6210849218592e-42	K19246	loxA; arachidonate 15-lipoxygenase [EC:1.13.11.33]
K18983	45.2332333528371	-1.15999954573549	0.0889829608006913	-13.0361985631577	7.61607084382707e-39	2.05571229072682e-37	K18983	gci; D-galactarolactone cycloisomerase [EC:5.5.1.27]						K07256	11.52809209251	-1.51332197515058	0.158512365392573	-9.54702790159416	1.33470353794813e-21	1.60870883893333e-20	K07256	tauY; taurine dehydrogenase large subunit [EC:1.4.2.-]
K13921	1.6973429545707	-1.16139059697123	0.125821035786889	-9.23049623385988	2.69380982922451e-20	1.69078456171135e-19	K13921	pduQ; 1-propanol dehydrogenase						K18649	12.3459768019662	-1.52258073156923	0.150949261177524	-10.0867054246698	6.32570313378708e-24	1.15566427452798e-22	K18649	IMPL2; inositol-phosphate phosphatase / L-galactose 1-phosphate phosphatase / histidinol-phosphatase [EC:3.1.3.25 3.1.3.93 3.1.3.15]
K07792	8.19169527072447	-1.16294454757434	0.0894581598726638	-12.9998711043206	1.22549663715814e-38	3.2808295686205e-37	K07792	dcuB; anaerobic C4-dicarboxylate transporter DcuB						K01227	4.37535809155925	-1.52706733622749	0.12451938676354	-12.26369142925	1.41885915193622e-34	7.12334326987824e-33	K01227	E3.2.1.96; mannosyl-glycoprotein endo-beta-N-acetylglucosaminidase [EC:3.2.1.96]
K11203	3.673246351497	-1.16394415454677	0.115752124357029	-10.0554884932968	8.68894290685496e-24	7.90440728516806e-23	K11203	PTS-Fru2-EIIC; PTS system, fructose-specific IIC-like component						K11530	16.0937324583265	-1.53450879523862	0.127232908032178	-12.0606281737311	1.70477647169181e-33	7.70897502376383e-32	K11530	lsrG; (4S)-4-hydroxy-5-phosphonooxypentane-2,3-dione isomerase [EC:5.3.1.32]
K19163	26.1295759058456	-1.16429157035116	0.0828379520182876	-14.0550501549595	7.173107736737e-45	2.57095156531464e-43	K19163	ccdB; toxin CcdB						K10555	14.4946888533092	-1.54496840153683	0.134770322019888	-11.4637138086592	2.00719411910677e-30	6.99337142263649e-29	K10555	lsrB; AI-2 transport system substrate-binding protein
K18235	10.4803090555308	-1.16785387130552	0.102549734406851	-11.3881706087335	4.78939445059072e-30	7.02765955289139e-29	K18235	vgb; virginiamycin B lyase [EC:4.2.99.-]						K10557	14.4946888533092	-1.54496840153683	0.134770322019888	-11.4637138086592	2.00719411910677e-30	6.99337142263649e-29	K10557	lsrD; AI-2 transport system permease protein
K10109	10.3023517745392	-1.17010655798209	0.0825770843788284	-14.169870089069	1.40760667699851e-45	5.27570982539041e-44	K10109	malF; maltose/maltodextrin transport system permease protein						K10558	14.4946888533092	-1.54496840153683	0.134770322019888	-11.4637138086592	2.00719411910677e-30	6.99337142263649e-29	K10558	lsrA, ego; AI-2 transport system ATP-binding protein
K10110	10.3023517745392	-1.17010655798209	0.0825770843788284	-14.169870089069	1.40760667699851e-45	5.27570982539041e-44	K10110	malG; maltose/maltodextrin transport system permease protein						K11531	14.4645124802901	-1.54648233803795	0.135051186567983	-11.4510829363167	2.32226024101665e-30	8.00363853876873e-29	K11531	lsrR; lsr operon transcriptional repressor
K08353	3.35424195067027	-1.17236264183023	0.120123035072517	-9.75968215523763	1.67679912849184e-22	1.38690106983328e-21	K08353	phsB; thiosulfate reductase electron transport protein						K03395	14.7008515325331	-1.57209397365983	0.119967319362006	-13.1043519353465	3.10906553156725e-39	1.96271305240325e-37	K03395	aac3-I; aminoglycoside 3-N-acetyltransferase I [EC:2.3.1.60]
K10906	6.86085199144534	-1.17477980744096	0.133385794444213	-8.80738321750067	1.28101154946761e-18	6.9267557732548e-18	K10906	recE; exodeoxyribonuclease VIII [EC:3.1.11.-]						K18792	5.05496267330809	-1.57271259386539	0.145584885815833	-10.8027188746426	3.34159402526251e-27	8.73583765831848e-26	K18792	blaOXA-10; beta-lactamase class D OXA-10 [EC:3.5.2.6]
K02190	2.01269172008847	-1.17798109754856	0.117233958156406	-10.0481218588301	9.36349194088685e-24	8.49448736380039e-23	K02190	cbiK; sirohydrochlorin cobaltochelatase [EC:4.99.1.3]						K15781	15.7727787137666	-1.58234126851442	0.110978724241947	-14.2580596355093	3.99406037827391e-46	3.85850438967794e-44	K15781	serB-plsC; putative phosphoserine phosphatase / 1-acylglycerol-3-phosphate O-acyltransferase [EC:3.1.3.3 2.3.1.51]
K17227	46.2193452439291	-1.18108253467684	0.0636091465475197	-18.5678098006629	5.85426927075306e-77	1.06661533741304e-74	K17227	soxZ; sulfur-oxidizing protein SoxZ						K18148	11.6724110835644	-1.58517349677548	0.0887699911924962	-17.8570874625645	2.54581704036802e-71	9.01784969410359e-69	K18148	rtcB; release factor H-coupled RctB family protein
K07312	3.61755719521072	-1.18548726623207	0.123039074746299	-9.63504698549215	5.68659789421185e-22	4.52101764704673e-21	K07312	ynfH; Tat-targeted selenate reductase subunit YnfH						K08100	6.72641540313572	-1.60422881248191	0.0820728527829949	-19.5464000346568	4.42678150772651e-85	3.13612876591825e-82	K08100	E1.3.3.5; bilirubin oxidase [EC:1.3.3.5]
K19723	2.27934789381003	-1.18578325648776	0.109642750871111	-10.8149717794083	2.9238265416912e-27	3.49952158521033e-26	K19723	dcsB; Nomega-hydroxy-L-arginine amidinohydrolase [EC:3.5.3.25]						K00692	15.678991628161	-1.61843894975415	0.150961951989683	-10.7208401085378	8.12618406607407e-27	1.89824878503091e-25	K00692	sacB; levansucrase [EC:2.4.1.10]
K03972	21.2406329102675	-1.1890409636514	0.0787348075732697	-15.1018463154925	1.57461794494663e-51	7.48399934848184e-50	K03972	pspE; phage shock protein E						K18704	2.73297989002642	-1.63506216212168	0.144695134208587	-11.3000493835863	1.31144230425564e-29	4.28808006765843e-28	K18704	tarL; CDP-ribitol ribitolphosphotransferase / teichoic acid ribitol-phosphate polymerase [EC:2.7.8.14 2.7.8.47]
K18231	36.0033724956805	-1.18906726874303	0.125971261153063	-9.4391947644172	3.7565509333705e-21	2.74684699799076e-20	K18231	msrA, vmlR; macrolide transport system ATP-binding/permease protein						K00635	15.4229446693034	-1.67633813324783	0.114627215130906	-14.6242594425192	1.96699482964238e-48	2.23956411317853e-46	K00635	E2.3.1.20; diacylglycerol O-acyltransferase [EC:2.3.1.20]
K07772	10.9481262175214	-1.19372507424314	0.0967393597912658	-12.3396007252771	5.54300756766263e-35	1.10843251939936e-33	K07772	torR; two-component system, OmpR family, torCAD operon response regulator TorR						K19171	14.1826426748638	-1.70167771574481	0.12213024342535	-13.933303234468	3.97535892329425e-44	3.2918037006395e-42	K19171	dndD; DNA sulfur modification protein DndD
K09712	29.3980994181583	-1.19373446786608	0.0861245545938466	-13.8605589717775	1.09815737680655e-43	3.71279084251244e-42	K09712	K09712; uncharacterized protein						K15982	13.4480520966881	-1.74144798031623	0.16196305045199	-10.7521312759693	5.79078759408856e-27	1.38804743232739e-25	K15982	kshA; 3-ketosteroid 9alpha-monooxygenase subunit A [EC:1.14.13.142]
K03826	9.1706633435236	-1.19581775979048	0.0895515019383385	-13.3534081942464	1.13151105126672e-40	3.35818144129339e-39	K03826	yiaC; putative acetyltransferase [EC:2.3.1.-]						K06440	7.2416208710933	-1.74165566021496	0.126402027442836	-13.7787003535414	3.42380450145358e-43	2.76331360775545e-41	K06440	yraG; similar to spore coat protein
K09740	29.7821192410111	-1.19694575932167	0.134752808532179	-8.88252922042685	6.53570715906116e-19	3.60839252999008e-18	K09740	K09740; uncharacterized protein						K16049	13.5025193692704	-1.74389548173434	0.160848083713339	-10.8418791288946	2.17947667378627e-27	5.96409582491901e-26	K16049	hsaC; 3,4-dihydroxy-9,10-secoandrosta-1,3,5(10)-triene-9,17-dione 4,5-dioxygenase [EC:1.13.11.25]
K15762	3.69016760725781	-1.20422999383683	0.131825584657852	-9.13502486609381	6.5391746263818e-20	3.95668324487437e-19	K15762	tmoC, tbuB, touC; toluene monooxygenase system ferredoxin subunit						K19170	14.7657005465364	-1.74867068366896	0.120782154164736	-14.4778895173863	1.67151061747321e-47	1.80636469440833e-45	K19170	dndC; DNA sulfur modification protein DndC
K13919	1.9820609843212	-1.2118097909865	0.121632800613366	-9.96285364536228	2.21608722023684e-23	1.95893747675653e-22	K13919	pduD; propanediol dehydratase medium subunit [EC:4.2.1.28]						K08604	23.3364937740418	-1.75260149676469	0.169709191560031	-10.3270864745399	5.31504740682811e-25	1.0896701693227e-23	K08604	hap, nprV; vibriolysin [EC:3.4.24.25]
K02781	10.3903009363982	-1.21207895981266	0.129838450886806	-9.33528512959046	1.00719787884775e-20	6.91749831137423e-20	K02781	PTS-Gut-EIIA, srlB; PTS system, glucitol/sorbitol-specific IIA component [EC:2.7.1.198]						K10798	2.43796792267437	-1.78141512496328	0.1738018956217	-10.2496875456453	1.18726707060882e-24	2.36562963818807e-23	K10798	PARP; poly [ADP-ribose] polymerase [EC:2.4.2.30]
K05296	34.2948936001297	-1.21266314287692	0.0929624647404532	-13.0446535197041	6.81661769243122e-39	1.85519483172848e-37	K05296	E1.1.1.51; 3(or 17)beta-hydroxysteroid dehydrogenase [EC:1.1.1.51]						K00587	2.40653125084801	-1.8108781852946	0.133920259216368	-13.5220630238541	1.15879927018517e-41	8.30169005247263e-40	K00587	ICMT, STE14; protein-S-isoprenylcysteine O-methyltransferase [EC:2.1.1.100]
K01576	47.1012614238427	-1.21655002994285	0.109467250194694	-11.1133697775284	1.08005230202813e-28	1.44868365010276e-27	K01576	mdlC; benzoylformate decarboxylase [EC:4.1.1.7]						K14520	14.5961829260455	-1.86523847781781	0.153763913956518	-12.1305345956872	7.27728022674654e-34	3.43703249820266e-32	K14520	hapE; 4-hydroxyacetophenone monooxygenase [EC:1.14.13.84]
K10108	12.0018449989339	-1.21655154036059	0.0897592682437906	-13.5534921815135	7.55486392018352e-42	2.37092595466429e-40	K10108	malE; maltose/maltodextrin transport system substrate-binding protein						K13776	8.40664898284287	-1.87090478952659	0.0908027379790135	-20.6040570049661	2.52387396733862e-94	5.36407347191702e-91	K13776	atuH; citronellyl-CoA synthetase [EC:6.2.1.-]
K19119	8.86317521772621	-1.21680229608526	0.146435829552422	-8.30945745863144	9.61406145082407e-17	4.55955380014137e-16	K19119	cas5d; CRISPR-associated protein Cas5d						K05296	42.377604787311	-1.92288652157307	0.113239885843474	-16.9806469447611	1.14220026003309e-64	3.31030402635045e-62	K05296	E1.1.1.51; 3(or 17)beta-hydroxysteroid dehydrogenase [EC:1.1.1.51]
K06897	26.8271393709109	-1.2193157129406	0.154961508403318	-7.86850699573139	3.58898490118547e-15	1.4814444283748e-14	K06897	K06897; 7,8-dihydropterin-6-yl-methyl-4-(beta-D-ribofuranosyl)aminobenzene 5'-phosphate synthase [EC:2.5.1.105]						K15238	3.12172182173045	-1.92754355827335	0.159522235788036	-12.0832280763326	1.29532593326241e-33	5.9417252881159e-32	K15238	linX; 2,5-dichloro-2,5-cyclohexadiene-1,4-diol dehydrogenase 2 [EC:1.3.1.-]
K07166	10.8578657069345	-1.22456702243401	0.134041983441833	-9.13569757019752	6.49864431775679e-20	3.93579021977533e-19	K07166	K07166; ACT domain-containing protein						K00255	26.8754555999182	-2.01038111425527	0.104396612068696	-19.2571490052989	1.22965217275362e-82	7.12751113952461e-80	K00255	ACADL; long-chain-acyl-CoA dehydrogenase [EC:1.3.8.8]
K09157	10.860331349392	-1.22507772413135	0.133957425571018	-9.14527670944133	5.94773993611547e-20	3.61549826144406e-19	K09157	K09157; uncharacterized protein						K01399	28.4504232385986	-2.04158759775395	0.14850312616377	-13.7477752185666	5.25198533440466e-43	4.13415536940298e-41	K01399	lasB; pseudolysin [EC:3.4.24.26]
K18473	15.6229091091244	-1.22753519953327	0.0920518316213323	-13.3352609927731	1.4434864565151e-40	4.24566263151683e-39	K18473	fabY; acetoacetyl-[acyl-carrier protein] synthase [EC:2.3.1.180]						K06600	7.38093491076793	-2.11392662938566	0.102841660892546	-20.555158396308	6.92040417500968e-94	8.82489940397234e-91	K06600	chpE; chemosensory pili system protein ChpE
K09726	2.77745482972982	-1.23706142032417	0.137084267743078	-9.02409474617946	1.81187159308167e-19	1.03770401143648e-18	K09726	K09726; uncharacterized protein						K10533	13.7897030403248	-2.12989308511544	0.164185848294363	-12.9724522986709	1.75329746803332e-38	1.06466901487433e-36	K10533	E3.3.2.8; limonene-1,2-epoxide hydrolase [EC:3.3.2.8]
K02783	19.9895628087433	-1.24173663244506	0.136489250938942	-9.09768808827697	9.22750604062874e-20	5.44273490292122e-19	K02783	PTS-Gut-EIIC, srlA; PTS system, glucitol/sorbitol-specific IIC component						K19711	7.26975388102826	-2.13575465502382	0.1035410367615	-20.6271322156393	1.56670034825088e-94	4.9946407102238e-91	K19711	E1.1.1.387; L-serine 3-dehydrogenase (NAD+) [EC:1.1.1.387]
K00690	9.18545446564312	-1.24515596071654	0.0890401057750938	-13.984214752189	1.94612975618839e-44	6.82602410205328e-43	K00690	E2.4.1.7; sucrose phosphorylase [EC:2.4.1.7]						K06599	7.26280530705812	-2.15685530716398	0.104826451301592	-20.5754872017806	4.55134070019265e-94	7.25483707610708e-91	K06599	chpD; AraC family transcriptional regulator, chemosensory pili system protein ChpD
K07271	4.16565943890636	-1.25090522146217	0.105949507227347	-11.8066167007078	3.60788987911921e-32	5.94576626058866e-31	K07271	licD; lipopolysaccharide cholinephosphotransferase [EC:2.7.8.-]						K05708	11.7437095674381	-2.2760069436868	0.162953157975801	-13.9672466122123	2.4699225750946e-44	2.11566050311952e-42	K05708	hcaE, hcaA1; 3-phenylpropionate/trans-cinnamate dioxygenase subunit alpha [EC:1.14.12.19]
K05518	15.4350402843771	-1.25096968109263	0.103909180614523	-12.0390679023196	2.21443527086077e-33	3.94686982108038e-32	K05518	rsbX; phosphoserine phosphatase RsbX [EC:3.1.3.3]						K07498	65.8391711427117	-2.29411493825835	0.131647251968469	-17.4262273154613	5.21768087052391e-68	1.66339666152302e-65	K07498	K07498; putative transposase
K07488	2.94413821124123	-1.25164622261665	0.154263368676539	-8.11369694150214	4.91025112544159e-16	2.23810542958801e-15	K07488	K07488; transposase						K16047	26.5500505731256	-2.38746792902893	0.152111042155983	-15.6955596069133	1.6220590597328e-55	3.04183781319304e-53	K16047	hsaA; 3-hydroxy-9,10-secoandrosta-1,3,5(10)-triene-9,17-dione monooxygenase [EC:1.14.14.12]
K06600	6.58474547384464	-1.25244200821242	0.103601655745668	-12.0890153656138	1.20724870305754e-33	2.18738791252884e-32	K06600	chpE; chemosensory pili system protein ChpE						K00423	18.5769028754851	-2.6303549805756	0.130267973682141	-20.1918776060321	1.15394685243496e-90	1.22626085518755e-87	K00423	E1.10.3.3; L-ascorbate oxidase [EC:1.10.3.3]
K01751	51.0701518865881	-1.25313919588436	0.103557510187991	-12.1009011669892	1.04458114883913e-33	1.90316882089884e-32	K01751	E4.3.1.15; diaminopropionate ammonia-lyase [EC:4.3.1.15]						K07281	11.2758918042492	-2.6696514805555	0.1692270849092	-15.7755567436969	4.58338708500298e-56	8.85565941029666e-54	K07281	ipct; 1L-myo-inositol 1-phosphate cytidylyltransferase [EC:2.7.7.74]
K05303	2.68564000140466	-1.25713545432258	0.101199984125761	-12.4222890466104	1.97819223170066e-35	4.15864193837328e-34	K05303	K05303; O-methyltransferase [EC:2.1.1.-]						K05917	10.639242124895	-3.05459768222935	0.169830048887281	-17.9862026905305	2.4990712394031e-72	9.95879888902134e-70	K05917	CYP51; sterol 14-demethylase [EC:1.14.13.70]
K03819	7.80162177215847	-1.26203345596992	0.115345038239231	-10.9413761981889	7.30820363685891e-28	9.11302426885125e-27	K03819	wcaB; putative colanic acid biosynthesis acetyltransferase WcaB [EC:2.3.1.-]						K05709	10.5814084332148	-3.1467049642295	0.167123514946645	-18.828618852554	4.4008950238902e-79	2.00429333373742e-76	K05709	hcaF, hcaA2; 3-phenylpropionate/trans-cinnamate dioxygenase subunit beta [EC:1.14.12.19]
K13920	2.04478664506259	-1.26520065248392	0.122837031634054	-10.2998308869356	7.05852796059458e-25	6.97242242372588e-24	K13920	pduE; propanediol dehydratase small subunit [EC:4.2.1.28]						K14733	10.3652653797212	-3.38443605350545	0.170854285753984	-19.8089034674772	2.4945778282353e-87	1.98817852910354e-84	K14733	limB; limonene 1,2-monooxygenase [EC:1.14.13.107]
K01699	2.05011047157704	-1.2710747691468	0.122751518553539	-10.3548598349308	3.97768753341284e-25	4.03240379160044e-24	K01699	pduC; propanediol dehydratase large subunit [EC:4.2.1.28]						K05525	10.0663352599829	-3.54737312031338	0.176655151620988	-20.0807793475745	1.08676400519701e-89	9.89886756733731e-87	K05525	linC, CYP111A; linalool 8-monooxygenase [EC:1.14.13.151]
K06342	6.57481479959222	-1.27142482804287	0.144474246913708	-8.80035615483962	1.36382626703038e-18	7.36241686045451e-18	K06342	cotX; spore coat protein X
K16117	3.61688839752832	-1.27968276965065	0.140756383011429	-9.0914723884795	9.77067775474101e-20	5.74761214290101e-19	K16117	snbC; pristinamycin I synthase 2
K11249	2.41395882956573	-1.28336707337911	0.134079777112808	-9.57166771167399	1.05194904220144e-21	8.13601388583657e-21	K11249	eamB; cysteine/O-acetylserine efflux protein							baseMean	log2FoldChange	lfcSE	stat	pvalue	padj	pathway	desc
K07505	12.2693452870272	-1.28379308538136	0.119020661562334	-10.7863043989972	3.99534438763945e-27	4.73878188761793e-26	K07505	repA; regulatory protein RepA						PWY-7377	7.36194714512325	1.5706951028835	0.167507330246702	9.3768738393132	6.79577443686561e-21	1.56702563485372e-19	PWY-7377	cob(II)yrinate a,c-diamide biosynthesis I (early cobalt insertion)
K05711	1.95573658765115	-1.28653954208405	0.133423055767041	-9.64255791240739	5.28542227898933e-22	4.22254381582107e-21	K05711	hcaB; 2,3-dihydroxy-2,3-dihydrophenylpropionate dehydrogenase [EC:1.3.1.87]						PWY-5507	6.70478407460429	1.43659742593808	0.164949704017699	8.70930587292191	3.05741229773252e-18	5.44775282141431e-17	PWY-5507	adenosylcobalamin biosynthesis I (early cobalt insertion)
K13774	57.6485742298606	-1.29324371756867	0.0919390262571864	-14.0663194969131	6.11711611637219e-45	2.21669417719808e-43	K13774	atuB; citronellol/citronellal dehydrogenase						METHGLYUT-PWY	23.6896859714785	1.23341305998122	0.0853610052790168	14.449373644905	2.52975888699904e-47	4.95832741851811e-45	METHGLYUT-PWY	superpathway of methylglyoxal degradation
K00635	11.5104864396992	-1.29386888551487	0.121398371072254	-10.6580415707949	1.59929650217776e-26	1.80236868690445e-25	K00635	E2.3.1.20; diacylglycerol O-acyltransferase [EC:2.3.1.20]						P164-PWY	101.234451500456	1.15601411955264	0.0980433701152076	11.7908443803416	4.35156116817441e-32	2.43687425417767e-30	P164-PWY	purine nucleobases degradation I (anaerobic)
K09693	18.2191431696912	-1.29985648833717	0.121939228854115	-10.6598713191166	1.56814261722234e-26	1.77335300454505e-25	K09693	tagH; teichoic acid transport system ATP-binding protein [EC:3.6.3.40]						PWY-6728	8.92691187204546	1.14020385502976	0.176224570442906	6.47017525515359	9.78893154416221e-11	6.18913091179288e-10	PWY-6728	methylaspartate cycle
K10240	21.8956051856378	-1.30328959805192	0.136161627144086	-9.57163648369733	1.0522668821804e-21	8.13601388583657e-21	K10240	cebE; cellobiose transport system substrate-binding protein						KDO-NAGLIPASYN-PWY	31.2958986228141	-1.00586305054306	0.0968603262058171	-10.3846754387933	2.91157929626733e-25	1.1413390841368e-23	KDO-NAGLIPASYN-PWY	superpathway of (Kdo)2-lipid A biosynthesis
K04024	2.69854410978404	-1.30425465920069	0.120253757205483	-10.8458537139264	2.08678452592653e-27	2.53467031584299e-26	K04024	eutJ; ethanolamine utilization protein EutJ						CODH-PWY	5.09370206096272	-1.29576399987061	0.143153051748641	-9.0515988590017	1.40890032363969e-19	3.06827181592643e-18	CODH-PWY	reductive acetyl coenzyme A pathway
K15652	3.50149835712616	-1.3061840690692	0.11799275215974	-11.0700364654676	1.75329250547723e-28	2.31385222201714e-27	K15652	asbF; 3-dehydroshikimate dehydratase [EC:4.2.1.118]						VALDEG-PWY	3.32412018523855	-1.30140734112158	0.163996505089624	-7.93557972720433	2.09514350628908e-15	2.83205604988041e-14	VALDEG-PWY	L-valine degradation I
K03379	39.8118779904134	-1.30726645011412	0.0810996644542379	-16.1192584323424	1.86837820919786e-58	1.28996764990829e-56	K03379	chnB; cyclohexanone monooxygenase [EC:1.14.13.22]						PWY-7046	1.97413479120554	-1.3072788381452	0.135317321871073	-9.66083883474099	4.42227887369082e-22	1.33348716806677e-20	PWY-7046	4-coumarate degradation (anaerobic)
K10710	13.6046347820933	-1.30945543881312	0.115709337441184	-11.3167655071807	1.08397934743137e-29	1.55819545730249e-28	K10710	frlD; fructoselysine 6-kinase [EC:2.7.1.218]						PWY-5392	3.37482522807959	-1.32415299656452	0.163918443134845	-8.07812087060407	6.57723982270051e-16	9.54917781666148e-15	PWY-5392	reductive TCA cycle II
K16695	7.97037684981019	-1.31209668271213	0.1136655119792	-11.5434898401922	7.96277322129937e-31	1.20340621102541e-29	K16695	wzxC; lipopolysaccharide exporter
K03796	30.4726101481804	-1.31857777994456	0.0780765671641159	-16.8882652995351	5.48933563258284e-64	4.73744110711985e-62	K03796	bax; Bax protein
K13779	36.8066150871961	-1.3194729822892	0.111610590881418	-11.8221126854447	3.00042635558247e-32	4.98222695348491e-31	K13779	atuE; isohexenylglutaconyl-CoA hydratase [EC:4.2.1.57]
K00590	2.84252041800368	-1.32089735621223	0.131155848549679	-10.0712043787502	7.40654902512045e-24	6.76595474314276e-23	K00590	E2.1.1.113; site-specific DNA-methyltransferase (cytosine-N4-specific) [EC:2.1.1.113]
K05775	9.26186062338729	-1.3266654930176	0.0870191617425646	-15.2456707976845	1.75916950873831e-52	8.61074090135414e-51	K05775	malM; maltose operon periplasmic protein
K03520	199.04314616158	-1.33246440984341	0.0775312067002936	-17.1861688544874	3.37084162755249e-66	3.56602423147045e-64	K03520	coxL, cutL; aerobic carbon-monoxide dehydrogenase large subunit [EC:1.2.5.3]
K11934	8.30854840034397	-1.33581206657877	0.0829172916487344	-16.1101748503523	2.16411079539367e-58	1.47858361531116e-56	K11934	ompX; outer membrane protein X
K01305	9.88906233331651	-1.33724795396841	0.11924877777144	-11.2139342554224	3.48357318957965e-29	4.89266735555737e-28	K01305	iadA; beta-aspartyl-dipeptidase (metallo-type) [EC:3.4.19.-]
K17222	31.194100781774	-1.33774101949026	0.0703704258748483	-19.0099889670895	1.40982130231427e-80	2.80212664299372e-78	K17222	soxA; sulfur-oxidizing protein SoxA
K17223	30.9178735979524	-1.34185864613849	0.071061340083469	-18.8831035913808	1.57078854375331e-79	2.94365773099371e-77	K17223	soxX; sulfur-oxidizing protein SoxX
K09692	18.0945691697494	-1.34344360180223	0.122398299938366	-10.9759988699086	4.98518058619775e-28	6.31231649900985e-27	K09692	tagG; teichoic acid transport system permease protein
K04021	2.34260079330458	-1.34453970950449	0.111254561582363	-12.0852546662468	1.26377979092887e-33	2.28350734124035e-32	K04021	eutE; aldehyde dehydrogenase
K09700	14.4913594494069	-1.35408377444032	0.114416900100811	-11.8346483189743	2.58424396689519e-32	4.31299139411337e-31	K09700	K09700; uncharacterized protein
K06860	15.7265408819122	-1.35838784657753	0.122907817657248	-11.052086616375	2.14177972256703e-28	2.80397868269804e-27	K06860	K06860; putative heme uptake system protein
K05817	3.06719081941846	-1.37617921353241	0.12426891131389	-11.0742035073947	1.67361676614591e-28	2.21762674124263e-27	K05817	hcaR; LysR family transcriptional regulator, hca operon transcriptional activator
K11915	32.2287234205275	-1.38522517974595	0.0832963702390116	-16.6300785468943	4.22040636315501e-62	3.41748707851033e-60	K11915	stp1, pppA; serine/threonine protein phosphatase Stp1 [EC:3.1.3.16]
K15916	9.66600778145069	-1.38550251707124	0.0882284911685106	-15.7035726070054	1.42959245294462e-55	8.60247421914104e-54	K15916	pgi-pmi; glucose/mannose-6-phosphate isomerase [EC:5.3.1.9 5.3.1.8]
K18770	9.80200196804991	-1.39055813339235	0.132964142541317	-10.4581438786043	1.34463872848967e-25	1.39991832066091e-24	K18770	pbpD; penicillin-binding protein 4 [EC:2.4.1.129 3.4.16.4]
K19711	6.05163471218777	-1.39119844742999	0.107228190039718	-12.9741856774293	1.71408350485122e-38	4.53333617270933e-37	K19711	E1.1.1.387; L-serine 3-dehydrogenase (NAD+) [EC:1.1.1.387]
K11958	4.47486863107134	-1.39499105512275	0.125566389997806	-11.1095895577401	1.12676220134123e-28	1.50517989380797e-27	K11958	natE; neutral amino acid transport system ATP-binding protein
K18792	2.69100367016071	-1.40236471074539	0.114805006130192	-12.2151878042241	2.57905228747464e-34	4.9174430097518e-33	K18792	blaOXA-10; beta-lactamase class D OXA-10 [EC:3.5.2.6]
K02779	9.9151418535962	-1.40663795076563	0.086107680088304	-16.335801281873	5.49061646322792e-60	4.04639925643955e-58	K02779	PTS-Glc-EIIC, ptsG; PTS system, glucose-specific IIC component
K19778	2.35278792456754	-1.41365407677175	0.114339972856122	-12.3636033966056	4.11297736099909e-35	8.37795605925249e-34	K19778	hdeB; acid stress chaperone HdeB
K10021	24.376662109888	-1.41369869596032	0.0833598700791039	-16.9589839165871	1.65176083489816e-64	1.52590131212634e-62	K10021	occP, nocP; octopine/nopaline transport system ATP-binding protein [EC:3.6.3.-]
K07256	5.94783054951044	-1.41665733372626	0.100446962004112	-14.1035358905954	3.61208169364594e-45	1.32355552115216e-43	K07256	tauY; taurine dehydrogenase large subunit [EC:1.4.2.-]
K11704	11.8407210056192	-1.42018721492965	0.119660323629195	-11.8684888345325	1.72556360231683e-32	2.93211701233059e-31	K11704	mtsA; iron/zinc/manganese/copper transport system substrate-binding protein
K11706	11.8407210056192	-1.42018721492965	0.119660323629195	-11.8684888345325	1.72556360231683e-32	2.93211701233059e-31	K11706	mtsB; iron/zinc/manganese/copper transport system ATP-binding protein
K10915	4.25409683864009	-1.42749228760734	0.121057119729575	-11.7918903968322	4.29784282115654e-32	7.02981323290916e-31	K10915	cqsA; CAI-1 autoinducer synthase [EC:2.3.-.-]
K14534	13.1869956632543	-1.4500789899654	0.117476458575587	-12.3435708528138	5.27628351839142e-35	1.06156882199783e-33	K14534	abfD; 4-hydroxybutyryl-CoA dehydratase / vinylacetyl-CoA-Delta-isomerase [EC:4.2.1.120 5.3.3.3]
K17463	9.14019629496532	-1.45342798615286	0.131362051714623	-11.0642911493979	1.86935001999556e-28	2.46206160264074e-27	K17463	dgaF; 2-dehydro-3-deoxy-phosphogluconate aldolase [EC:4.1.2.14]
K10557	13.1239935097785	-1.45579441206651	0.114009435967775	-12.7690695047207	2.44054522848414e-37	5.950756934434e-36	K10557	lsrD; AI-2 transport system permease protein
K11531	13.1188865297711	-1.45620044451855	0.113966821019014	-12.7774068934993	2.19258466257201e-37	5.42685388747541e-36	K11531	lsrR; lsr operon transcriptional repressor
K10555	13.1266623955626	-1.4562324632482	0.114001537656256	-12.7737966801738	2.29672209959074e-37	5.64202256599837e-36	K10555	lsrB; AI-2 transport system substrate-binding protein
K10558	13.1266623955626	-1.4562324632482	0.114001537656256	-12.7737966801738	2.29672209959074e-37	5.64202256599837e-36	K10558	lsrA, ego; AI-2 transport system ATP-binding protein
K17468	9.16229665619915	-1.45867392526922	0.131195601303367	-11.1183142634202	1.02184462930718e-28	1.37623797199709e-27	K17468	dgaE; D-glucosaminate-6-phosphate ammonia-lyase [EC:4.3.1.29]
K12585	3.94446363172298	-1.46212198626757	0.0899755442872564	-16.2502155207819	2.22580588094167e-59	1.60429239264796e-57	K12585	DIS3, RRP44; exosome complex exonuclease DIS3/RRP44 [EC:3.1.13.-]
K04020	2.17011856289505	-1.47752116062291	0.116589123482872	-12.6728902018032	8.35772682468687e-37	1.91672483367557e-35	K04020	eutD; phosphotransacetylase
K04022	2.17011856289505	-1.47752116062291	0.116589123482872	-12.6728902018032	8.35772682468687e-37	1.91672483367557e-35	K04022	eutG; alcohol dehydrogenase
K04025	2.17011856289505	-1.47752116062291	0.116589123482872	-12.6728902018032	8.35772682468687e-37	1.91672483367557e-35	K04025	eutK; ethanolamine utilization protein EutK
K11615	5.18972970325759	-1.48899553139192	0.123068172489468	-12.0989489099576	1.06972046482391e-33	1.94357244564544e-32	K11615	malR; two-component system, CitB family, response regulator MalR
K10020	31.4799437318105	-1.49449302402378	0.0878142884451978	-17.0187910246115	5.95883128480385e-65	5.58342491386121e-63	K10020	occQ, nocQ; octopine/nopaline transport system permease protein
K10018	31.2284851106749	-1.49981613367481	0.0873507480158467	-17.1700433910735	4.45087114909784e-66	4.56144747920823e-64	K10018	occT, nocT; octopine/nopaline transport system substrate-binding protein
K04032	2.19221892412889	-1.49984910367934	0.117375427586239	-12.7782205741262	2.16976979713233e-37	5.39072731037535e-36	K04032	eutT; ethanolamine utilization cobalamin adenosyltransferase [EC:2.5.1.17]
K09155	18.1044849724013	-1.50114115340017	0.127644811467183	-11.7602990371928	6.2512495789891e-32	1.0099001475022e-30	K09155	K09155; uncharacterized protein
K15983	15.3679721600103	-1.50593398576003	0.130911053338004	-11.5034899449767	1.26687264552965e-30	1.8928058501205e-29	K15983	kshB; 3-ketosteroid 9alpha-monooxygenase subunit B [EC:1.14.13.142]
K06372	6.31788942680711	-1.50785209586503	0.184186218763952	-8.18656306635758	2.68791840867007e-16	1.24155329876528e-15	K06372	sinI; antagonist of SinR
K06931	5.00465510979535	-1.50894660295727	0.161581657319588	-9.33860085351625	9.76154866161725e-21	6.7183628196797e-20	K06931	K06931; uncharacterized protein
K02661	18.5402505027443	-1.51172804311466	0.0828512842498653	-18.2462837697911	2.21472215990763e-74	3.45865777305575e-72	K02661	pilK; type IV pilus assembly protein PilK
K19118	8.20290801258792	-1.52847916550054	0.15587143458216	-9.8060248794007	1.06064758989713e-22	8.87345349762155e-22	K19118	csd2, cas7; CRISPR-associated protein Csd2
K19335	29.8162997346958	-1.52980534631099	0.0808408952925072	-18.923656656395	7.28224650705744e-80	1.4048310246997e-77	K19335	bdcR; TetR/AcrR family transcriptional regulator, repressor for divergent bdcA
K04053	1.93164131469126	-1.53108717986274	0.144431739132916	-10.600766763971	2.95547046727236e-26	3.24162722321729e-25	K04053	yscI, sctI; type III secretion protein I
K04056	1.93164131469126	-1.53108717986274	0.144431739132916	-10.600766763971	2.95547046727236e-26	3.24162722321729e-25	K04056	yscO, sctO; type III secretion protein O
K04059	1.93164131469126	-1.53108717986274	0.144431739132916	-10.600766763971	2.95547046727236e-26	3.24162722321729e-25	K04059	yscX, sctX; type III secretion protein X
K10019	36.072499647889	-1.54246270857126	0.0899760393231874	-17.1430385264109	7.08495426114267e-66	7.04094166649012e-64	K10019	occM, nocM; octopine/nopaline transport system permease protein
K00293	3.48664808289238	-1.55717589012634	0.127251063759725	-12.2370363289583	1.97098929857248e-34	3.80227023804026e-33	K00293	LYS9; saccharopine dehydrogenase (NADP+, L-glutamate forming) [EC:1.5.1.10]
K13574	30.6504371701504	-1.56704026802962	0.0886638896089888	-17.6739400328626	6.65800339797936e-70	9.09788422653055e-68	K13574	ybiC; uncharacterized oxidoreductase [EC:1.1.1.-]
K00603	3.35773417524993	-1.56890492291119	0.0998824265118117	-15.7075171048799	1.34338125522427e-55	8.15855338242224e-54	K00603	fctD; glutamate formiminotransferase [EC:2.1.2.5]
K06212	10.0367382235271	-1.57663640332901	0.0949500995083148	-16.6048946919844	6.42327756005811e-62	5.13783872151477e-60	K06212	focA; formate transporter
K14333	25.3936450863436	-1.58181965616876	0.136263318406166	-11.6085508166898	3.72881588011031e-31	5.72770570436617e-30	K14333	DHBD; 2,3-dihydroxybenzoate decarboxylase [EC:4.1.1.46]
K15524	9.81579466276734	-1.58994380264248	0.144352396476974	-11.0143221827016	3.25980895494951e-28	4.1516673661192e-27	K15524	mngB; mannosylglycerate hydrolase [EC:3.2.1.170]
K19117	8.06485986352564	-1.59808150291473	0.143132376054406	-11.1650595551302	6.04506737281999e-29	8.29990266310696e-28	K19117	csd1, cas8c; CRISPR-associated protein Csd1
K10944	2.18347062955218	-1.60247622476056	0.12362413564065	-12.9624867867115	1.99667915135717e-38	5.23848742150066e-37	K10944	pmoA-amoA; methane/ammonia monooxygenase subunit A [EC:1.14.18.3 1.14.99.39]
K10945	2.18347062955218	-1.60247622476056	0.12362413564065	-12.9624867867115	1.99667915135717e-38	5.23848742150066e-37	K10945	pmoB-amoB; methane/ammonia monooxygenase subunit B
K14596	5.91760619458653	-1.60354313669365	0.105840410442321	-15.1505755693145	7.51059611490856e-52	3.64903703093965e-50	K14596	crtX; zeaxanthin glucosyltransferase [EC:2.4.1.276]
K19171	10.2471616112206	-1.62203304310795	0.121877367957884	-13.3087304910331	2.0595143765214e-40	5.95081709057438e-39	K19171	dndD; DNA sulfur modification protein DndD
K08651	10.9316695836727	-1.62743837941938	0.130989270830444	-12.4242113044967	1.93121615219657e-35	4.0729410746808e-34	K08651	E3.4.21.66; thermitase [EC:3.4.21.66]
K13497	29.3580274777003	-1.64025118229058	0.107426737373753	-15.2685562494922	1.23885618774373e-52	6.1558013147054e-51	K13497	trpGD; anthranilate synthase/phosphoribosyltransferase [EC:4.1.3.27 2.4.2.18]
K06599	6.73336884128419	-1.65668914861128	0.107311863550162	-15.4380801320897	9.07619211061927e-54	4.72466222647237e-52	K06599	chpD; AraC family transcriptional regulator, chemosensory pili system protein ChpD
K03395	10.0429338157049	-1.67095704487373	0.123346543723258	-13.546849343608	8.27044413180877e-42	2.57089303604425e-40	K03395	aac3-I; aminoglycoside 3-N-acetyltransferase I [EC:2.3.1.60]
K16327	9.48086475505841	-1.67450499046089	0.0948949527743132	-17.6458804341611	1.09455009663166e-69	1.46513348649124e-67	K16327	K16327; putative LysE/RhtB family amino acid efflux pump
K15600	19.8524782946648	-1.69660462406952	0.112795993201398	-15.0413554233281	3.93411613200452e-51	1.81717378238152e-49	K15600	thiZ; putative hydroxymethylpyrimidine transport system ATP-binding protein
K18649	5.77754790290019	-1.72993892218185	0.100315350602663	-17.2450069883514	1.21997985195159e-66	1.33364130815842e-64	K18649	IMPL2; inositol-phosphate phosphatase / L-galactose 1-phosphate phosphatase / histidinol-phosphatase [EC:3.1.3.25 3.1.3.93 3.1.3.15]
K19191	28.2046896458275	-1.74346330984523	0.100576180846706	-17.3347535685664	2.57166939696574e-67	2.95922448678918e-65	K19191	mabO; 4-methylaminobutanoate oxidase (formaldehyde-forming) [EC:1.5.3.19]
K05818	38.8708849975313	-1.75117866680355	0.108935464665587	-16.0753770333597	3.79676341857973e-58	2.54111951657801e-56	K05818	mhpR; IclR family transcriptional regulator, mhp operon transcriptional activator
K18135	15.1903160354665	-1.76915127994283	0.0977422589050583	-18.1001677243953	3.17698934371595e-73	4.73588025123475e-71	K18135	nalD; TetR/AcrR family transcriptional regulator, repressor of the mexAB-oprM multidrug resistance operon
K18209	11.4831048218705	-1.79067027152047	0.122923304950832	-14.5673781894876	4.52943276993547e-48	1.90439420115428e-46	K18209	tfrA; fumarate reductase (CoM/CoB) subunit A [EC:1.3.4.1]
K11913	23.5798780483178	-1.80710093296553	0.0931669630807964	-19.3963704859455	8.28159758691679e-84	2.01181476194768e-81	K11913	fha1; type VI secretion system protein
K07455	10.2980067920046	-1.80920332077865	0.111888190317271	-16.169743345106	8.24410698223268e-59	5.81431158026497e-57	K07455	recT; recombination protein RecT
K02775	7.86637747980487	-1.8144098379675	0.149829971627784	-12.109792308277	9.37311939027342e-34	1.71248718888032e-32	K02775	PTS-Gat-EIIC, gatC, sgcC; PTS system, galactitol-specific IIC component
K02254	16.123917723619	-1.81502114063343	0.125125824761801	-14.5055678481131	1.11709185432625e-47	4.57937842032866e-46	K02254	comZ; competence protein ComZ
K16323	6.72253369296784	-1.83469831952689	0.163577753908445	-11.2160625493964	3.40077335875051e-29	4.78662499142588e-28	K16323	yxjA, nupG; purine nucleoside transport protein
K19223	6.26213326169866	-1.86309988768127	0.175188981147982	-10.6348006334229	2.05267272528834e-26	2.29360824619527e-25	K19223	lytF, cwlE; peptidoglycan DL-endopeptidase LytF [EC:3.4.-.-]
K10678	18.9271173304096	-1.87937698548401	0.0976164641126473	-19.2526640108091	1.34087338307533e-82	3.03268569641072e-80	K10678	nfsA; nitroreductase [EC:1.-.-.-]
K00844	2.57129342435291	-1.89267863122203	0.110575471780324	-17.116622707992	1.11562923082645e-65	1.06049451086821e-63	K00844	HK; hexokinase [EC:2.7.1.1]
K19286	13.5501876584086	-1.9046604143005	0.108563651746841	-17.5441815345523	6.58952943944299e-69	8.31167761409741e-67	K19286	nfrA2; FMN reductase [NAD(P)H] [EC:1.5.1.39]
K16874	11.4739448873949	-1.94148028165181	0.121248888918241	-16.0123552386608	1.0476769347751e-57	6.87171301518986e-56	K16874	hmfF; 2,5-furandicarboxylate decarboxylase 1
K19170	12.2440466419304	-1.9461519516907	0.120191182854946	-16.192135774547	5.73045302811296e-59	4.08543928384705e-57	K19170	dndC; DNA sulfur modification protein DndC
K03533	2.46404063742283	-1.95623600009794	0.141091916855333	-13.8649757101517	1.03261051352998e-43	3.50927065193945e-42	K03533	torD; TorA specific chaperone
K08961	4.74318220592399	-1.97864803008808	0.157954206372525	-12.5267194557742	5.33230531634857e-36	1.16194653056247e-34	K08961	K08961; chondroitin-sulfate-ABC endolyase/exolyase [EC:4.2.2.20 4.2.2.21]
K00113	13.5416145510555	-1.98811676071145	0.115667906159818	-17.1881451538033	3.25789495129673e-66	3.50303819435331e-64	K00113	glpC; glycerol-3-phosphate dehydrogenase subunit C [EC:1.1.5.3]
K15373	4.14044482385922	-1.98856570263094	0.127204037647283	-15.6328819384249	4.34689834147985e-55	2.47924401928403e-53	K15373	isfD; sulfoacetaldehyde reductase [EC:1.1.1.313]
K18702	54.54749247243	-2.0010871396395	0.116543698628493	-17.1702731523768	4.43328795486845e-66	4.56144747920823e-64	K18702	uctC; CoA:oxalate CoA-transferase [EC:2.8.3.19]
K18988	14.4558366321349	-2.01914377436468	0.0964504134123833	-20.9345269027684	2.59629554345767e-97	1.00171190997287e-94	K18988	ampH; serine-type D-Ala-D-Ala carboxypeptidase/endopeptidase [EC:3.4.16.4 3.4.21.-]
K18459	22.7555628877638	-2.0361955696929	0.097659219683282	-20.8500085941345	1.52395174201734e-96	5.55311081993984e-94	K18459	gpuA; guanidinopropionase [EC:3.5.3.17]
K06896	4.23705249281811	-2.05996229830498	0.133257145781401	-15.4585503555975	6.60687034201449e-54	3.49471472365105e-52	K06896	mapP; maltose 6'-phosphate phosphatase [EC:3.1.3.90]
K10211	3.61435226006238	-2.07165751996998	0.144800517770673	-14.306975913242	1.97935022486223e-46	7.54799890980894e-45	K10211	crtQ; 4,4'-diaponeurosporenoate glycosyltransferase [EC:2.4.1.-]
K10212	3.61278857208351	-2.07522764575004	0.144660907136416	-14.3454626880854	1.13739180306369e-46	4.41429161910931e-45	K10212	K10212, crtO; glycosyl-4,4'-diaponeurosporenoate acyltransferase [EC:2.3.1.-]
K15549	10.71269485017	-2.0782850860623	0.126121661809782	-16.478415018007	5.24417431186405e-61	4.0466516837078e-59	K15549	mdtN; membrane fusion protein, multidrug efflux system
K11953	5.49414407011728	-2.09295432419762	0.145139420490173	-14.4203023350181	3.85649496619173e-47	1.55182518302157e-45	K11953	cmpD; bicarbonate transport system ATP-binding protein [EC:3.6.3.-]
K07092	5.91272303668911	-2.10487377950007	0.109522560104732	-19.2186320104941	2.58495613427488e-82	5.65157576156964e-80	K07092	K07092; uncharacterized protein
K15868	9.62901796333773	-2.11244332724661	0.149142410299812	-14.1639344771222	1.5317256981047e-45	5.70828912151633e-44	K15868	baiB; bile acid-coenzyme A ligase [EC:6.2.1.7]
K19670	18.8876314976375	-2.12208256453546	0.0927655984659723	-22.8757491961189	8.10231258088243e-116	5.31430682180079e-113	K19670	phnA; phosphonoacetate hydrolase [EC:3.11.1.2]
K18218	7.45118825078904	-2.12733525316398	0.146882118520856	-14.483282748008	1.54536737198635e-47	6.29569229370092e-46	K18218	tet35; tetracycline resistance efflux pump
K06909	11.6468721470906	-2.1375512099548	0.109073010166595	-19.59743484378	1.62617334398828e-85	4.10233498585351e-83	K06909	xtmB; phage terminase large subunit
K10210	3.69104356177811	-2.14175134567618	0.146683439373022	-14.601180302499	2.76024887586922e-48	1.16803047592427e-46	K10210	crtP; diapolycopene oxygenase [EC:1.14.99.44]
K01471	9.83479830149894	-2.17609860495089	0.130198091988888	-16.71375188153	1.04076219801484e-62	8.75174263689662e-61	K01471	nylA; 6-aminohexanoate-cyclic-dimer hydrolase [EC:3.5.2.12]
K02774	6.90060634271164	-2.18373668743823	0.159732948461061	-13.6711724692828	1.50943304624532e-42	4.81099017421632e-41	K02774	PTS-Gat-EIIB, gatB, sgcB; PTS system, galactitol-specific IIB component [EC:2.7.1.200]
K01668	2.962921572437	-2.18493195576076	0.109844878996706	-19.8910679834814	4.86283499693689e-88	1.32897228103788e-85	K01668	E4.1.99.2; tyrosine phenol-lyase [EC:4.1.99.2]
K02773	6.89398507199832	-2.18944670163356	0.159589359673637	-13.7192523744128	7.78641428112096e-43	2.52827184504319e-41	K02773	PTS-Gat-EIIA, gatA, sgcA; PTS system, galactitol-specific IIA component [EC:2.7.1.200]
K04105	10.0780356455149	-2.21800672470398	0.128098388213076	-17.3148683261697	3.63352623082397e-67	4.10901699103008e-65	K04105	hbaA; 4-hydroxybenzoate-CoA ligase [EC:6.2.1.27 6.2.1.25]
K05352	5.44878344249445	-2.23826549411139	0.18062760035481	-12.3916028874587	2.90184603836767e-35	5.94487922229517e-34	K05352	tarJ; ribitol-5-phosphate 2-dehydrogenase (NADP+) [EC:1.1.1.405]
K14338	15.7778628055839	-2.28944812156335	0.130611599999833	-17.5286737285684	8.65651414478386e-69	1.07128445803089e-66	K14338	cypD_E, CYP102A2_3; cytochrome P450 / NADPH-cytochrome P450 reductase [EC:1.14.14.1 1.6.2.4]
K05841	3.52794199296697	-2.3040048846159	0.147728230795113	-15.5962396098235	7.72100273932749e-55	4.25563503926462e-53	K05841	E2.4.1.173; sterol 3beta-glucosyltransferase [EC:2.4.1.173]
K14982	5.62124364492353	-2.37091441327126	0.17974983185629	-13.1900786152991	1.00080823115434e-39	2.81729664727096e-38	K14982	ciaH; two-component system, OmpR family, sensor histidine kinase CiaH [EC:2.7.13.3]
K14983	5.62124364492353	-2.37091441327126	0.17974983185629	-13.1900786152991	1.00080823115434e-39	2.81729664727096e-38	K14983	ciaR; two-component system, OmpR family, response regulator CiaR
K15232	3.52906998421015	-2.3785547658126	0.148642864752245	-16.0018092343493	1.24115179689632e-57	8.06011350083463e-56	K15232	ccsA; citryl-CoA synthetase large subunit [EC:6.2.1.18]
K18555	10.7793850781204	-2.39885861057594	0.118794807166322	-20.1932952104325	1.12130495853273e-90	3.50220915381724e-88	K18555	qnr, mcbG; fluoroquinolone resistance protein
K01452	5.61865364613619	-2.46015739148012	0.178623189153717	-13.772889192808	3.71070996425123e-43	1.22304254550371e-41	K01452	E3.5.1.41; chitin deacetylase [EC:3.5.1.41]
K14683	4.28117598774753	-2.48938343475215	0.114525374076378	-21.7365230616226	9.26576706047455e-105	4.34101186783233e-102	K14683	SLC34A, NPT, nptA; solute carrier family 34 (sodium-dependent phosphate cotransporter)
K18349	5.29821410533694	-2.55055318615521	0.183401986043256	-13.9069005804204	5.75184292866374e-44	1.96491342547424e-42	K18349	vanRC, vanRE, vanRG; two-component system, OmpR family, response regulator VanR
K18350	5.29821410533694	-2.55055318615521	0.183401986043256	-13.9069005804204	5.75184292866374e-44	1.96491342547424e-42	K18350	vanSC, vanSE, vanSG; two-component system, OmpR family, sensor histidine kinase VanS [EC:2.7.13.3]
K19426	5.12266058002981	-2.55960803838592	0.18639680795436	-13.7320379381853	6.52713740962094e-43	2.12992508804496e-41	K19426	epsI; pyruvyl transferase EpsI [EC:2.-.-.-]
K12600	5.07812625659285	-2.5761743560283	0.187985003197286	-13.7041482682779	9.58858725868525e-43	3.0981056073752e-41	K12600	SKI3, TTC37; superkiller protein 3
K10946	4.48263648929696	-2.59369383704273	0.151280269960566	-17.1449577510591	6.85486785317079e-66	6.91708896137649e-64	K10946	pmoC-amoC; methane/ammonia monooxygenase subunit C
K05605	9.26737495286171	-2.59965900121079	0.145371730777056	-17.8828372429414	1.60459592234528e-71	2.23926482014099e-69	K05605	HIBCH; 3-hydroxyisobutyryl-CoA hydrolase [EC:3.1.2.4]
K15739	5.28743280583088	-2.61577206551948	0.181554563335508	-14.4076360156566	4.63298402571214e-47	1.84168134694824e-45	K15739	vanB, vanA, vanD; D-alanine---(R)-lactate ligase [EC:6.1.2.1]
K18347	5.28743280583088	-2.61577206551948	0.181554563335508	-14.4076360156566	4.63298402571214e-47	1.84168134694824e-45	K18347	vanH; D-specific alpha-keto acid dehydrogenase [EC:1.1.1.-]
K15016	5.38748228489294	-2.62905877287785	0.178863884318985	-14.6986563715076	6.57514335542379e-49	2.85605068001488e-47	K15016	K15016; enoyl-CoA hydratase / 3-hydroxyacyl-CoA dehydrogenase [EC:4.2.1.17 1.1.1.35]
K17680	9.15396161705949	-2.80887050023227	0.136639171107795	-20.5568467479677	6.68379983670418e-94	2.30731805941804e-91	K17680	PEO1; twinkle protein [EC:3.6.4.12]
K18704	13.7711782118643	-2.98025820006287	0.206468034464673	-14.4344775102356	3.14016282620212e-47	1.27137827018887e-45	K18704	tarL; CDP-ribitol ribitolphosphotransferase / teichoic acid ribitol-phosphate polymerase [EC:2.7.8.14 2.7.8.47]
K18313	7.78858777082726	-2.99227764310865	0.157334999256109	-19.0185124559466	1.1983545218808e-80	2.45625228406756e-78	K18313	sct; succinyl-CoA---D-citramalate CoA-transferase [EC:2.8.3.20]
K19054	8.57046411475877	-3.02509861557233	0.141304721348459	-21.4083336119563	1.11737102883309e-101	4.88589105207748e-99	K19054	FXN; frataxin [EC:1.16.3.1]
K18703	22.0191790532778	-3.17353642723245	0.128906401080167	-24.6189203999174	7.92349062944247e-134	1.73233916795044e-130	K18703	SUGCT; succinate---hydroxymethylglutarate CoA-transferase [EC:2.8.3.13]
K14733	16.8618615312497	-3.28111531520004	0.139510411051284	-23.5187846589736	2.6205254273606e-122	2.36119692488853e-119	K14733	limB; limonene 1,2-monooxygenase [EC:1.14.13.107]
K03955	8.04617440803038	-3.58508320141841	0.150437525530671	-23.8310434100267	1.59247285000555e-125	1.74083823719774e-122	K03955	NDUFAB1; NADH dehydrogenase (ubiquinone) 1 alpha/beta subcomplex 1
K00464	8.05873293335893	-3.63335183159595	0.150571092698468	-24.1304739607094	1.19725108835236e-128	1.57055397770062e-125	K00464	diox1; all-trans-8'-apo-beta-carotenal 15,15'-oxygenase [EC:1.13.11.75]
K16427	7.94579652197076	-3.69410743577293	0.152432642193743	-24.2343594036616	9.66697985883186e-130	1.58514302235195e-126	K16427	dpgC; (3,5-dihydroxyphenyl)acetyl-CoA 1,2-dioxygenase [EC:1.13.11.80]
K10822	14.8362960320867	-4.37915677170546	0.159427602384114	-27.4679961701652	4.23585288312912e-166	1.38914795302219e-162	K10822	E3.6.3.22; nonpolar-amino-acid-transporting ATPase [EC:3.6.3.22]
K06912	63.6906068051726	-5.24770631505359	0.181038225342468	-28.9867308692768	9.67110727658743e-185	6.3432792627137e-181	K06912	tfdA; alpha-ketoglutarate-dependent 2,4-dichlorophenoxyacetate dioxygenase [EC:1.14.11.-]
	baseMean	log2FoldChange	lfcSE	stat	pvalue	padj	pathway	desc
P164-PWY	119.486861474036	1.10535171227776	0.0692586561233761	15.9597626368711	2.43656278474823e-57	1.19696146800757e-55	P164-PWY	purine nucleobases degradation I (anaerobic)
METHGLYUT-PWY	23.6879064225179	1.0790118625471	0.0586193640345011	18.4070891985801	1.15252872738779e-75	2.26471894931701e-73	METHGLYUT-PWY	superpathway of methylglyoxal degradation
PWY-7084	1.8238189570411	-1.3434339501259	0.092998962692673	-14.4456874703587	2.66881050681648e-47	8.74035440982397e-46	PWY-7084	nitrifier denitrification
PWY-6572	4.10111057867864	-1.34745316036938	0.113649907348485	-11.8561747370166	1.99900880781265e-32	3.30804490466037e-31	PWY-6572	chondroitin sulfate degradation I (bacterial)
PWY-3941	4.92250961783004	-1.55251851656598	0.10457658941186	-14.8457558742102	7.41146857063521e-50	2.91270714825964e-48	PWY-3941	&beta;-alanine biosynthesis II
PWY-7013	5.3573561115899	-1.58329306505661	0.122571131448886	-12.9173407011982	3.5934769830432e-38	8.82647783959986e-37	PWY-7013	L-1,2-propanediol degradation
PWY-6629	5.26592084246914	-1.60000312900544	0.136423999540626	-11.7281646513301	9.14194286801804e-32	1.28313698111825e-30	PWY-6629	superpathway of L-tryptophan biosynthesis
P621-PWY	7.80978023596205	-1.71734254169401	0.110610288825777	-15.5260650697604	2.31134351726441e-54	1.00928666920546e-52	P621-PWY	nylon-6 oligomer degradation
VALDEG-PWY	11.5401231393409	-2.36597651690348	0.130041300529496	-18.1940391803973	5.75392483439468e-74	7.53764153305703e-72	VALDEG-PWY	L-valine degradation I
PWY-5392	6.11433738386368	-2.66356051214439	0.123701025485803	-21.5322427739298	7.76818823656926e-103	3.05289797697172e-100	PWY-5392	reductive TCA cycle II
S1B														S2B
	baseMean	log2FoldChange	lfcSE	stat	pvalue	padj	KO	desc							baseMean	log2FoldChange	lfcSE	stat	pvalue	padj	KO	desc
K13730	18.6642138727228	4.3569362087592	0.331892653098666	13.1275464162322	2.28955195230497e-39	4.02094826650748e-37	K13730	inlA; internalin A						K02638	10.0050382174033	2.57490207599631	0.25855514532915	9.95881196917727	2.30804200917173e-23	1.44218347721612e-21	K02638	petE; plastocyanin
K00298	18.4177349426156	4.18411590642984	0.327533476588667	12.7746206281212	2.2725303805985e-37	3.43416335189048e-35	K00298	ceo; N5-(carboxyethyl)ornithine synthase [EC:1.5.1.24]						K12991	23.1729163846923	2.22904806526737	0.24206538887644	9.2084542759856	3.30854782547999e-20	1.49144609475744e-18	K12991	rfbG; rhamnosyltransferase [EC:2.4.1.-]
K16317	23.2255435641724	3.48139012986864	0.261368620244989	13.3198473734353	1.77469936599813e-40	3.39176367066349e-38	K16317	trmY; tRNA (pseudouridine54-N1)-methyltransferase [EC:2.1.1.257]						K00601	5.53207935019443	2.22166310510206	0.242653178830751	9.1557139939702	5.39995220829514e-20	2.30264178287504e-18	K00601	E2.1.2.2; phosphoribosylglycinamide formyltransferase [EC:2.1.2.2]
K11021	56.1503322811148	3.44023000170164	0.223775221521023	15.3735966757984	2.46118380005778e-53	3.19855446655509e-50	K11021	tccC; insecticidal toxin complex protein TccC						K18123	5.53156285479376	2.22153689970703	0.242753029321409	9.15142812395425	5.61857894395805e-20	2.36168583078336e-18	K18123	HOGA1; 4-hydroxy-2-oxoglutarate aldolase [EC:4.1.3.16]
K07339	21.1447693866478	3.43795181280191	0.275374573269574	12.484637822521	9.05544586970368e-36	1.11023183511952e-33	K07339	hicA; mRNA interferase HicA [EC:3.1.-.-]						K00006	5.52280445305918	2.21891718165996	0.242576370357979	9.14729319424402	5.83779099353832e-20	2.36168583078336e-18	K00006	GPD1; glycerol-3-phosphate dehydrogenase (NAD+) [EC:1.1.1.8]
K04788	7.62289373064605	2.99059666158987	0.247568984781066	12.0798518612279	1.34962661857641e-33	1.21803802326521e-31	K04788	mbtB; mycobactin phenyloxazoline synthetase						K01302	5.52280445305918	2.21891718165996	0.242576370357979	9.14729319424402	5.83779099353832e-20	2.36168583078336e-18	K01302	CPQ; carboxypeptidase Q [EC:3.4.17.-]
K09789	10.6774735313487	2.98616489334912	0.243131813095512	12.2820821155808	1.13050802289156e-34	1.08030016658079e-32	K09789	bioG; pimeloyl-[acyl-carrier protein] methyl ester esterase [EC:3.1.1.85]						K07374	5.52280445305918	2.21891718165996	0.242576370357979	9.14729319424402	5.83779099353832e-20	2.36168583078336e-18	K07374	TUBA; tubulin alpha
K19216	10.6774735313487	2.98616489334912	0.243131813095512	12.2820821155808	1.13050802289156e-34	1.08030016658079e-32	K19216	blaIND; metallo-beta-lactamase class B IND [EC:3.5.2.6]						K09012	5.52280445305918	2.21891718165996	0.242576370357979	9.14729319424402	5.83779099353832e-20	2.36168583078336e-18	K09012	sufR; DeoR family transcriptional regulator, suf operon transcriptional repressor
K19106	7.5833284721102	2.98247602499544	0.247265394544564	12.0618416114752	1.67984104740447e-33	1.49528864740195e-31	K19106	nocL; nocardicin N-oxygenase [EC:1.14.13.-]						K13237	5.52280445305918	2.21891718165996	0.242576370357979	9.14729319424402	5.83779099353832e-20	2.36168583078336e-18	K13237	DECR2; peroxisomal 2,4-dienoyl-CoA reductase [EC:1.3.1.34]
K06689	7.5977923269546	2.96515269526982	0.246436164683887	12.0321329423112	2.40856788352286e-33	2.08678321428421e-31	K06689	UBE2D, UBC4, UBC5; ubiquitin-conjugating enzyme E2 D [EC:2.3.2.23]						K13868	5.52280445305918	2.21891718165996	0.242576370357979	9.14729319424402	5.83779099353832e-20	2.36168583078336e-18	K13868	SLC7A9, BAT1; solute carrier family 7 (L-type amino acid transporter), member 9
K09925	20.7434113131309	2.86959070603937	0.273864463415177	10.4781418890741	1.08861511108898e-25	4.81212312371167e-24	K09925	K09925; uncharacterized protein						K13285	22.4385839389613	2.21623691140818	0.248151979432086	8.93096608167384	4.22304572277021e-19	1.52295094608016e-17	K13285	sipB, ipaB, bipB; invasin B
K05523	36.0018264855751	2.7970500931383	0.19023139005095	14.7034098441333	6.12938859404415e-49	4.42541856489987e-46	K05523	hchA; D-lactate dehydratase / protein deglycase [EC:4.2.1.130 3.5.1.124]						K18650	22.819774169187	2.16913472299311	0.243941598065422	8.89202473131036	6.00053339045687e-19	2.11560705179739e-17	K18650	pehX; exo-poly-alpha-galacturonosidase [EC:3.2.1.82]
K15731	16.0950035601247	2.78320037112527	0.198157050170372	14.0454269415715	8.21716768267699e-45	2.96639753344639e-42	K15731	CTDSP; carboxy-terminal domain RNA polymerase II polypeptide A small phosphatase [EC:3.1.3.16]						K07063	22.7646419884748	2.15262519441438	0.240676720632806	8.94405237346817	3.75154631669097e-19	1.36269499975012e-17	K07063	K07063; uncharacterized protein
K18815	11.2375473738933	2.7374727396522	0.230584051732732	11.871908395578	1.6564532594765e-32	1.34545416000978e-30	K18815	aac6-I; aminoglycoside 6'-N-acetyltransferase I [EC:2.3.1.82]						K19475	5.65128057449949	2.14565912881729	0.241339034754909	8.89064270517325	6.0756449612932e-19	2.13018863059563e-17	K19475	WIPF; WAS/WASL-interacting protein
K18099	7.72334236806828	2.71340124724156	0.235424555277403	11.5255659888338	9.80656344710458e-31	7.08033880880951e-29	K18099	rhlR, phzR; LuxR family transcriptional regulator, quorum-sensing system regulator RhlR						K05714	25.7037669120882	2.09815934542428	0.237388278364156	8.83851283594417	9.70010963374262e-19	3.18840582804946e-17	K05714	mhpC; 2-hydroxy-6-oxonona-2,4-dienedioate hydrolase [EC:3.7.1.14]
K18277	45.9377427836845	2.69058503510519	0.206175347425763	13.049984242534	6.35605476668215e-39	1.0590165095872e-36	K18277	tmm; trimethylamine monooxygenase [EC:1.14.13.148]						K12069	23.654777360371	2.07509999417324	0.242475403019616	8.55798142133767	1.14860868188634e-17	3.1516823440803e-16	K12069	traA; conjugal transfer pilus assembly protein TraA
K14748	7.86172215963982	2.65891180231816	0.231741092525929	11.473631082587	1.78987854879715e-30	1.25060546344988e-28	K14748	etbAa; ethylbenzene dioxygenase subunit alpha [EC:1.14.12.-]						K10676	23.5698761489789	2.05184536038683	0.22986938301277	8.92613593639324	4.41148332340705e-19	1.58186768488761e-17	K10676	tfdB; 2,4-dichlorophenol 6-monooxygenase [EC:1.14.13.20]
K18092	7.86172215963982	2.65891180231816	0.231741092525929	11.473631082587	1.78987854879715e-30	1.25060546344988e-28	K18092	etbD; 2-hydroxy-6-oxo-octa-2,4-dienoate hydrolase [EC:3.7.1.-]						K19058	31.0634526194993	2.04659936377986	0.193717674308217	10.5648561551673	4.33632967539002e-26	3.55410085472551e-24	K19058	merC; mercuric ion transport protein
K15660	5.06094580522342	2.65769762038405	0.310402429659344	8.5621031488084	1.10826976061866e-17	2.04009544036828e-16	K15660	ofaC, arfC; arthrofactin-type cyclic lipopeptide synthetase C						K19057	23.7597124238842	2.03997042415982	0.241997320563247	8.42972318623947	3.4648384874306e-17	8.96171954679283e-16	K19057	merD; MerR family transcriptional regulator, mercuric resistance operon regulatory protein
K02442	11.8559555864179	2.61831156541327	0.195346541466539	13.4034191020565	5.77405670270558e-41	1.29378691221313e-38	K02442	glpM; membrane protein GlpM						K19059	23.7517390528862	2.03939755037309	0.242082632725268	8.4243860346956	3.62646783157401e-17	9.34148509594432e-16	K19059	merE; mercuric ion transport protein
K11919	9.62658272648906	2.58853084110837	0.225067217757787	11.5011455995075	1.30176056714175e-30	9.29542875306276e-29	K11919	hsiF3; type VI secretion system lysozyme-related protein						K10954	38.0058437430489	2.02023664000176	0.274017096096208	7.37266640944346	1.67248624726302e-13	2.41534569942264e-12	K10954	zot; zona occludens toxin
K19615	12.8957487100465	2.55284837060581	0.212581857049394	12.0087781997908	3.19530928622756e-33	2.73198943972457e-31	K19615	fitD, mcf; insecticidal toxin						K00463	5.66799507177411	2.00202261959147	0.234732467782186	8.52895485020503	1.47675805552424e-17	3.95247419751435e-16	K00463	IDO, INDO; indoleamine 2,3-dioxygenase [EC:1.13.11.52]
K14749	8.0334835331628	2.54550100811677	0.224125607135297	11.3574751259018	6.80839961540066e-30	4.33735104910524e-28	K14749	etbAb; ethylbenzene dioxygenase subunit beta [EC:1.14.12.-]						K04058	24.0195257916967	1.99459010371151	0.228430296516933	8.73172313009563	2.50821613705179e-18	7.79771036499205e-17	K04058	yscW, sctW; type III secretion protein W
K18360	11.0390843987061	2.53418326588253	0.257001521338384	9.86057690509103	6.1693889590016e-23	2.10993102397855e-21	K18360	padA; phenylacetyl-CoA:acceptor oxidoreductase accessory protein						K09384	24.1055942339932	1.94724961683158	0.219820830165436	8.85834893520368	8.12081879353438e-19	2.74066777572168e-17	K09384	K09384; uncharacterized protein
K13732	13.5211636022642	2.52456524560017	0.286616153545232	8.80817502563321	1.2719971826187e-18	2.68358366644686e-17	K13732	fnbA; fibronectin-binding protein A						K03221	28.3291049252397	1.91583398340514	0.202852648879974	9.44446125787949	3.57237266552903e-21	1.77521605450029e-19	K03221	yscF, sctF, ssaG, prgI; type III secretion protein F
K14644	13.5211636022642	2.52456524560017	0.286616153545232	8.80817502563321	1.2719971826187e-18	2.68358366644686e-17	K14644	OSW3, RRT12; subtilase-type proteinase RRT12 [EC:3.4.21.-]						K05713	25.2152269620145	1.91072336209934	0.218660420403801	8.73831376785425	2.36615563056641e-18	7.39247929925972e-17	K05713	mhpB; 2,3-dihydroxyphenylpropionate 1,2-dioxygenase [EC:1.13.11.16]
K12988	8.89380724801926	2.48722023696918	0.216994963885083	11.4621104215412	2.04470821175774e-30	1.41345893191509e-28	K12988	wapR; alpha-1,3-rhamnosyltransferase [EC:2.4.1.-]						K13735	16.6145970502061	1.84878886987344	0.239104978856105	7.73212201066737	1.05768497153851e-14	1.90715710153701e-13	K13735	yeeJ; adhesin/invasin
K17754	13.6925478712712	2.46421539131828	0.282993669927617	8.7076696519345	3.10185756229258e-18	6.0710453131859e-17	K17754	cpnA; cyclopentanol dehydrogenase [EC:1.1.1.163]						K02487	52.9481887632929	1.78536462828824	0.216000884787539	8.26554312517911	1.39060160208905e-16	3.1913042584669e-15	K02487	pilL; type IV pili sensor histidine kinase and response regulator
K12242	8.17367485482916	2.42572966824269	0.219121203748911	11.0702644323838	1.74883797675741e-28	1.0065005034084e-26	K12242	pchC; pyochelin biosynthetic protein PchC						K19180	29.6454280735159	1.75736507132948	0.194131431980766	9.05244994794864	1.3979593332605e-19	5.37958619037013e-18	K19180	tll; dTDP-6-deoxy-L-talose 4-dehydrogenase (NAD+) [EC:1.1.1.339]
K01318	7.68710841529141	2.37843355100284	0.297004433290171	8.0080742386735	1.16518563893926e-15	1.53889761825758e-14	K01318	sspA; glutamyl endopeptidase [EC:3.4.21.19]						K12055	53.9005078409729	1.72660988988486	0.212140920309198	8.13897614551827	3.98634499523884e-16	8.44222257213166e-15	K12055	K12055, parA; chromosome partitioning related protein ParA
K14727	62.7088721652229	2.37476817759506	0.173002830099015	13.7267591301015	7.02042562059283e-43	1.98342285576575e-40	K14727	pcaL; 3-oxoadipate enol-lactonase / 4-carboxymuconolactone decarboxylase [EC:3.1.1.24 4.1.1.44]						K15980	7.4523669913087	1.67470375930317	0.201724481738309	8.30193611044052	1.02428288126188e-16	2.39755775078465e-15	K15980	ACAD9; acyl-CoA dehydrogenase family member 9 [EC:1.3.99.-]
K11918	11.1181788602546	2.3525179659811	0.189975715410496	12.3832562540839	3.2200784488466e-35	3.43017537059102e-33	K11918	lip3; type VI secretion system protein						K07473	27.6545379653309	1.66712368090054	0.217745191313582	7.65630538540647	1.9135838008186e-14	3.2639533424233e-13	K07473	dinJ; DNA-damage-inducible protein J
K03481	6.37462778311343	2.27591559491073	0.315741412674422	7.20816308393965	5.67116858524972e-13	4.900432641882e-12	K03481	glvR; RpiR family transcriptional regulator, glv operon transcriptional regulator						K07807	66.3653888517017	1.63821453389194	0.162796181553701	10.062978862631	8.05242529105428e-24	5.34935326440459e-22	K07807	K07807; uncharacterized protein
K14750	8.91682217310198	2.26339174944565	0.198901914435553	11.3794367232147	5.2940557479674e-30	3.5102830867645e-28	K14750	etbAc; ethylbenzene dioxygenase ferredoxin component						K02445	83.6335346825584	1.58509218038871	0.179557219105287	8.82778307821343	1.06770879252603e-18	3.47335576785142e-17	K02445	glpT; MFS transporter, OPA family, glycerol-3-phosphate transporter
K02638	24.5867884904063	2.23092603339985	0.319952419632138	6.97268061283872	3.10958048889424e-12	2.36604847972304e-11	K02638	petE; plastocyanin						K00106	30.0270701001104	1.56552883616396	0.37438129825157	4.18164273556203	2.89410475587285e-05	9.10503245977744e-05	K00106	XDH; xanthine dehydrogenase/oxidase [EC:1.17.1.4 1.17.3.2]
K00601	14.5430941283323	2.23053241967748	0.282499992967073	7.89569017772493	2.88713069512327e-15	3.5871080797153e-14	K00601	E2.1.2.2; phosphoribosylglycinamide formyltransferase [EC:2.1.2.2]						K19727	42.5850199101473	1.54530432150152	0.130046195229531	11.8827338145038	1.45528651583257e-32	3.16700455221356e-30	K19727	dcsG; O-ureido-D-serine cyclo-ligase [EC:6.3.3.5]
K13735	37.8291123914428	2.22804221740401	0.304950364054019	7.30624547478596	2.74710117331342e-13	2.51772403726242e-12	K13735	yeeJ; adhesin/invasin						K18918	35.3386370041957	1.53306690931902	0.168992406440049	9.07180944762082	1.17056678688202e-19	4.5321760687193e-18	K18918	relB; RHH-type transcriptional regulator, rel operon repressor / antitoxin RelB
K19064	18.1383116838383	2.18411260332591	0.291752271868957	7.48618884553853	7.09023565694397e-14	7.10993075599103e-13	K19064	lysDH; lysine 6-dehydrogenase [EC:1.4.1.18]						K09680	10.2990817803054	1.50637916777382	0.228331330963724	6.59733888212279	4.18603202957123e-11	4.06431509824985e-10	K09680	coaW; type II pantothenate kinase [EC:2.7.1.33]
K01067	37.341707208706	2.18072104234298	0.173124830866392	12.596234933081	2.21466370197809e-36	2.87336727991461e-34	K01067	E3.1.2.1, ACH1; acetyl-CoA hydrolase [EC:3.1.2.1]						K05281	63.2097213057772	1.49029832866207	0.10900846741816	13.6713996991191	1.50472648249981e-42	6.33088588737088e-40	K05281	E1.3.1.45; 2'-hydroxyisoflavone reductase [EC:1.3.1.45]
K00505	27.3258940355982	2.16943497736523	0.16603950649365	13.0657758697217	5.16552695541171e-39	8.83305109375403e-37	K00505	TYR; tyrosinase [EC:1.14.18.1]						K11738	28.1725883974467	1.48756687332602	0.200116004740751	7.43352274723432	1.05742997486487e-13	1.54477791003986e-12	K11738	ansP; L-asparagine permease
K01023	11.448770858011	2.14559944008553	0.215676595405888	9.9482256572516	2.56719462953151e-23	9.06610364276942e-22	K01023	assT; arylsulfate sulfotransferase [EC:2.8.2.22]						K07493	54.9738841511611	1.4742602074169	0.218695816658132	6.7411449836806	1.57143300970147e-11	1.64193935831556e-10	K07493	K07493; putative transposase
K09384	38.5014116570682	2.14357318863805	0.170492280455807	12.5728460133635	2.97806914635754e-36	3.72144102173678e-34	K09384	K09384; uncharacterized protein						K00701	43.2883444522079	1.47313918636527	0.12938151975814	11.3860092934376	4.90964706770969e-30	7.04199605552633e-28	K00701	cgt; cyclomaltodextrin glucanotransferase [EC:2.4.1.19]
K01210	8.64370630562508	2.13145339761178	0.219342237796331	9.71747812471452	2.53994090655253e-22	7.93487308210496e-21	K01210	E3.2.1.58; glucan 1,3-beta-glucosidase [EC:3.2.1.58]						K06906	81.3170108977656	1.46350054887801	0.137623509578922	10.6340882699169	2.06841818547687e-26	1.81302599563119e-24	K06906	K06906; uncharacterized protein
[truncated: 2,553 more rows]

## Sheet: Soils - Genotype
BC		B	C										BM		B	M									CM		C	M
[truncated: 3,537 more rows]

## Sheet: Soils - Inoculation
			Inoculated	Non-inoculated control
[truncated: 1,589 more rows]

## Sheet: Roots - Status
			Early	Late
[truncated: 2,205 more rows]

## Sheet: Roots - Genotype
BC		B	C										BM		B	M									CM		C	M
[truncated: 4,891 more rows]

[truncated: 4 more sheets: Roots - Inoculation, Leaves - Status, Leaves - Genotype, Leaves - Inoculation]
